# Supplementary material for: Anti-leishmanial physalins—Phytochemical investigation, in vitro evaluation against clinical and MIL-resistant L. tropica strains and in silico studies
Source: PLoS One. 2022 Nov 28;17(11):e0274543. doi: 10.1371/journal.pone.0274543 (PMC9704608; doi:10.1371/journal.pone.0274543)
Supplement: S1 Data — (CIF) [file pone.0274543.s024.cif]

 
data_shelx
 
_audit_creation_method            'SHELXL-2016/6'
_shelx_SHELXL_version_number      '2016/6'
_chemical_name_systematic         ?
_chemical_name_common             ?
_chemical_melting_point           ?
_chemical_formula_moiety          ?
_chemical_formula_sum
 'C29 H36 O14' 
_chemical_formula_weight          608.58

loop_
 _atom_type_symbol
 _atom_type_description
 _atom_type_scat_dispersion_real
 _atom_type_scat_dispersion_imag
 _atom_type_scat_source
 'C'  'C'   0.0181   0.0091
 'International Tables Vol C Tables 4.2.6.8 and 6.1.1.4'
 'H'  'H'   0.0000   0.0000
 'International Tables Vol C Tables 4.2.6.8 and 6.1.1.4'
 'O'  'O'   0.0492   0.0322
 'International Tables Vol C Tables 4.2.6.8 and 6.1.1.4'
 
_space_group_crystal_system       monoclinic
_space_group_IT_number            4
_space_group_name_H-M_alt         'P 21'
_space_group_name_Hall            'P 2yb'
 
_shelx_space_group_comment
;
The symmetry employed for this shelxl refinement is uniquely defined
by the following loop, which should always be used as a source of
symmetry information in preference to the above space-group names.
They are only intended as comments.
;
 
loop_
 _space_group_symop_operation_xyz
 'x, y, z'
 '-x, y+1/2, -z'
 
_cell_length_a                    7.4821(5)
_cell_length_b                    11.7099(7)
_cell_length_c                    15.2299(11)
_cell_angle_alpha                 90
_cell_angle_beta                  95.803(5)
_cell_angle_gamma                 90
_cell_volume                      1327.52(15)
_cell_formula_units_Z             2
_cell_measurement_temperature     100(2)
_cell_measurement_reflns_used      4292
_cell_measurement_theta_min        2.92
_cell_measurement_theta_max       68.17

_exptl_crystal_description       'PLATE'
_exptl_crystal_colour            'colourless'
_exptl_crystal_density_meas       ?
_exptl_crystal_density_method     ?
_exptl_crystal_density_diffrn     1.522          
_exptl_crystal_F_000              644
_exptl_transmission_factor_min    ?
_exptl_transmission_factor_max    ?
_exptl_crystal_size_max           0.270
_exptl_crystal_size_mid           0.130
_exptl_crystal_size_min           0.010
_exptl_absorpt_coefficient_mu     1.038
_shelx_estimated_absorpt_T_min    0.767
_shelx_estimated_absorpt_T_max    0.990
_exptl_absorpt_correction_type    'none'
_exptl_absorpt_correction_T_min   ?
_exptl_absorpt_correction_T_max   ?
_exptl_absorpt_process_details    ?
_exptl_absorpt_special_details    ?
_diffrn_ambient_temperature       100(2)
_diffrn_radiation_wavelength      1.54178
_diffrn_radiation_type            CuK\a
_diffrn_source                    ?
_diffrn_measurement_device_type  'Bruker APEX-II CCD'
_diffrn_measurement_method       '\f and \w scans'
_diffrn_detector_area_resol_mean  ?
_diffrn_reflns_number             17151
_diffrn_reflns_av_unetI/netI      0.0915
_diffrn_reflns_av_R_equivalents   0.1337
_diffrn_reflns_limit_h_min        -9
_diffrn_reflns_limit_h_max        7
_diffrn_reflns_limit_k_min        -14
_diffrn_reflns_limit_k_max        14
_diffrn_reflns_limit_l_min        -18
_diffrn_reflns_limit_l_max        18
_diffrn_reflns_theta_min          4.773
_diffrn_reflns_theta_max          68.237
_diffrn_reflns_theta_full         67.679
_diffrn_measured_fraction_theta_max   0.999
_diffrn_measured_fraction_theta_full  0.999
_diffrn_reflns_Laue_measured_fraction_max    0.999
_diffrn_reflns_Laue_measured_fraction_full   0.999
_diffrn_reflns_point_group_measured_fraction_max   0.994
_diffrn_reflns_point_group_measured_fraction_full  0.996
_reflns_number_total              4824
_reflns_number_gt                 3703
_reflns_threshold_expression      'I > 2\s(I)'
_reflns_Friedel_coverage          0.891
_reflns_Friedel_fraction_max      0.990
_reflns_Friedel_fraction_full     0.992
 
_reflns_special_details
;
 Reflections were merged by SHELXL according to the crystal
 class for the calculation of statistics and refinement.
 
 _reflns_Friedel_fraction is defined as the number of unique
 Friedel pairs measured divided by the number that would be
 possible theoretically, ignoring centric projections and
 systematic absences.
;
 
_computing_data_collection       'Bruker APEX2'
_computing_cell_refinement       'Bruker SAINT'
_computing_data_reduction        'Bruker SAINT'
_computing_structure_solution     'SHELXT 2014/5 (Sheldrick, 2014)'
_computing_structure_refinement 'SHELXL-2016/6 (Sheldrick, 2016)'
_computing_molecular_graphics    'Bruker SHELXTL'
_computing_publication_material  'Bruker SHELXTL'
_refine_special_details           ?
_refine_ls_structure_factor_coef  Fsqd
_refine_ls_matrix_type            full
_refine_ls_weighting_scheme       calc
_refine_ls_weighting_details
'w=1/[\s^2^(Fo^2^)+(0.0620P)^2^+0.0552P] where P=(Fo^2^+2Fc^2^)/3'
_atom_sites_solution_primary      ?
_atom_sites_solution_secondary    ?
_atom_sites_solution_hydrogens    mixed
_refine_ls_hydrogen_treatment     mixed
_refine_ls_extinction_method      none
_refine_ls_extinction_coef        .
_refine_ls_abs_structure_details
;
 Flack x determined using 1313 quotients [(I+)-(I-)]/[(I+)+(I-)]
 (Parsons, Flack and Wagner, Acta Cryst. B69 (2013) 249-259).
;
_refine_ls_abs_structure_Flack    0.05(18)
_chemical_absolute_configuration  rm
_refine_ls_number_reflns          4824
_refine_ls_number_parameters      406
_refine_ls_number_restraints      2
_refine_ls_R_factor_all           0.0816
_refine_ls_R_factor_gt            0.0521
_refine_ls_wR_factor_ref          0.1300
_refine_ls_wR_factor_gt           0.1156
_refine_ls_goodness_of_fit_ref    1.020
_refine_ls_restrained_S_all       1.020
_refine_ls_shift/su_max           0.000
_refine_ls_shift/su_mean          0.000
 
loop_
 _atom_site_label
 _atom_site_type_symbol
 _atom_site_fract_x
 _atom_site_fract_y
 _atom_site_fract_z
 _atom_site_U_iso_or_equiv
 _atom_site_adp_type
 _atom_site_occupancy
 _atom_site_site_symmetry_order  
 _atom_site_calc_flag
 _atom_site_refinement_flags_posn
 _atom_site_refinement_flags_adp
 _atom_site_refinement_flags_occupancy
 _atom_site_disorder_assembly
 _atom_site_disorder_group
O1 O 0.9523(6) 0.6861(4) 0.0995(3) 0.0292(10) Uani 1 1 d . . . . .
O2 O 0.5405(6) 0.5915(4) 0.0213(3) 0.0348(11) Uani 1 1 d . . . . .
O3 O 0.4322(5) 0.5980(4) 0.0971(3) 0.0278(10) Uani 1 1 d . . . . .
O4 O 0.4140(5) 0.7640(3) 0.2961(3) 0.0284(10) Uani 1 1 d . . . . .
O4H H 0.334188 0.814569 0.289083 0.043 Uiso 1 1 calc R U . . .
O5 O 0.7466(5) 0.3125(3) 0.1423(2) 0.0164(8) Uani 1 1 d . . . . .
O5H H 0.809280 0.330491 0.101654 0.025 Uiso 1 1 calc R U . . .
O6 O 0.4940(5) 0.4239(3) 0.4197(3) 0.0200(9) Uani 1 1 d . . . . .
O7 O 0.5818(4) 0.3301(3) 0.2977(2) 0.0126(8) Uani 1 1 d . . . . .
O8 O 0.8914(5) 0.4617(3) 0.4549(3) 0.0238(9) Uani 1 1 d . . . . .
O9 O 1.0920(5) 0.1624(3) 0.1796(3) 0.0226(9) Uani 1 1 d . . . . .
O10 O 0.8554(5) 0.0934(3) 0.2397(2) 0.0162(8) Uani 1 1 d . . . . .
O11 O 0.4704(5) 0.0795(3) 0.3680(2) 0.0177(8) Uani 1 1 d . . . . .
O12 O 0.2745(5) 0.1938(3) 0.4184(3) 0.0251(9) Uani 1 1 d . . . . .
O13 O -0.0341(7) 0.3575(4) 0.0161(3) 0.0418(13) Uani 1 1 d . . . . .
O1W O 0.8248(6) 0.4398(4) 0.7063(4) 0.0361(12) Uani 1 1 d . . . . .
C1 C 0.7894(8) 0.6783(5) 0.1023(4) 0.0238(13) Uani 1 1 d . . . . .
C2 C 0.6588(9) 0.6913(6) 0.0213(4) 0.0352(15) Uani 1 1 d . . . . .
H2 H 0.721770 0.694653 -0.033504 0.042 Uiso 1 1 calc R U . . .
C3 C 0.5532(9) 0.7993(5) 0.0337(4) 0.0327(16) Uani 1 1 d . . . . .
H3 H 0.546241 0.861056 -0.006991 0.039 Uiso 1 1 calc R U . . .
C4 C 0.4724(9) 0.7990(5) 0.1060(5) 0.0315(15) Uani 1 1 d . . . . .
H4 H 0.404178 0.861840 0.123793 0.038 Uiso 1 1 calc R U . . .
C5 C 0.4976(8) 0.6899(5) 0.1588(4) 0.0221(12) Uani 1 1 d . . . . .
C6 C 0.3759(8) 0.6756(5) 0.2323(4) 0.0242(13) Uani 1 1 d . . . . .
H6 H 0.247594 0.681329 0.206972 0.029 Uiso 1 1 calc R U . . .
C7 C 0.4074(7) 0.5601(4) 0.2764(4) 0.0183(12) Uani 1 1 d . . . . .
H7A H 0.364155 0.499409 0.234248 0.022 Uiso 1 1 calc R U . . .
H7B H 0.336215 0.555452 0.327687 0.022 Uiso 1 1 calc R U . . .
C8 C 0.6060(7) 0.5385(4) 0.3078(4) 0.0150(11) Uani 1 1 d . . . . .
H8 H 0.647169 0.600405 0.350348 0.018 Uiso 1 1 calc R U . . .
C9 C 0.7227(7) 0.5445(4) 0.2288(3) 0.0141(11) Uani 1 1 d . . . . .
H9 H 0.673009 0.488419 0.183190 0.017 Uiso 1 1 calc R U . . .
C10 C 0.7015(7) 0.6676(4) 0.1874(4) 0.0176(12) Uani 1 1 d . . . . .
C11 C 0.9228(7) 0.5168(4) 0.2524(4) 0.0155(11) Uani 1 1 d . . . . .
H11A H 0.953147 0.536754 0.315282 0.019 Uiso 1 1 calc R U . . .
H11B H 0.992594 0.568831 0.217579 0.019 Uiso 1 1 calc R U . . .
C12 C 0.9932(7) 0.3922(4) 0.2388(4) 0.0172(12) Uani 1 1 d . . . . .
H12A H 1.067830 0.394400 0.188740 0.021 Uiso 1 1 calc R U . . .
H12B H 1.073987 0.371957 0.292044 0.021 Uiso 1 1 calc R U . . .
C13 C 0.8597(7) 0.2954(4) 0.2216(3) 0.0142(11) Uani 1 1 d . . . . .
C14 C 0.6208(7) 0.4241(4) 0.3580(4) 0.0138(11) Uani 1 1 d . . . . .
C15 C 0.8057(8) 0.3979(4) 0.4064(3) 0.0158(11) Uani 1 1 d . . . . .
C16 C 0.8439(7) 0.2751(4) 0.3865(3) 0.0142(11) Uani 1 1 d . . . . .
H16 H 0.975454 0.262937 0.383461 0.017 Uiso 1 1 calc R U . . .
C17 C 0.7404(7) 0.2612(4) 0.2956(4) 0.0134(11) Uani 1 1 d . . . . .
C18 C 0.9550(7) 0.1806(5) 0.2110(3) 0.0178(11) Uani 1 1 d . . . . .
C19 C 0.7863(8) 0.7608(4) 0.2494(4) 0.0187(12) Uani 1 1 d . . . . .
H19A H 0.916781 0.750082 0.257865 0.028 Uiso 1 1 calc R U . . .
H19B H 0.737181 0.755738 0.306537 0.028 Uiso 1 1 calc R U . . .
H19C H 0.758940 0.836118 0.223304 0.028 Uiso 1 1 calc R U . . .
C20 C 0.6879(7) 0.1362(4) 0.2703(4) 0.0136(11) Uani 1 1 d . . . . .
C21 C 0.5360(8) 0.1228(4) 0.1968(4) 0.0199(12) Uani 1 1 d . . . . .
H21A H 0.577440 0.146737 0.140672 0.030 Uiso 1 1 calc R U . . .
H21B H 0.434046 0.170392 0.209698 0.030 Uiso 1 1 calc R U . . .
H21C H 0.498415 0.042639 0.192814 0.030 Uiso 1 1 calc R U . . .
C22 C 0.6543(7) 0.0600(4) 0.3491(4) 0.0155(11) Uani 1 1 d . . . . .
H22 H 0.663819 -0.021271 0.329993 0.019 Uiso 1 1 calc R U . . .
C23 C 0.7841(7) 0.0769(4) 0.4302(3) 0.0153(11) Uani 1 1 d . . . . .
H23A H 0.907602 0.058856 0.416558 0.018 Uiso 1 1 calc R U . . .
H23B H 0.753184 0.024925 0.477589 0.018 Uiso 1 1 calc R U . . .
C24 C 0.7751(7) 0.2012(4) 0.4611(3) 0.0144(11) Uani 1 1 d . . . . .
C25 C 0.5776(7) 0.2256(4) 0.4786(4) 0.0157(11) Uani 1 1 d . . . . .
H25 H 0.567432 0.187572 0.536676 0.019 Uiso 1 1 calc R U . . .
C26 C 0.4298(7) 0.1702(4) 0.4186(4) 0.0181(12) Uani 1 1 d . . . . .
C27 C 0.5280(8) 0.3503(5) 0.4962(4) 0.0214(12) Uani 1 1 d . . . . .
H27A H 0.419451 0.350271 0.528306 0.026 Uiso 1 1 calc R U . . .
H27B H 0.626800 0.384311 0.535848 0.026 Uiso 1 1 calc R U . . .
C28 C 0.9007(7) 0.2183(4) 0.5449(4) 0.0209(12) Uani 1 1 d . . . . .
H28A H 0.858985 0.172307 0.592557 0.031 Uiso 1 1 calc R U . . .
H28B H 0.901791 0.299120 0.561566 0.031 Uiso 1 1 calc R U . . .
H28C H 1.022361 0.194442 0.534525 0.031 Uiso 1 1 calc R U . . .
C29 C -0.0002(13) 0.4535(6) -0.0352(6) 0.054(2) Uani 1 1 d . . . . .
H29A H 0.069559 0.509635 0.001757 0.081 Uiso 1 1 calc R U . . .
H29B H -0.114386 0.487690 -0.059090 0.081 Uiso 1 1 calc R U . . .
H29C H 0.067989 0.430194 -0.083820 0.081 Uiso 1 1 calc R U . . .
O13H H -0.041(12) 0.296(8) -0.020(6) 0.06(3) Uiso 1 1 d . . . . .
H1W1 H 0.747(10) 0.497(6) 0.697(5) 0.033(19) Uiso 1 1 d D . . . .
H2W1 H 0.852(17) 0.468(13) 0.771(7) 0.18(7) Uiso 1 1 d D . . . .
 
loop_
 _atom_site_aniso_label
 _atom_site_aniso_U_11
 _atom_site_aniso_U_22
 _atom_site_aniso_U_33
 _atom_site_aniso_U_23
 _atom_site_aniso_U_13
 _atom_site_aniso_U_12
O1 0.033(3) 0.027(2) 0.028(2) 0.0063(19) 0.006(2) -0.0005(19)
O2 0.049(3) 0.028(2) 0.026(2) -0.002(2) -0.001(2) -0.010(2)
O3 0.025(2) 0.028(2) 0.028(2) -0.0039(18) -0.0049(19) -0.0035(18)
O4 0.021(2) 0.021(2) 0.042(3) -0.0071(19) 0.000(2) 0.0089(17)
O5 0.019(2) 0.0179(18) 0.0120(18) -0.0008(15) 0.0009(17) 0.0037(15)
O6 0.021(2) 0.0163(18) 0.023(2) 0.0026(16) 0.0076(18) 0.0032(15)
O7 0.0068(18) 0.0115(17) 0.0188(19) -0.0030(14) -0.0021(15) 0.0023(13)
O8 0.028(2) 0.021(2) 0.020(2) 0.0007(17) -0.0071(19) -0.0019(17)
O9 0.018(2) 0.024(2) 0.027(2) -0.0034(17) 0.0065(18) 0.0059(16)
O10 0.0168(19) 0.0133(17) 0.0190(19) -0.0035(15) 0.0038(16) 0.0017(15)
O11 0.0133(18) 0.0152(17) 0.024(2) 0.0009(16) -0.0008(16) -0.0031(15)
O12 0.012(2) 0.028(2) 0.036(2) 0.0003(19) 0.0045(17) 0.0003(17)
O13 0.060(4) 0.035(3) 0.034(3) -0.002(2) 0.021(3) 0.001(2)
O1W 0.029(3) 0.019(2) 0.057(3) 0.003(2) -0.011(2) -0.001(2)
C1 0.028(3) 0.014(3) 0.028(3) 0.003(2) -0.001(3) 0.000(2)
C2 0.044(4) 0.035(3) 0.026(3) 0.005(3) -0.003(3) -0.005(3)
C3 0.038(4) 0.026(3) 0.031(4) 0.011(3) -0.013(3) -0.001(3)
C4 0.032(4) 0.020(3) 0.039(4) 0.003(3) -0.013(3) 0.005(3)
C5 0.023(3) 0.016(3) 0.025(3) 0.004(2) -0.009(2) 0.000(2)
C6 0.015(3) 0.025(3) 0.031(3) -0.003(3) -0.004(3) 0.004(2)
C7 0.009(3) 0.014(3) 0.031(3) 0.002(2) -0.001(2) 0.001(2)
C8 0.011(3) 0.013(2) 0.021(3) -0.002(2) -0.001(2) 0.002(2)
C9 0.016(3) 0.009(2) 0.017(3) -0.001(2) 0.001(2) -0.001(2)
C10 0.021(3) 0.011(3) 0.021(3) -0.003(2) -0.003(2) -0.001(2)
C11 0.015(3) 0.014(2) 0.018(3) 0.001(2) 0.000(2) -0.005(2)
C12 0.015(3) 0.016(2) 0.021(3) -0.001(2) 0.005(2) 0.002(2)
C13 0.015(3) 0.016(2) 0.012(2) 0.000(2) 0.002(2) 0.005(2)
C14 0.015(3) 0.011(2) 0.017(3) -0.003(2) 0.006(2) 0.000(2)
C15 0.022(3) 0.015(3) 0.010(3) -0.001(2) 0.001(2) -0.007(2)
C16 0.012(3) 0.014(3) 0.015(3) -0.004(2) -0.002(2) -0.001(2)
C17 0.014(3) 0.011(2) 0.015(3) 0.000(2) 0.002(2) 0.002(2)
C18 0.015(3) 0.024(3) 0.013(3) -0.004(2) -0.002(2) 0.002(2)
C19 0.019(3) 0.016(3) 0.020(3) -0.002(2) -0.004(3) 0.000(2)
C20 0.012(3) 0.013(2) 0.016(3) -0.004(2) 0.000(2) -0.0013(19)
C21 0.022(3) 0.014(3) 0.023(3) -0.006(2) 0.000(3) -0.006(2)
C22 0.009(3) 0.016(3) 0.022(3) 0.000(2) 0.002(2) 0.000(2)
C23 0.014(3) 0.014(2) 0.018(3) 0.001(2) 0.000(2) 0.005(2)
C24 0.012(3) 0.017(3) 0.014(3) 0.001(2) -0.002(2) 0.002(2)
C25 0.016(3) 0.014(3) 0.017(3) 0.002(2) 0.001(2) -0.003(2)
C26 0.021(3) 0.015(3) 0.019(3) 0.002(2) 0.007(2) 0.002(2)
C27 0.025(3) 0.021(3) 0.019(3) 0.005(2) 0.007(3) 0.006(2)
C28 0.020(3) 0.020(3) 0.023(3) 0.005(2) -0.002(3) 0.004(2)
C29 0.078(6) 0.034(4) 0.056(5) -0.002(4) 0.031(5) 0.006(4)
 
_geom_special_details
;
 All esds (except the esd in the dihedral angle between two l.s. planes)
 are estimated using the full covariance matrix.  The cell esds are taken
 into account individually in the estimation of esds in distances, angles
 and torsion angles; correlations between esds in cell parameters are only
 used when they are defined by crystal symmetry.  An approximate (isotropic)
 treatment of cell esds is used for estimating esds involving l.s. planes.
;
 
loop_
 _geom_bond_atom_site_label_1
 _geom_bond_atom_site_label_2
 _geom_bond_distance
 _geom_bond_site_symmetry_2
 _geom_bond_publ_flag
O1 C1 1.227(7) . ?
O2 C2 1.466(8) . ?
O2 O3 1.479(6) . ?
O3 C5 1.478(7) . ?
O4 C6 1.430(7) . ?
O4 O4H 0.8400 . ?
O5 C13 1.418(6) . ?
O5 O5H 0.8400 . ?
O6 C14 1.402(6) . ?
O6 C27 1.450(7) . ?
O7 C17 1.438(6) . ?
O7 C14 1.444(6) . ?
O8 C15 1.191(6) . ?
O9 C18 1.194(6) . ?
O10 C18 1.362(7) . ?
O10 C20 1.468(6) . ?
O11 C26 1.365(6) . ?
O11 C22 1.452(6) . ?
O12 C26 1.194(7) . ?
O13 C29 1.406(9) . ?
O13 O13H 0.90(9) . ?
O1W H1W1 0.89(7) . ?
O1W H2W1 1.04(12) . ?
C1 C2 1.502(9) . ?
C1 C10 1.517(8) . ?
C2 C3 1.513(10) . ?
C2 H2 1.0000 . ?
C3 C4 1.310(10) . ?
C3 H3 0.9500 . ?
C4 C5 1.511(8) . ?
C4 H4 0.9500 . ?
C5 C6 1.522(8) . ?
C5 C10 1.565(8) . ?
C6 C7 1.518(8) . ?
C6 H6 1.0000 . ?
C7 C8 1.535(7) . ?
C7 H7A 0.9900 . ?
C7 H7B 0.9900 . ?
C8 C14 1.540(7) . ?
C8 C9 1.559(7) . ?
C8 H8 1.0000 . ?
C9 C11 1.539(7) . ?
C9 C10 1.574(7) . ?
C9 H9 1.0000 . ?
C10 C19 1.538(7) . ?
C11 C12 1.572(7) . ?
C11 H11A 0.9900 . ?
C11 H11B 0.9900 . ?
C12 C13 1.517(7) . ?
C12 H12A 0.9900 . ?
C12 H12B 0.9900 . ?
C13 C18 1.537(7) . ?
C13 C17 1.559(7) . ?
C14 C15 1.531(8) . ?
C15 C16 1.503(7) . ?
C16 C17 1.525(7) . ?
C16 C24 1.557(7) . ?
C16 H16 1.0000 . ?
C17 C20 1.554(7) . ?
C19 H19A 0.9800 . ?
C19 H19B 0.9800 . ?
C19 H19C 0.9800 . ?
C20 C21 1.521(8) . ?
C20 C22 1.536(7) . ?
C21 H21A 0.9800 . ?
C21 H21B 0.9800 . ?
C21 H21C 0.9800 . ?
C22 C23 1.506(7) . ?
C22 H22 1.0000 . ?
C23 C24 1.533(7) . ?
C23 H23A 0.9900 . ?
C23 H23B 0.9900 . ?
C24 C28 1.519(8) . ?
C24 C25 1.554(7) . ?
C25 C26 1.508(8) . ?
C25 C27 1.536(7) . ?
C25 H25 1.0000 . ?
C27 H27A 0.9900 . ?
C27 H27B 0.9900 . ?
C28 H28A 0.9800 . ?
C28 H28B 0.9800 . ?
C28 H28C 0.9800 . ?
C29 H29A 0.9800 . ?
C29 H29B 0.9800 . ?
C29 H29C 0.9800 . ?
 
loop_
 _geom_angle_atom_site_label_1
 _geom_angle_atom_site_label_2
 _geom_angle_atom_site_label_3
 _geom_angle
 _geom_angle_site_symmetry_1
 _geom_angle_site_symmetry_3
 _geom_angle_publ_flag
C2 O2 O3 109.7(4) . . ?
C5 O3 O2 111.2(4) . . ?
C6 O4 O4H 109.5 . . ?
C13 O5 O5H 109.5 . . ?
C14 O6 C27 117.6(4) . . ?
C17 O7 C14 109.1(4) . . ?
C18 O10 C20 111.0(4) . . ?
C26 O11 C22 120.3(4) . . ?
C29 O13 O13H 108(5) . . ?
H1W1 O1W H2W1 89(6) . . ?
O1 C1 C2 122.0(6) . . ?
O1 C1 C10 123.6(5) . . ?
C2 C1 C10 114.1(5) . . ?
O2 C2 C1 105.2(5) . . ?
O2 C2 C3 110.1(5) . . ?
C1 C2 C3 106.7(5) . . ?
O2 C2 H2 111.5 . . ?
C1 C2 H2 111.5 . . ?
C3 C2 H2 111.5 . . ?
C4 C3 C2 113.2(6) . . ?
C4 C3 H3 123.4 . . ?
C2 C3 H3 123.4 . . ?
C3 C4 C5 114.0(6) . . ?
C3 C4 H4 123.0 . . ?
C5 C4 H4 123.0 . . ?
O3 C5 C4 105.2(4) . . ?
O3 C5 C6 101.7(4) . . ?
C4 C5 C6 115.6(5) . . ?
O3 C5 C10 107.8(4) . . ?
C4 C5 C10 110.8(5) . . ?
C6 C5 C10 114.5(5) . . ?
O4 C6 C7 109.5(5) . . ?
O4 C6 C5 109.1(5) . . ?
C7 C6 C5 110.3(5) . . ?
O4 C6 H6 109.3 . . ?
C7 C6 H6 109.3 . . ?
C5 C6 H6 109.3 . . ?
C6 C7 C8 112.8(4) . . ?
C6 C7 H7A 109.0 . . ?
C8 C7 H7A 109.0 . . ?
C6 C7 H7B 109.0 . . ?
C8 C7 H7B 109.0 . . ?
H7A C7 H7B 107.8 . . ?
C7 C8 C14 108.5(4) . . ?
C7 C8 C9 110.6(4) . . ?
C14 C8 C9 113.9(4) . . ?
C7 C8 H8 107.9 . . ?
C14 C8 H8 107.9 . . ?
C9 C8 H8 107.9 . . ?
C11 C9 C8 114.7(4) . . ?
C11 C9 C10 110.1(4) . . ?
C8 C9 C10 108.0(4) . . ?
C11 C9 H9 108.0 . . ?
C8 C9 H9 108.0 . . ?
C10 C9 H9 108.0 . . ?
C1 C10 C19 106.2(4) . . ?
C1 C10 C5 104.0(4) . . ?
C19 C10 C5 112.5(4) . . ?
C1 C10 C9 112.5(4) . . ?
C19 C10 C9 112.7(4) . . ?
C5 C10 C9 108.7(4) . . ?
C9 C11 C12 119.7(4) . . ?
C9 C11 H11A 107.4 . . ?
C12 C11 H11A 107.4 . . ?
C9 C11 H11B 107.4 . . ?
C12 C11 H11B 107.4 . . ?
H11A C11 H11B 106.9 . . ?
C13 C12 C11 119.6(4) . . ?
C13 C12 H12A 107.4 . . ?
C11 C12 H12A 107.4 . . ?
C13 C12 H12B 107.4 . . ?
C11 C12 H12B 107.4 . . ?
H12A C12 H12B 107.0 . . ?
O5 C13 C12 111.5(4) . . ?
O5 C13 C18 106.1(4) . . ?
C12 C13 C18 111.6(4) . . ?
O5 C13 C17 108.5(4) . . ?
C12 C13 C17 118.8(4) . . ?
C18 C13 C17 99.0(4) . . ?
O6 C14 O7 108.5(4) . . ?
O6 C14 C15 108.5(4) . . ?
O7 C14 C15 105.6(4) . . ?
O6 C14 C8 108.3(4) . . ?
O7 C14 C8 110.3(4) . . ?
C15 C14 C8 115.4(4) . . ?
O8 C15 C16 128.5(5) . . ?
O8 C15 C14 125.2(5) . . ?
C16 C15 C14 106.0(4) . . ?
C15 C16 C17 101.3(4) . . ?
C15 C16 C24 107.5(4) . . ?
C17 C16 C24 115.3(4) . . ?
C15 C16 H16 110.8 . . ?
C17 C16 H16 110.8 . . ?
C24 C16 H16 110.8 . . ?
O7 C17 C16 105.4(4) . . ?
O7 C17 C20 110.3(4) . . ?
C16 C17 C20 114.7(4) . . ?
O7 C17 C13 113.9(4) . . ?
C16 C17 C13 110.7(4) . . ?
C20 C17 C13 102.2(4) . . ?
O9 C18 O10 121.0(5) . . ?
O9 C18 C13 128.6(5) . . ?
O10 C18 C13 110.3(4) . . ?
C10 C19 H19A 109.5 . . ?
C10 C19 H19B 109.5 . . ?
H19A C19 H19B 109.5 . . ?
C10 C19 H19C 109.5 . . ?
H19A C19 H19C 109.5 . . ?
H19B C19 H19C 109.5 . . ?
O10 C20 C21 109.3(4) . . ?
O10 C20 C22 105.2(4) . . ?
C21 C20 C22 110.2(4) . . ?
O10 C20 C17 101.4(4) . . ?
C21 C20 C17 115.5(4) . . ?
C22 C20 C17 114.2(4) . . ?
C20 C21 H21A 109.5 . . ?
C20 C21 H21B 109.5 . . ?
H21A C21 H21B 109.5 . . ?
C20 C21 H21C 109.5 . . ?
H21A C21 H21C 109.5 . . ?
H21B C21 H21C 109.5 . . ?
O11 C22 C23 111.2(4) . . ?
O11 C22 C20 107.3(4) . . ?
C23 C22 C20 114.9(4) . . ?
O11 C22 H22 107.7 . . ?
C23 C22 H22 107.7 . . ?
C20 C22 H22 107.7 . . ?
C22 C23 C24 109.4(4) . . ?
C22 C23 H23A 109.8 . . ?
C24 C23 H23A 109.8 . . ?
C22 C23 H23B 109.8 . . ?
C24 C23 H23B 109.8 . . ?
H23A C23 H23B 108.2 . . ?
C28 C24 C23 109.9(4) . . ?
C28 C24 C25 110.5(4) . . ?
C23 C24 C25 107.4(4) . . ?
C28 C24 C16 108.5(4) . . ?
C23 C24 C16 106.0(4) . . ?
C25 C24 C16 114.4(4) . . ?
C26 C25 C27 109.8(5) . . ?
C26 C25 C24 118.0(4) . . ?
C27 C25 C24 117.1(4) . . ?
C26 C25 H25 103.2 . . ?
C27 C25 H25 103.2 . . ?
C24 C25 H25 103.2 . . ?
O12 C26 O11 116.8(5) . . ?
O12 C26 C25 123.8(5) . . ?
O11 C26 C25 119.1(4) . . ?
O6 C27 C25 116.8(5) . . ?
O6 C27 H27A 108.1 . . ?
C25 C27 H27A 108.1 . . ?
O6 C27 H27B 108.1 . . ?
C25 C27 H27B 108.1 . . ?
H27A C27 H27B 107.3 . . ?
C24 C28 H28A 109.5 . . ?
C24 C28 H28B 109.5 . . ?
H28A C28 H28B 109.5 . . ?
C24 C28 H28C 109.5 . . ?
H28A C28 H28C 109.5 . . ?
H28B C28 H28C 109.5 . . ?
O13 C29 H29A 109.5 . . ?
O13 C29 H29B 109.5 . . ?
H29A C29 H29B 109.5 . . ?
O13 C29 H29C 109.5 . . ?
H29A C29 H29C 109.5 . . ?
H29B C29 H29C 109.5 . . ?
 
loop_
 _geom_torsion_atom_site_label_1
 _geom_torsion_atom_site_label_2
 _geom_torsion_atom_site_label_3
 _geom_torsion_atom_site_label_4
 _geom_torsion
 _geom_torsion_site_symmetry_1
 _geom_torsion_site_symmetry_2
 _geom_torsion_site_symmetry_3
 _geom_torsion_site_symmetry_4
 _geom_torsion_publ_flag
C2 O2 O3 C5 -10.4(6) . . . . ?
O3 O2 C2 C1 66.5(6) . . . . ?
O3 O2 C2 C3 -48.1(6) . . . . ?
O1 C1 C2 O2 129.6(6) . . . . ?
C10 C1 C2 O2 -56.5(6) . . . . ?
O1 C1 C2 C3 -113.4(7) . . . . ?
C10 C1 C2 C3 60.4(7) . . . . ?
O2 C2 C3 C4 57.2(7) . . . . ?
C1 C2 C3 C4 -56.4(8) . . . . ?
C2 C3 C4 C5 -2.0(8) . . . . ?
O2 O3 C5 C4 62.3(6) . . . . ?
O2 O3 C5 C6 -176.7(4) . . . . ?
O2 O3 C5 C10 -55.9(5) . . . . ?
C3 C4 C5 O3 -56.4(7) . . . . ?
C3 C4 C5 C6 -167.7(6) . . . . ?
C3 C4 C5 C10 59.9(7) . . . . ?
O3 C5 C6 O4 -176.3(4) . . . . ?
C4 C5 C6 O4 -62.9(6) . . . . ?
C10 C5 C6 O4 67.7(6) . . . . ?
O3 C5 C6 C7 63.4(5) . . . . ?
C4 C5 C6 C7 176.8(5) . . . . ?
C10 C5 C6 C7 -52.6(6) . . . . ?
O4 C6 C7 C8 -66.9(6) . . . . ?
C5 C6 C7 C8 53.2(6) . . . . ?
C6 C7 C8 C14 175.4(5) . . . . ?
C6 C7 C8 C9 -59.0(6) . . . . ?
C7 C8 C9 C11 -176.5(4) . . . . ?
C14 C8 C9 C11 -54.0(6) . . . . ?
C7 C8 C9 C10 60.4(5) . . . . ?
C14 C8 C9 C10 -177.1(4) . . . . ?
O1 C1 C10 C19 48.0(7) . . . . ?
C2 C1 C10 C19 -125.7(5) . . . . ?
O1 C1 C10 C5 166.9(5) . . . . ?
C2 C1 C10 C5 -6.8(6) . . . . ?
O1 C1 C10 C9 -75.7(7) . . . . ?
C2 C1 C10 C9 110.6(6) . . . . ?
O3 C5 C10 C1 63.4(5) . . . . ?
C4 C5 C10 C1 -51.2(6) . . . . ?
C6 C5 C10 C1 175.8(5) . . . . ?
O3 C5 C10 C19 177.9(4) . . . . ?
C4 C5 C10 C19 63.3(6) . . . . ?
C6 C5 C10 C19 -69.7(6) . . . . ?
O3 C5 C10 C9 -56.6(5) . . . . ?
C4 C5 C10 C9 -171.2(5) . . . . ?
C6 C5 C10 C9 55.8(6) . . . . ?
C11 C9 C10 C1 61.8(6) . . . . ?
C8 C9 C10 C1 -172.3(4) . . . . ?
C11 C9 C10 C19 -58.2(6) . . . . ?
C8 C9 C10 C19 67.8(6) . . . . ?
C11 C9 C10 C5 176.5(4) . . . . ?
C8 C9 C10 C5 -57.6(5) . . . . ?
C8 C9 C11 C12 95.3(6) . . . . ?
C10 C9 C11 C12 -142.7(5) . . . . ?
C9 C11 C12 C13 -13.0(8) . . . . ?
C11 C12 C13 O5 62.0(6) . . . . ?
C11 C12 C13 C18 -179.5(5) . . . . ?
C11 C12 C13 C17 -65.3(7) . . . . ?
C27 O6 C14 O7 84.4(5) . . . . ?
C27 O6 C14 C15 -29.9(6) . . . . ?
C27 O6 C14 C8 -155.8(5) . . . . ?
C17 O7 C14 O6 -125.9(4) . . . . ?
C17 O7 C14 C15 -9.8(5) . . . . ?
C17 O7 C14 C8 115.5(4) . . . . ?
C7 C8 C14 O6 -49.0(6) . . . . ?
C9 C8 C14 O6 -172.7(4) . . . . ?
C7 C8 C14 O7 69.6(5) . . . . ?
C9 C8 C14 O7 -54.0(5) . . . . ?
C7 C8 C14 C15 -170.8(4) . . . . ?
C9 C8 C14 C15 65.5(6) . . . . ?
O6 C14 C15 O8 -72.0(6) . . . . ?
O7 C14 C15 O8 171.8(5) . . . . ?
C8 C14 C15 O8 49.7(7) . . . . ?
O6 C14 C15 C16 102.8(5) . . . . ?
O7 C14 C15 C16 -13.4(5) . . . . ?
C8 C14 C15 C16 -135.5(5) . . . . ?
O8 C15 C16 C17 -155.9(5) . . . . ?
C14 C15 C16 C17 29.5(5) . . . . ?
O8 C15 C16 C24 82.7(7) . . . . ?
C14 C15 C16 C24 -91.9(5) . . . . ?
C14 O7 C17 C16 29.0(5) . . . . ?
C14 O7 C17 C20 153.3(4) . . . . ?
C14 O7 C17 C13 -92.5(5) . . . . ?
C15 C16 C17 O7 -35.7(5) . . . . ?
C24 C16 C17 O7 80.0(5) . . . . ?
C15 C16 C17 C20 -157.2(4) . . . . ?
C24 C16 C17 C20 -41.5(6) . . . . ?
C15 C16 C17 C13 87.9(5) . . . . ?
C24 C16 C17 C13 -156.4(4) . . . . ?
O5 C13 C17 O7 -45.1(5) . . . . ?
C12 C13 C17 O7 83.6(6) . . . . ?
C18 C13 C17 O7 -155.6(4) . . . . ?
O5 C13 C17 C16 -163.6(4) . . . . ?
C12 C13 C17 C16 -34.9(6) . . . . ?
C18 C13 C17 C16 85.9(5) . . . . ?
O5 C13 C17 C20 73.8(5) . . . . ?
C12 C13 C17 C20 -157.5(4) . . . . ?
C18 C13 C17 C20 -36.7(5) . . . . ?
C20 O10 C18 O9 -176.3(5) . . . . ?
C20 O10 C18 C13 0.9(6) . . . . ?
O5 C13 C18 O9 87.9(7) . . . . ?
C12 C13 C18 O9 -33.8(8) . . . . ?
C17 C13 C18 O9 -159.8(6) . . . . ?
O5 C13 C18 O10 -89.0(5) . . . . ?
C12 C13 C18 O10 149.3(4) . . . . ?
C17 C13 C18 O10 23.3(5) . . . . ?
C18 O10 C20 C21 97.5(5) . . . . ?
C18 O10 C20 C22 -144.2(4) . . . . ?
C18 O10 C20 C17 -24.9(5) . . . . ?
O7 C17 C20 O10 159.7(4) . . . . ?
C16 C17 C20 O10 -81.6(5) . . . . ?
C13 C17 C20 O10 38.2(5) . . . . ?
O7 C17 C20 C21 41.7(6) . . . . ?
C16 C17 C20 C21 160.4(4) . . . . ?
C13 C17 C20 C21 -79.8(5) . . . . ?
O7 C17 C20 C22 -87.7(5) . . . . ?
C16 C17 C20 C22 31.0(6) . . . . ?
C13 C17 C20 C22 150.8(4) . . . . ?
C26 O11 C22 C23 43.2(6) . . . . ?
C26 O11 C22 C20 -83.2(5) . . . . ?
O10 C20 C22 O11 -166.2(4) . . . . ?
C21 C20 C22 O11 -48.5(5) . . . . ?
C17 C20 C22 O11 83.5(5) . . . . ?
O10 C20 C22 C23 69.5(5) . . . . ?
C21 C20 C22 C23 -172.8(4) . . . . ?
C17 C20 C22 C23 -40.8(6) . . . . ?
O11 C22 C23 C24 -62.7(5) . . . . ?
C20 C22 C23 C24 59.4(6) . . . . ?
C22 C23 C24 C28 178.0(4) . . . . ?
C22 C23 C24 C25 57.7(5) . . . . ?
C22 C23 C24 C16 -65.0(5) . . . . ?
C15 C16 C24 C28 -72.2(5) . . . . ?
C17 C16 C24 C28 175.7(4) . . . . ?
C15 C16 C24 C23 169.8(4) . . . . ?
C17 C16 C24 C23 57.7(5) . . . . ?
C15 C16 C24 C25 51.7(6) . . . . ?
C17 C16 C24 C25 -60.4(6) . . . . ?
C28 C24 C25 C26 -155.8(4) . . . . ?
C23 C24 C25 C26 -35.9(6) . . . . ?
C16 C24 C25 C26 81.4(6) . . . . ?
C28 C24 C25 C27 69.6(6) . . . . ?
C23 C24 C25 C27 -170.5(5) . . . . ?
C16 C24 C25 C27 -53.2(6) . . . . ?
C22 O11 C26 O12 166.6(5) . . . . ?
C22 O11 C26 C25 -20.2(7) . . . . ?
C27 C25 C26 O12 -32.5(7) . . . . ?
C24 C25 C26 O12 -170.1(5) . . . . ?
C27 C25 C26 O11 154.9(4) . . . . ?
C24 C25 C26 O11 17.3(7) . . . . ?
C14 O6 C27 C25 -49.3(7) . . . . ?
C26 C25 C27 O6 -58.2(6) . . . . ?
C24 C25 C27 O6 79.8(7) . . . . ?
 
loop_
 _geom_hbond_atom_site_label_D 
 _geom_hbond_atom_site_label_H 
 _geom_hbond_atom_site_label_A 
 _geom_hbond_distance_DH 
 _geom_hbond_distance_HA 
 _geom_hbond_distance_DA 
 _geom_hbond_angle_DHA 
 _geom_hbond_site_symmetry_A 
O4 O4H O1W  0.84 1.89 2.724(6) 169.1 2_656
O5 O5H O13  0.84 1.87 2.703(6) 173.6 1_655
C6 H6 O1  1.00 2.61 3.586(7) 163.9 1_455
C16 H16 O12  1.00 2.39 3.347(6) 160.4 1_655
C21 H21A O2  0.98 2.62 3.334(7) 130.3 2_645
C21 H21A O5  0.98 2.32 2.894(6) 116.8 .
C21 H21B O9  0.98 2.56 3.338(7) 136.8 1_455
C23 H23A O8  0.99 2.61 3.150(6) 114.6 2_746
C27 H27B O8  0.99 2.60 3.136(7) 114.1 .
O13 O13H O1  0.90(9) 1.93(9) 2.778(6) 156(8) 2_645
O1W H1W1 O11  0.89(7) 2.06(7) 2.886(6) 155(6) 2_656
O1W H2W1 O9  1.04(12) 2.42(16) 3.160(6) 127(9) 2_756
 
_refine_diff_density_max    0.349
_refine_diff_density_min   -0.269
_refine_diff_density_rms    0.073

_shelx_res_file
;
TITL PMD_3M_90_5_0m_a.res in P2(1)
    shelx.res
    created by SHELXL-2016/6 at 09:17:38 on 26-Nov-2020
CELL  1.54178   7.4821  11.7099  15.2299   90.000   95.803   90.000
ZERR     2.00   0.0005   0.0007   0.0011    0.000    0.005    0.000
LATT  -1
SYMM  - X, 1/2 + Y, - Z
SFAC  C    H    O
UNIT  58 72 28
DFIX 1.35 0.01 H1W1 H2W1
MERG   2
FMAP   2    1   20
PLAN   -5
SIZE     0.010   0.130   0.270
ACTA
BOND   $H
CONF
HTAB
EQIV $1 -x+1, y+1/2, -z+1
HTAB O4 O1W_$1
EQIV $2 x+1, y, z
HTAB O5 O13_$2
EQIV $3 x-1, y, z
HTAB C6 O1_$3
HTAB C16 O12_$2
EQIV $4 -x+1, y-1/2, -z
HTAB C21 O2_$4
HTAB C21 O5
HTAB C21 O9_$3
EQIV $5 -x+2, y-1/2, -z+1
HTAB C23 O8_$5
HTAB C27 O8
HTAB O13 O1_$4
HTAB O1W O11_$1
EQIV $6 -x+2, y+1/2, -z+1
HTAB O1W O9_$6
LIST   4
L.S.  20
TEMP  -173.13
WGHT    0.062000    0.055200
FVAR       0.87951
O1    3    0.952254    0.686060    0.099458    11.00000    0.03312    0.02675 =
         0.02829    0.00632    0.00641   -0.00045
O2    3    0.540474    0.591517    0.021290    11.00000    0.04887    0.02833 =
         0.02616   -0.00167   -0.00145   -0.00970
O3    3    0.432174    0.598013    0.097138    11.00000    0.02534    0.02828 =
         0.02828   -0.00393   -0.00487   -0.00352
O4    3    0.414016    0.764026    0.296130    11.00000    0.02085    0.02147 =
         0.04217   -0.00715   -0.00047    0.00892
AFIX 147
O4H   2    0.334188    0.814569    0.289083    11.00000   -1.50000
AFIX   0
O5    3    0.746565    0.312522    0.142260    11.00000    0.01910    0.01788 =
         0.01202   -0.00078    0.00092    0.00365
AFIX 147
O5H   2    0.809280    0.330491    0.101654    11.00000   -1.50000
AFIX   0
O6    3    0.493958    0.423894    0.419740    11.00000    0.02147    0.01625 =
         0.02349    0.00263    0.00757    0.00325
O7    3    0.581771    0.330146    0.297692    11.00000    0.00678    0.01148 =
         0.01876   -0.00298   -0.00214    0.00225
O8    3    0.891359    0.461711    0.454934    11.00000    0.02843    0.02065 =
         0.02031    0.00069   -0.00705   -0.00189
O9    3    1.091993    0.162418    0.179591    11.00000    0.01778    0.02406 =
         0.02684   -0.00337    0.00655    0.00585
O10   3    0.855415    0.093417    0.239741    11.00000    0.01682    0.01329 =
         0.01898   -0.00348    0.00382    0.00167
O11   3    0.470387    0.079520    0.367970    11.00000    0.01330    0.01524 =
         0.02390    0.00091   -0.00082   -0.00313
O12   3    0.274480    0.193827    0.418430    11.00000    0.01172    0.02841 =
         0.03573    0.00033    0.00450    0.00031
O13   3   -0.034051    0.357503    0.016058    11.00000    0.06015    0.03477 =
         0.03398   -0.00233    0.02119    0.00102
O1W   3    0.824847    0.439815    0.706312    11.00000    0.02870    0.01908 =
         0.05728    0.00263   -0.01081   -0.00115
C1    1    0.789354    0.678271    0.102273    11.00000    0.02795    0.01430 =
         0.02830    0.00295   -0.00108   -0.00034
C2    1    0.658765    0.691289    0.021300    11.00000    0.04399    0.03477 =
         0.02560    0.00457   -0.00259   -0.00504
AFIX  13
H2    2    0.721770    0.694653   -0.033504    11.00000   -1.20000
AFIX   0
C3    1    0.553222    0.799290    0.033653    11.00000    0.03763    0.02618 =
         0.03097    0.01130   -0.01266   -0.00069
AFIX  43
H3    2    0.546241    0.861056   -0.006991    11.00000   -1.20000
AFIX   0
C4    1    0.472436    0.799047    0.106042    11.00000    0.03212    0.02034 =
         0.03855    0.00281   -0.01310    0.00521
AFIX  43
H4    2    0.404178    0.861840    0.123793    11.00000   -1.20000
AFIX   0
C5    1    0.497580    0.689882    0.158794    11.00000    0.02317    0.01586 =
         0.02490    0.00439   -0.00895    0.00027
C6    1    0.375892    0.675554    0.232303    11.00000    0.01516    0.02514 =
         0.03109   -0.00327   -0.00429    0.00400
AFIX  13
H6    2    0.247594    0.681329    0.206972    11.00000   -1.20000
AFIX   0
C7    1    0.407387    0.560087    0.276426    11.00000    0.00937    0.01438 =
         0.03067    0.00158   -0.00057    0.00093
AFIX  23
H7A   2    0.364155    0.499409    0.234248    11.00000   -1.20000
H7B   2    0.336215    0.555452    0.327687    11.00000   -1.20000
AFIX   0
C8    1    0.605998    0.538469    0.307824    11.00000    0.01069    0.01316 =
         0.02051   -0.00159   -0.00101    0.00209
AFIX  13
H8    2    0.647169    0.600405    0.350348    11.00000   -1.20000
AFIX   0
C9    1    0.722704    0.544539    0.228780    11.00000    0.01626    0.00947 =
         0.01652   -0.00099    0.00110   -0.00088
AFIX  13
H9    2    0.673009    0.488419    0.183190    11.00000   -1.20000
AFIX   0
C10   1    0.701458    0.667606    0.187412    11.00000    0.02071    0.01051 =
         0.02070   -0.00258   -0.00287   -0.00136
C11   1    0.922802    0.516832    0.252367    11.00000    0.01457    0.01386 =
         0.01782    0.00143   -0.00019   -0.00495
AFIX  23
H11A  2    0.953147    0.536754    0.315282    11.00000   -1.20000
H11B  2    0.992594    0.568831    0.217579    11.00000   -1.20000
AFIX   0
C12   1    0.993178    0.392198    0.238803    11.00000    0.01545    0.01570 =
         0.02091   -0.00075    0.00452    0.00159
AFIX  23
H12A  2    1.067830    0.394400    0.188740    11.00000   -1.20000
H12B  2    1.073987    0.371957    0.292044    11.00000   -1.20000
AFIX   0
C13   1    0.859662    0.295350    0.221602    11.00000    0.01459    0.01639 =
         0.01164    0.00004    0.00197    0.00458
C14   1    0.620827    0.424097    0.358009    11.00000    0.01491    0.01084 =
         0.01669   -0.00335    0.00604   -0.00040
C15   1    0.805658    0.397945    0.406416    11.00000    0.02189    0.01519 =
         0.01009   -0.00091    0.00052   -0.00653
C16   1    0.843947    0.275129    0.386525    11.00000    0.01243    0.01422 =
         0.01522   -0.00422   -0.00159   -0.00121
AFIX  13
H16   2    0.975454    0.262937    0.383461    11.00000   -1.20000
AFIX   0
C17   1    0.740353    0.261211    0.295621    11.00000    0.01448    0.01087 =
         0.01500   -0.00042    0.00194    0.00153
C18   1    0.954956    0.180596    0.211035    11.00000    0.01545    0.02397 =
         0.01332   -0.00449   -0.00203    0.00225
C19   1    0.786282    0.760841    0.249401    11.00000    0.01945    0.01594 =
         0.01952   -0.00206   -0.00432   -0.00038
AFIX 137
H19A  2    0.916781    0.750082    0.257865    11.00000   -1.50000
H19B  2    0.737181    0.755738    0.306537    11.00000   -1.50000
H19C  2    0.758940    0.836118    0.223304    11.00000   -1.50000
AFIX   0
C20   1    0.687949    0.136228    0.270301    11.00000    0.01170    0.01257 =
         0.01638   -0.00420    0.00030   -0.00133
C21   1    0.535952    0.122806    0.196841    11.00000    0.02158    0.01435 =
         0.02332   -0.00596   -0.00048   -0.00572
AFIX 137
H21A  2    0.577440    0.146737    0.140672    11.00000   -1.50000
H21B  2    0.434046    0.170392    0.209698    11.00000   -1.50000
H21C  2    0.498415    0.042639    0.192814    11.00000   -1.50000
AFIX   0
C22   1    0.654263    0.060034    0.349050    11.00000    0.00909    0.01570 =
         0.02193    0.00031    0.00244    0.00027
AFIX  13
H22   2    0.663819   -0.021271    0.329993    11.00000   -1.20000
AFIX   0
C23   1    0.784121    0.076943    0.430164    11.00000    0.01395    0.01360 =
         0.01797    0.00086    0.00011    0.00526
AFIX  23
H23A  2    0.907602    0.058856    0.416558    11.00000   -1.20000
H23B  2    0.753184    0.024925    0.477589    11.00000   -1.20000
AFIX   0
C24   1    0.775068    0.201175    0.461126    11.00000    0.01159    0.01699 =
         0.01384    0.00069   -0.00210    0.00244
C25   1    0.577563    0.225595    0.478596    11.00000    0.01601    0.01375 =
         0.01729    0.00192    0.00132   -0.00263
AFIX  13
H25   2    0.567432    0.187572    0.536676    11.00000   -1.20000
AFIX   0
C26   1    0.429786    0.170223    0.418616    11.00000    0.02065    0.01545 =
         0.01916    0.00241    0.00689    0.00237
C27   1    0.528026    0.350275    0.496157    11.00000    0.02503    0.02108 =
         0.01893    0.00543    0.00671    0.00555
AFIX  23
H27A  2    0.419451    0.350271    0.528306    11.00000   -1.20000
H27B  2    0.626800    0.384311    0.535848    11.00000   -1.20000
AFIX   0
C28   1    0.900699    0.218279    0.544875    11.00000    0.01954    0.01983 =
         0.02255    0.00525   -0.00152    0.00355
AFIX 137
H28A  2    0.858985    0.172307    0.592557    11.00000   -1.50000
H28B  2    0.901791    0.299120    0.561566    11.00000   -1.50000
H28C  2    1.022361    0.194442    0.534525    11.00000   -1.50000
AFIX   0
C29   1   -0.000154    0.453530   -0.035154    11.00000    0.07799    0.03353 =
         0.05559   -0.00194    0.03075    0.00582
AFIX 137
H29A  2    0.069559    0.509635    0.001757    11.00000   -1.50000
H29B  2   -0.114386    0.487690   -0.059090    11.00000   -1.50000
H29C  2    0.067989    0.430194   -0.083820    11.00000   -1.50000
AFIX   0
O13H  2   -0.040613    0.295662   -0.019625    11.00000    0.06057
H1W1  2    0.746742    0.496702    0.696854    11.00000    0.03328
H2W1  2    0.851861    0.468156    0.771203    11.00000    0.18011
HKLF    4  1.0  1.00  0.00  0.00  0.00  1.00  0.00  0.00  0.00  1.00


REM  PMD_3M_90_5_0m_a.res in P2(1)
REM R1 =  0.0521 for    3703 Fo > 4sig(Fo)  and  0.0816 for all    4824 data
REM    406 parameters refined using      2 restraints

END

WGHT      0.0592      0.0000

REM Instructions for potential hydrogen bonds
HTAB O4 O1W_$1
HTAB O5 O13_$2
HTAB C6 O1_$3
HTAB C16 O12_$2
HTAB C21 O2_$4
HTAB C21 O5
HTAB C21 O9_$3
HTAB C23 O8_$5
HTAB C27 O8
HTAB O13 O1_$4
HTAB O1W O11_$1
HTAB O1W O9_$6

REM Highest difference peak  0.349,  deepest hole -0.269,  1-sigma level  0.073
Q1    1   0.9386  0.0829  0.3013  11.00000  0.05    0.28
Q2    1   0.8150  0.2380  0.3392  11.00000  0.05    0.26
Q3    1   0.0914  0.6506 -0.0030  11.00000  0.05    0.26
Q4    1   0.1853  0.5592  0.1143  11.00000  0.05    0.26
Q5    1   0.7973  0.4163  0.7873  11.00000  0.05    0.25
;
_shelx_res_checksum   24059

_shelx_hkl_file
;
  -1   0   0 3230.28  126.39
  -1   0   0 3081.49  123.99
  -2   0   0 2974.80  119.89
  -2   0   0 2750.72  113.69
  -3   0   0  932.61   41.40
  -3   0   0 1004.20   54.69
  -4   0   0  208.38   16.90
   4   0   0  181.18   22.70
  -4   0   0  167.68   37.70
  -5   0   0    0.50    9.70
  -5   0   0  -51.69   58.89
  -5   0   0   23.90   10.60
  -5   0   0   75.49   35.30
   5   0   0   55.19   59.69
  -6   0   0  223.78   31.30
  -6   0   0  267.47   24.40
  -6   0   0  157.88   50.19
  -6   0   0  207.48   38.60
  -6   0   0  338.07   53.49
  -6   0   0  190.18   42.30
  -7   0   0  -22.10   54.19
  -7   0   0   -1.90   41.50
  -7   0   0   36.40   26.70
  -7   0   0   35.40   12.10
  -7   0   0   66.69   32.40
  -8   0   0   24.30   34.90
  -8   0   0   28.60   42.70
  -8   0   0    3.20   13.20
   0  -1   0    1.10    1.30
   0  -1   0   -0.90    1.80
   0   1   0    3.70    4.20
   0   1   0   -0.10    1.90
  -1  -1   0 4250.17  167.18
  -1   1   0 4254.27  169.18
  -2  -1   0  417.36   19.30
  -2  -1   0  433.06   33.50
  -2   1   0  431.56   25.10
  -2   1   0  416.86   19.00
  -3  -1   0 1105.89   67.69
  -3  -1   0 1001.40   44.50
  -3   1   0 1005.70   44.10
  -3   1   0 1062.19   54.19
  -4  -1   0  946.81   44.70
  -4   1   0 1069.79   70.49
  -4   1   0  959.90   44.90
   5  -1   0  164.38   43.70
  -5  -1   0  165.28   21.30
  -5  -1   0  244.48   22.10
  -5  -1   0  266.97   81.19
   5  -1   0   89.69   78.79
  -5  -1   0  207.58   25.90
  -5   1   0  180.68   23.50
  -5   1   0  187.18   25.60
  -5   1   0  209.48   54.79
  -5   1   0  229.38   34.90
   5   1   0  102.59   60.79
  -6  -1   0   54.39   45.40
  -6  -1   0    2.10   10.90
  -6  -1   0   46.50   23.00
  -6  -1   0   31.70   18.20
  -6  -1   0   67.29   42.00
  -6  -1   0   24.60   36.70
  -6   1   0  103.79   56.89
  -6   1   0    0.40   12.70
  -6   1   0   -5.70   31.90
  -6   1   0   40.10   79.09
  -6   1   0    7.10   31.80
  -6   1   0  -25.70   50.29
  -6   1   0   94.99  132.39
  -7  -1   0   39.30   21.50
  -7  -1   0   83.79   50.29
  -7  -1   0  -33.40   47.00
  -7  -1   0   27.10   28.40
  -7  -1   0   14.90   11.00
  -7   1   0   44.90   60.59
  -7   1   0   95.99   99.09
  -7   1   0   72.39   39.10
  -7   1   0   18.60   12.80
  -7   1   0    9.70   34.10
  -7   1   0  -15.60   35.90
  -8  -1   0   84.79   28.80
  -8  -1   0   85.39   15.40
  -8  -1   0  132.99   32.80
  -8   1   0   98.39   17.40
  -8   1   0   90.19   47.00
   0  -2   0 7682.53  346.17
   0   2   0 9999.00  350.06
   1  -2   0 1547.65   64.79
  -1  -2   0 1579.34   62.29
  -1   2   0 1504.45   64.89
  -2  -2   0  336.57   16.40
  -2   2   0  336.47   16.10
  -2   2   0  320.87   21.80
  -3  -2   0   73.69    8.20
   3  -2   0   37.10   16.90
  -3   2   0   60.79   13.70
  -3   2   0   74.49    9.80
  -4  -2   0  287.07   19.60
  -4   2   0  273.77   21.70
  -4   2   0  276.67   45.90
  -5  -2   0  315.07   43.90
  -5  -2   0  319.27   25.30
  -5  -2   0  294.47   24.20
  -5  -2   0  309.47   35.90
   5   2   0  237.18   63.69
  -5   2   0  334.37   55.69
  -5   2   0  287.47   30.30
  -5   2   0  466.05   73.29
  -5   2   0  378.36  113.99
  -5   2   0  313.07   42.80
  -6  -2   0  399.36   27.70
  -6  -2   0  447.46   81.49
  -6  -2   0  349.57   57.59
  -6  -2   0  364.56   61.69
  -6  -2   0  318.97   40.20
   6   2   0  150.98  115.19
  -6   2   0  411.96   72.69
  -6   2   0  397.76   84.39
  -6   2   0  340.17   58.99
  -6   2   0  347.37   51.99
  -7  -2   0   11.90   24.90
  -7  -2   0   70.49   11.40
  -7  -2   0   58.79   18.90
  -7  -2   0  123.99   46.70
  -7   2   0   23.80   68.19
  -7   2   0   88.99   32.60
  -7   2   0   78.29   16.00
  -7   2   0   50.99   58.69
  -7   2   0  120.99   84.19
  -8  -2   0   58.39   12.80
  -8  -2   0   90.39   23.60
  -8   2   0   31.90   18.10
  -8   2   0 -173.78  133.79
  -8   2   0   83.09   41.30
   0  -3   0    0.00    3.10
   0  -3   0    1.80    2.80
   0   3   0   12.20    9.10
   0   3   0    4.20    4.20
   1  -3   0 1516.05   61.89
  -1  -3   0 1465.05   60.19
  -1   3   0 1449.35   64.19
   2  -3   0  240.18   21.50
  -2   3   0  232.98   20.00
  -3  -3   0   80.69   10.50
   3  -3   0   54.19   18.20
  -3   3   0   84.59   17.50
   4  -3   0  -44.80   34.30
  -4  -3   0   -0.80    7.40
  -4   3   0   -7.50   19.00
   4   3   0   -6.80   33.20
  -5  -3   0  428.16   35.70
  -5  -3   0  455.15   81.39
  -5  -3   0  395.96   54.19
  -5  -3   0  345.57   53.99
  -5  -3   0  415.66   26.80
  -5  -3   0  440.36   30.20
  -5  -3   0  391.56   36.40
  -5   3   0  493.55   79.39
  -5   3   0  365.56   47.10
  -5   3   0  549.85   76.19
  -5   3   0  594.04   83.89
   5   3   0  344.47   69.69
  -5   3   0  333.17   37.90
  -6  -3   0  205.08   26.30
  -6  -3   0  239.48   33.30
  -6  -3   0  194.18   27.40
  -6  -3   0  237.08   21.30
  -6  -3   0  209.68   31.10
  -6  -3   0  207.68   43.90
  -6   3   0  220.18   33.10
   6   3   0   47.20   92.19
  -6   3   0  259.87   75.69
  -6   3   0  149.69   74.79
  -6   3   0  196.38   23.50
  -7  -3   0   68.79   40.70
  -7  -3   0   57.99   18.00
  -7  -3   0   48.90   10.80
  -7  -3   0   49.00   23.10
  -7   3   0  102.59   31.80
  -7   3   0   96.49   76.59
  -7   3   0   52.49   18.40
  -7   3   0   84.79   71.99
  -8  -3   0    0.70   20.20
  -8  -3   0   52.49   11.70
  -8  -3   0   48.20   21.60
  -8   3   0   33.50   36.70
  -8   3   0  -51.99  105.89
   0  -4   0  453.65   22.10
   0  -4   0  405.06   20.30
   0   4   0  441.36   24.90
   0   4   0  483.85   33.80
  -1  -4   0 3025.30  119.69
   1  -4   0 3108.29  121.09
   1   4   0 2885.21  132.29
  -1   4   0 2918.31  124.89
  -2  -4   0  998.30   43.50
   2  -4   0 1046.90   46.20
   2   4   0  974.40   65.29
  -2   4   0  957.40   50.59
  -3  -4   0  375.46   21.70
   3  -4   0  377.96   30.70
   3   4   0  392.46   59.79
  -3   4   0  372.16   37.70
  -4  -4   0  139.69   17.20
  -4   4   0  127.49   27.30
   4   4   0  110.69   39.70
  -5  -4   0   66.59   31.40
  -5  -4   0   65.09   17.00
  -5  -4   0   70.19   12.00
  -5  -4   0   42.20   25.70
  -5  -4   0   70.49   13.90
  -5  -4   0   80.89   16.00
  -5   4   0  174.68   81.29
  -5   4   0  -20.50   46.90
   5   4   0   -8.30   69.69
  -5   4   0   73.19   24.90
  -5   4   0   51.09   25.60
  -5   4   0   16.80   61.39
  -6  -4   0  229.28   29.90
  -6  -4   0  301.37   30.10
  -6  -4   0  266.07   30.20
  -6  -4   0  267.27   34.90
  -6  -4   0  271.07   44.00
  -6  -4   0  259.87   21.60
   6   4   0  150.38   98.69
  -6   4   0  229.58   32.30
  -6   4   0  267.97   74.89
  -6   4   0  239.28   27.20
  -6   4   0  171.48  129.29
  -6   4   0  255.57   78.19
  -7  -4   0  171.58   23.80
  -7  -4   0  212.88   19.80
  -7  -4   0  226.28   41.20
  -7  -4   0  208.48   27.20
  -7   4   0  235.28   34.00
  -7   4   0  178.68   78.89
  -7   4   0  223.98   80.89
  -8  -4   0   43.50   17.90
  -8  -4   0   13.30   10.70
  -8  -4   0   47.40   19.30
  -8   4   0   17.00   32.60
  -8   4   0  -16.80   89.79
   0  -5   0    4.80    4.60
   0  -5   0    1.70    5.20
   0   5   0   -3.00   13.00
   0   5   0   -3.20    6.70
   1  -5   0 2535.15  102.99
   1  -5   0 2533.95  100.29
  -1  -5   0 2440.26  100.99
  -1   5   0 2511.65  108.19
   1   5   0 2443.56  116.59
  -2  -5   0  446.66   24.00
   2  -5   0  385.26   25.20
  -2   5   0  404.96   35.30
   2   5   0  439.46   55.59
  -3  -5   0   77.79   12.80
  -3  -5   0   71.29   10.00
   3  -5   0   71.49   14.40
   3   5   0   52.39   28.60
  -3   5   0   57.69   21.80
  -4  -5   0   44.10   11.10
  -4  -5   0   35.40   15.40
  -4  -5   0   54.59   11.90
  -4  -5   0   48.70   13.80
  -4  -5   0   73.99   23.00
  -4   5   0   71.79   28.90
  -4   5   0   47.20   23.90
  -4   5   0  -33.00   90.79
   4   5   0   51.89   37.40
  -4   5   0   38.30   26.40
  -4   5   0   21.10   63.59
  -5  -5   0  180.28   27.90
  -5  -5   0  198.08   22.30
  -5  -5   0  136.89   23.50
  -5  -5   0  216.28   32.50
  -5  -5   0  185.38   30.60
  -5  -5   0  156.58   29.40
   5   5   0  179.28   73.29
  -5   5   0  252.17   72.39
  -5   5   0  279.57   46.40
  -5   5   0  130.09   88.59
  -5   5   0  108.89   61.49
  -6  -5   0  193.38   20.40
  -6  -5   0  227.78   41.60
  -6  -5   0  225.68   34.80
  -6  -5   0  153.58   27.30
  -6  -5   0  237.78   28.20
  -6  -5   0  211.38   23.80
   6   5   0  286.37  104.39
  -6   5   0   74.39  133.29
  -6   5   0  221.88   79.49
  -6   5   0  149.09   71.19
  -6   5   0  153.28   29.70
  -7  -5   0  109.79   17.00
  -7  -5   0   96.29   17.70
  -7  -5   0   94.49   41.60
  -7  -5   0   90.39   12.10
  -7   5   0  139.29   73.29
  -7   5   0  117.69   92.69
  -7   5   0  116.99   28.70
  -8  -5   0   86.69   19.30
  -8  -5   0   87.09   13.30
  -8   5   0   52.19   85.19
  -8   5   0  110.59   31.80
   0  -6   0   67.39   12.40
   0  -6   0   47.20   14.60
   0  -6   0   75.99   15.90
   0   6   0   85.59   19.40
   0   6   0   68.09   16.60
  -1  -6   0  391.66   22.40
  -1  -6   0  396.96   27.30
   1  -6   0  412.26   25.10
   1   6   0  411.06   57.69
   1   6   0  381.06   29.90
  -1   6   0  452.35   35.50
   2  -6   0    4.80   10.60
  -2  -6   0   13.90    8.70
  -2  -6   0    3.20   10.70
  -2   6   0    5.70   16.50
   2   6   0   -3.50   25.40
  -3  -6   0 2034.30  101.19
  -3  -6   0 1759.32   79.19
  -3  -6   0 1710.83   79.09
   3   6   0 1743.03  117.49
  -3   6   0 1911.11  107.39
  -4  -6   0   62.29   21.70
  -4  -6   0   70.89   17.40
  -4  -6   0   39.80   17.00
  -4  -6   0   69.69   12.20
  -4  -6   0   80.99   16.40
  -4  -6   0   86.49   13.50
  -4   6   0  -23.10   50.09
  -4   6   0   78.99   69.79
   4   6   0  173.18   68.59
  -4   6   0   34.70   24.00
   4   6   0   26.50   48.80
  -4   6   0  282.77   98.39
  -5  -6   0  240.68   23.50
  -5  -6   0  194.68   25.80
  -5  -6   0  233.48   24.20
  -5  -6   0  229.58   29.20
  -5  -6   0  261.57   33.40
  -5  -6   0  191.58   26.10
  -5   6   0  185.58   80.29
  -5   6   0  342.97   78.39
  -5   6   0  271.17   43.60
  -5   6   0  119.59   88.59
   5   6   0  109.29   91.89
  -6  -6   0  192.08   21.30
  -6  -6   0  174.88   25.90
  -6  -6   0  164.68   20.50
  -6  -6   0  158.38   22.20
  -6  -6   0  197.28   29.50
  -6   6   0  257.87   43.70
  -6   6   0   34.10   75.69
  -6   6   0  193.68   76.29
  -7  -6   0  102.49   14.90
  -7  -6   0   97.59   19.40
  -7  -6   0  137.19   19.30
  -7  -6   0  140.89   40.50
  -7   6   0  116.89   32.10
  -7   6   0   87.89   86.79
  -8  -6   0   26.20   15.00
  -8  -6   0   21.20   14.00
  -8   6   0   24.60   27.00
  -8   6   0  -23.20   76.89
   0  -7   0   -2.20    9.20
   0  -7   0  -12.20   11.00
   0   7   0    3.40   26.50
   0   7   0   18.50   17.10
  -1  -7   0  313.77   25.90
   1  -7   0  344.87   29.30
   1  -7   0  284.17   33.40
  -1  -7   0  389.96   27.00
  -1   7   0  342.07   41.70
   1   7   0  366.96   38.30
   1   7   0  330.27   67.09
   2  -7   0   57.59   18.40
  -2  -7   0   65.89   12.60
  -2  -7   0   74.29   13.40
   2   7   0   53.19   22.80
   2   7   0   73.69   34.80
  -2   7   0   52.09   25.40
  -3  -7   0  166.88   24.90
   3  -7   0   48.90   86.69
  -3  -7   0  183.48   22.10
  -3  -7   0  163.08   23.50
  -3  -7   0  106.79   22.20
   3   7   0  254.97   54.59
  -3   7   0  115.19   26.20
   3   7   0  129.99   43.10
  -3   7   0  173.58   29.20
  -3   7   0  243.78   85.79
  -3   7   0  115.39   37.70
  -3   7   0  100.89   97.39
  -4  -7   0    6.10   16.10
  -4  -7   0   29.90   14.50
  -4  -7   0   -4.10   16.60
  -4  -7   0   15.10   10.50
  -4  -7   0   27.40   17.10
  -4   7   0  -61.69   72.09
  -4   7   0   77.59   95.39
   4   7   0  -32.80   52.29
  -4   7   0   20.20   26.20
  -4   7   0  -76.39   48.80
  -5  -7   0   85.29   18.00
  -5  -7   0   66.19   11.00
  -5  -7   0   78.49   17.60
  -5  -7   0   50.79   25.40
  -5  -7   0   61.09   14.80
  -5  -7   0   77.59   25.40
  -5   7   0   83.29   26.10
   5   7   0   58.29  101.39
  -5   7   0   -2.80   77.09
  -5   7   0  124.79  107.49
  -5   7   0  117.29   74.19
   5   7   0  145.29   58.79
  -6  -7   0  121.79   26.90
  -6  -7   0  104.09   13.60
  -6  -7   0  101.19   17.10
  -6  -7   0   69.59   16.10
  -6  -7   0   94.89   12.40
   6   7   0  107.59   24.50
  -6   7   0   82.39   76.99
  -6   7   0   88.69   25.60
  -7  -7   0   32.40   14.10
  -7  -7   0   61.69   15.40
  -7   7   0   98.49   81.29
  -7   7   0   55.19   28.50
   0  -8   0 2749.12  143.89
   0  -8   0 3110.79  132.19
   0   8   0 2746.63  140.69
   0   8   0 2937.91  145.69
   0   8   0 2832.02  133.79
   0   8   0 2767.72  120.89
  -1  -8   0  227.08   50.99
  -1  -8   0  198.18   29.90
   1  -8   0  273.07   51.39
  -1  -8   0  212.68   23.30
   1  -8   0  207.68   27.60
   1   8   0  170.88   31.70
   1   8   0  194.58   30.10
   1   8   0  181.08   45.00
   1   8   0  306.07   47.60
  -1   8   0  265.67   79.09
  -1   8   0  164.48   27.80
  -1   8   0  147.79   30.10
  -2  -8   0  143.59   22.00
   2  -8   0  203.78   33.30
  -2  -8   0  203.28   24.50
   2  -8   0  160.58   58.99
  -2  -8   0  232.18   58.09
  -2  -8   0  154.28   20.20
  -2   8   0    1.20  138.29
  -2   8   0  235.98   35.00
   2   8   0  217.48   46.40
  -2   8   0  135.69   37.10
   2   8   0  244.08   53.09
   2   8   0  184.08   37.40
  -2   8   0  132.89   21.60
  -3  -8   0  134.39   23.00
   3  -8   0  225.78   38.80
  -3  -8   0  180.58   24.10
  -3  -8   0  128.59   23.30
   3  -8   0   94.99   71.39
   3   8   0  186.18   65.89
  -3   8   0  136.49   23.40
  -3   8   0  158.18  102.09
  -3   8   0  100.19   47.90
  -3   8   0  147.99   31.30
   3   8   0  234.48   49.40
  -4  -8   0   -6.00   25.30
   4  -8   0  -15.30   91.69
  -4  -8   0   18.10   10.10
  -4  -8   0   23.10   15.30
   4  -8   0   30.80   26.00
  -4  -8   0   34.70   17.90
  -4   8   0   42.00   72.69
   4   8   0  -69.49   92.09
  -4   8   0   26.90   25.90
   4   8   0   42.40   41.80
  -4   8   0  -18.90   80.79
  -5  -8   0   -1.00   23.10
  -5  -8   0   11.60   15.10
   5  -8   0  -11.70   36.20
  -5  -8   0   -3.30    7.80
   5   8   0  -80.19   43.30
  -5   8   0   13.90   22.90
   5   8   0   14.00   18.30
  -6  -8   0   -2.00   26.20
  -6  -8   0   23.40   12.50
  -6  -8   0   21.90   18.70
   6   8   0   53.39   24.80
   6   8   0  106.99   75.19
  -6   8   0  -19.30   30.50
  -7  -8   0   31.60   15.30
  -7   8   0   61.89   26.70
  -7   8   0  149.99   77.09
   0  -9   0  -33.20   43.80
   0  -9   0   -4.00   11.30
   0  -9   0    1.80   19.80
   0   9   0   74.69   46.90
   0   9   0   16.90   14.50
   0   9   0   28.50   34.90
  -1  -9   0  268.87   29.50
   1  -9   0  322.97   28.20
  -1  -9   0  300.57   46.60
  -1  -9   0  290.27   25.10
   1  -9   0  360.76   53.89
   1   9   0  215.18   45.20
  -1   9   0  300.47   44.20
  -1   9   0  264.67   69.89
   1   9   0  301.27   30.90
   1   9   0  368.96   51.19
   1   9   0  315.67   64.59
  -1   9   0  198.48   50.59
  -1   9   0  250.17   28.40
  -2  -9   0  149.99   47.80
   2  -9   0   97.79   19.20
  -2  -9   0  126.99   21.30
  -2  -9   0  120.89   15.50
   2  -9   0  142.79   53.59
  -2   9   0  132.89   20.60
   2   9   0  162.08   78.69
   2   9   0  145.19   47.90
   2   9   0   80.29   19.80
  -2   9   0  111.39   34.20
   3  -9   0   60.69   19.50
  -3  -9   0  149.09   27.30
  -3  -9   0   60.29   13.20
   3  -9   0  208.98   65.59
  -3  -9   0  119.89   20.00
   3   9   0  166.08   40.10
  -3   9   0  149.88   65.79
  -3   9   0   78.19   28.80
   3   9   0  127.99  104.89
  -3   9   0  174.48  112.99
   3   9   0   88.99   17.50
  -3   9   0   88.89   21.00
  -4  -9   0   72.09   11.30
  -4  -9   0   84.29   20.70
  -4  -9   0   69.59   18.10
   4  -9   0    4.00   64.59
   4  -9   0   60.59   23.30
  -4   9   0   73.09   29.30
   4   9   0   74.29   17.00
   4   9   0  113.59   38.40
  -4   9   0   60.29   25.00
  -4   9   0  132.99   86.29
  -5  -9   0  203.08   28.20
   5  -9   0  150.98   33.00
  -5  -9   0  181.08   18.90
  -5  -9   0  202.58   27.00
  -5   9   0  151.98   82.09
   5   9   0  101.09   41.70
   5   9   0  199.38   21.40
  -5   9   0  175.18   28.30
  -6  -9   0  324.07   31.90
  -6  -9   0  311.57   32.10
  -6  -9   0  300.37   22.00
   6   9   0  345.07   36.20
  -6   9   0  235.58   33.00
  -6   9   0  174.98   82.39
   0 -10   0  529.65   41.70
   0 -10   0  490.15   65.19
   0 -10   0  492.05   33.20
   0  10   0  518.65   32.70
   1 -10   0   77.99   15.90
   1 -10   0  124.09   44.10
  -1 -10   0  102.39   16.70
  -1 -10   0   78.89   13.40
  -1 -10   0  132.79   42.40
  -1  10   0    7.20   60.39
   1  10   0  117.09   39.10
   1  10   0   78.39   16.00
  -1  10   0  -83.59   63.99
  -1  10   0   81.99   16.00
  -2 -10   0   -6.40   12.20
  -2 -10   0    0.40   41.80
   2 -10   0   13.90   14.50
   2 -10   0   45.20   45.50
  -2 -10   0   21.00   11.60
  -2  10   0    5.10   70.49
  -2  10   0   26.90   15.80
   2  10   0  118.09  105.49
  -2  10   0  -54.89   32.20
   2  10   0   24.60   35.80
   2  10   0   -0.90   13.20
   3 -10   0  185.28   29.30
  -3 -10   0  177.98   19.60
   3 -10   0  247.18   51.19
  -3  10   0  188.78   30.90
   3  10   0  197.48   38.50
  -3  10   0  145.59   23.50
   3  10   0  178.08   23.60
  -3  10   0   71.99  118.59
  -4 -10   0   77.79   11.00
   4 -10   0   73.79   50.99
  -4 -10   0  127.49   20.10
  -4 -10   0   86.99   23.00
   4 -10   0   97.99   24.70
  -4  10   0   62.99   27.00
   4  10   0   97.39   16.30
   4  10   0   46.20   34.30
  -4  10   0  158.88  103.99
  -4  10   0  142.19   44.40
   5 -10   0  -86.39   62.19
   5 -10   0   17.20   28.00
  -5 -10   0    6.70   21.00
  -5 -10   0   32.70   21.20
  -5 -10   0   26.70    8.90
   5  10   0   62.99   41.30
  -5  10   0   17.20   27.90
   5  10   0   -1.40   15.30
  -5  10   0    3.80  100.39
  -6  10   0   21.30   80.89
   6  10   0  -58.59   79.09
  -6  10   0   25.30   26.20
   0 -11   0   34.70   37.60
   0 -11   0    8.70   19.90
   0 -11   0    6.20   11.90
   0  11   0    4.60   11.60
   0  11   0   -3.90   43.90
   1 -11   0    2.10   36.60
  -1 -11   0   35.30   13.90
   1 -11   0    2.50   18.90
  -1 -11   0   34.70   21.00
  -1 -11   0    2.00   31.40
  -1  11   0   13.40   13.30
   1  11   0   -7.50   38.00
  -1  11   0  -14.10   96.69
  -2 -11   0  310.77   30.30
  -2 -11   0  266.07   23.60
   2 -11   0  214.98   33.00
   2 -11   0  306.87   45.60
   2  11   0  258.87   22.70
  -2  11   0  276.47   25.70
   3 -11   0   32.00   39.80
  -3 -11   0   18.90    9.40
  -3 -11   0   19.60   16.20
   3 -11   0   27.60   19.20
  -3  11   0    7.30   48.00
  -3  11   0   21.50   18.50
   3  11   0   68.19   33.10
   3  11   0   13.90   10.30
  -4 -11   0  -26.70   25.80
  -4 -11   0   23.40    8.90
   4 -11   0  -19.40   21.30
   4 -11   0  -11.80   46.10
   4  11   0   29.60   13.10
  -4  11   0   57.89   31.80
   4  11   0    0.10   34.90
  -4  11   0  118.49  149.19
  -5 -11   0   79.19   21.50
  -5 -11   0   40.60    8.80
   5 -11   0   35.00   32.20
  -5  11   0   88.69  109.39
   5  11   0   31.40   34.20
   0 -12   0  320.67   28.50
   0 -12   0  261.97   46.20
   0  12   0  327.87   24.00
   1 -12   0   84.29   28.90
  -1 -12   0  113.49   20.60
   1 -12   0   84.19   16.80
  -1 -12   0   80.29   16.20
   1  12   0   94.79   16.30
  -1  12   0   83.29   13.60
   2 -12   0   14.10   14.50
  -2 -12   0   48.20   16.20
  -2 -12   0   34.90   14.10
  -2  12   0   38.50   16.30
   2  12   0  -21.90   55.99
   3 -12   0   64.89   35.60
  -3 -12   0   76.19   12.10
   3 -12   0   63.09   16.80
  -3 -12   0   62.69   19.40
   3  12   0   71.29   12.50
   3  12   0   62.99   34.80
  -3  12   0   67.29   21.90
  -4 -12   0   14.20    9.10
   4 -12   0  -10.80   33.20
   4  12   0   39.60   29.40
   4  12   0   17.10   11.00
   0 -13   0    2.20   14.20
   0  13   0   -7.00   10.30
  -1 -13   0  119.69   17.50
   1 -13   0   92.19   25.10
   1 -13   0   97.09   16.00
   1  13   0  108.89   16.80
  -1  13   0  123.49   21.00
   1  13   0   44.20   35.40
  -2 -13   0   10.30   18.50
   2 -13   0    8.80   16.20
  -2 -13   0   57.79   16.60
   2 -13   0   14.60   24.50
   2  13   0   22.50   30.00
  -2  13   0   25.10   14.90
   2  13   0   37.50   10.10
  -3 -13   0   63.69   38.80
   3 -13   0   -9.50   18.40
   3  13   0  -17.20   24.70
  -3  13   0  -49.00   38.40
   0 -14   0    5.90   14.40
   0  14   0   53.29   10.50
   1 -14   0   73.89   17.80
  -1 -14   0   66.59   17.70
   1  14   0   83.89   11.10
  -8   0   1   66.89   29.10
  -8   0   1  108.79   16.30
  -8   0   1   94.59   45.70
  -7   0   1   20.30   28.90
  -7   0   1    1.90   26.10
  -7   0   1   11.60   10.60
  -7   0   1   99.89   41.90
  -6   0   1   83.09   42.10
  -6   0   1   10.50   19.50
  -6   0   1   -7.70   10.90
  -6   0   1   14.30   25.40
  -6   0   1  -31.50   37.50
  -5   0   1   37.10   64.89
  -5   0   1   38.10   34.70
  -5   0   1   10.80   11.20
  -5   0   1    3.90   11.70
   5   0  -1   23.50   51.99
  -4   0   1   19.70   30.90
   4   0  -1   -1.70   18.20
  -4   0   1   10.30    6.90
  -3   0   1 3041.80  131.09
  -3   0   1 2758.72  116.09
  -2   0   1  172.18    9.80
  -2   0   1  179.48   20.30
   1   0  -1 2733.53  108.99
  -1   0   1 2831.32  113.39
  -1   0   1 2732.63  108.89
  -1   0  -1 9923.01  385.56
   1   0   1 9797.22  387.36
  -2   0  -1 3374.06  131.99
  -2   0  -1 3259.57  135.69
  -3   0  -1   22.50   13.70
   3   0   1    3.60   17.70
  -3   0  -1   19.90    4.60
  -4   0  -1 1175.28   52.39
  -4   0  -1 1330.57   86.29
   4   0   1 1027.00   85.79
  -5   0  -1  -10.60   11.60
   5   0   1  -44.60   55.09
  -5   0  -1  -18.70   45.60
  -5   0  -1    8.20   11.00
  -5   0  -1   25.20   69.49
   5   0   1  -33.40   55.49
  -5   0  -1   44.30   24.50
  -5   0  -1  -35.90   34.40
  -6   0  -1   45.90   44.20
  -6   0  -1  128.79   79.49
  -6   0  -1   76.19   23.60
  -6   0  -1  104.69   23.70
  -6   0  -1  107.29   28.70
  -6   0  -1  128.99   40.20
  -6   0  -1  115.09   45.50
  -7   0  -1   47.40   41.40
  -7   0  -1   41.40   44.20
  -7   0  -1   15.60   27.10
  -7   0  -1    6.50   11.90
  -7   0  -1   39.50   37.30
  -8   0  -1   83.89   43.00
  -8   0  -1    1.00   13.60
  -8   0  -1  -18.00   51.39
  -8   0  -1  109.19   71.19
  -8  -1   1  189.48   32.40
  -8  -1   1  144.89   21.60
  -8  -1   1  103.59   26.40
  -8   1   1  106.89   17.90
  -8   1   1   93.19   35.70
  -8   1   1   89.49   48.00
  -7  -1   1   76.29   27.50
  -7  -1   1  147.99   25.00
  -7  -1   1  119.79   50.59
  -7   1   1   90.09   40.30
  -7   1   1  180.98   39.00
  -7   1   1   91.69   14.80
  -7   1   1  114.99   37.10
  -7   1   1   43.30  115.49
  -6  -1   1   70.19   24.20
  -6  -1   1  129.89   40.20
  -6  -1   1   67.09   19.00
  -6  -1   1   64.79   11.90
  -6  -1   1  109.79   47.70
  -6   1   1   74.89   82.59
  -6   1   1   79.89   31.90
  -6   1   1   46.20   13.50
  -6   1   1  162.48   37.80
  -6   1   1  -59.89   92.59
   6   1  -1  -46.80  141.29
  -6   1   1   98.89   33.50
  -6   1   1   85.59   42.70
   5  -1  -1  250.77   41.30
  -5  -1   1  222.68   39.00
  -5  -1   1  200.38   46.20
  -5  -1   1  186.38   28.70
  -5  -1   1  169.28   22.00
  -5  -1   1  152.28   20.90
  -5   1   1  192.78   25.20
  -5   1   1  125.99   33.70
  -5   1   1  127.99   60.39
  -5   1   1  196.68   24.20
  -4  -1   1  370.66   22.10
  -4   1   1  386.66   51.99
  -4   1   1  348.37   21.70
  -3  -1   1  610.44   28.20
  -3  -1   1  611.34   56.49
   3   1  -1  634.64   37.50
  -3   1   1  616.84   27.70
  -3   1   1  586.34   40.10
  -2  -1   1  588.34   25.30
  -2  -1   1  549.25   41.80
  -2   1   1  573.34   24.50
  -2   1   1  547.95   31.20
   2   1  -1  595.44   30.00
   1  -1  -1  260.37   12.00
  -1  -1   1  289.57   12.90
  -1  -1   1  298.47   13.00
  -1   1   1  261.27   11.60
  -1   1   1  273.37   15.90
   1   1  -1  262.67   16.20
  -1   1   1  266.07   12.20
   0  -1  -1 1652.23   70.99
   0  -1   1 1807.82   74.79
   0  -1  -1 1799.12   70.19
   0   1   1 1765.12   70.19
   0   1  -1 1918.91   71.99
   0   1   1 1787.12   70.99
  -1  -1  -1 5247.08  204.38
   1   1   1 4970.90  209.78
  -1   1  -1 4990.10  206.08
   1   1   1 5607.14  205.38
  -2  -1  -1  121.59    8.50
  -2  -1  -1  156.58   22.90
  -2   1  -1  117.99   13.90
  -2   1  -1  133.69    8.90
  -3  -1  -1 2221.58  102.99
  -3  -1  -1 2111.09   85.99
  -3   1  -1 2094.49   85.99
   3   1   1 1970.80  102.79
  -3   1  -1 2092.19   93.69
  -4  -1  -1  189.48   43.60
  -4  -1  -1  275.57   19.10
   4   1   1  180.98   38.70
  -4   1  -1  329.77   49.40
  -4   1  -1  289.57   21.00
  -5  -1  -1  307.37   25.80
  -5  -1  -1  308.87   41.00
  -5  -1  -1  406.76   49.40
  -5  -1  -1  283.17   24.60
  -5  -1  -1  312.77   38.90
  -5   1  -1  343.87   52.99
  -5   1  -1  317.07   27.90
   5   1   1  197.08   63.79
  -5   1  -1  391.36   69.69
  -5   1  -1  318.07   28.00
  -5   1  -1  277.87   36.50
  -5   1  -1  265.47   55.59
  -6  -1  -1  609.04   80.19
  -6  -1  -1  378.36   66.89
  -6  -1  -1  540.85   48.30
  -6  -1  -1  460.25   66.79
  -6   1  -1  696.13  148.39
  -6   1  -1  638.84   82.79
  -6   1  -1  576.64   87.39
  -6   1  -1  514.85   58.89
  -7  -1  -1  100.69   31.20
  -7  -1  -1  139.19   24.50
  -7  -1  -1   90.09   13.70
  -7  -1  -1  144.89   52.49
  -7  -1  -1   99.99   40.70
  -7   1  -1  169.08   38.80
  -7   1  -1   92.89   53.09
  -7   1  -1  121.29   39.70
  -7   1  -1   40.50   85.69
  -7   1  -1   75.59   15.20
  -8  -1  -1   34.80   65.89
  -8  -1  -1  148.09   35.00
  -8  -1  -1   85.39   15.80
  -8   1  -1  152.18   65.79
  -8   1  -1  164.68   48.70
  -8   1  -1   70.59   17.70
  -8   1  -1  -43.10   77.39
  -8  -2   1   26.20   24.50
  -8  -2   1  -14.00   10.50
  -8  -2   1   -3.80   22.80
  -8   2   1   19.70   41.20
  -8   2   1   47.10  145.19
  -8   2   1   15.50   17.60
  -7  -2   1  903.11   44.40
  -7  -2   1  972.50   53.29
  -7  -2   1  882.91   58.39
  -7   2   1  842.22   78.69
  -7   2   1 1016.10   72.19
  -7   2   1  979.00   48.80
  -7   2   1  969.70  155.58
  -6  -2   1   87.99   19.30
  -6  -2   1  145.69   70.89
  -6  -2   1  121.79   29.00
  -6  -2   1  132.69   34.60
  -6   2   1   96.99   16.60
  -6   2   1   27.00   88.79
   6   2  -1   93.49  111.69
  -6   2   1   99.79   81.99
  -6   2   1  151.78   56.79
  -6   2   1  112.69   52.79
  -5  -2   1  245.48   22.10
  -5  -2   1  246.18   22.70
  -5  -2   1  402.86   58.79
  -5  -2   1  213.98   40.50
  -5  -2   1  258.77   34.30
  -5   2   1  464.95  109.49
  -5   2   1  265.37   45.70
  -5   2   1  229.38   28.50
  -5   2   1  145.29   48.00
  -5   2   1  250.57   75.99
  -5   2   1  242.58   29.40
  -4  -2   1  856.41   40.80
  -4   2   1  858.21   40.60
  -4   2   1  940.91   64.69
  -3  -2   1  461.85   22.50
  -3   2   1  455.75   33.60
  -3   2   1  434.26   21.80
  -2  -2   1  317.97   16.00
  -2   2   1  320.87   15.10
  -2   2   1  323.77   22.60
  -1  -2   1 1389.76   54.19
  -1  -2   1 1304.47   53.59
   1  -2  -1 1247.28   52.39
  -1   2   1 1257.47   53.09
  -1   2   1 1293.87   56.19
   1   2  -1 1370.56   53.99
   0  -2  -1  703.93   28.60
   0  -2   1  766.62   31.90
   0   2   1  680.03   29.20
   0   2   1  691.63   30.70
   0   2   1  693.53   33.90
   0   2  -1  723.43   30.00
  -1  -2  -1  408.76   17.40
   1  -2   1  360.06   24.90
  -1   2  -1  392.26   21.10
   1   2   1  390.06   29.70
  -2  -2  -1 1633.44   67.39
   2   2   1 1635.24   81.79
  -2   2  -1 1688.23   72.19
   3   2   1 1927.21  101.49
  -3   2  -1 2015.60   89.79
  -4  -2  -1  215.08   17.60
   4   2   1  133.89   36.60
  -4   2  -1  171.18   29.00
  -5  -2  -1  215.88   32.60
  -5  -2  -1  280.57   36.30
  -5  -2  -1  170.18   61.39
  -5  -2  -1  201.18   22.40
  -5  -2  -1  217.18   21.90
  -5  -2  -1  179.68   22.10
  -5  -2  -1  227.08   39.80
   5   2   1  183.78   60.49
  -5   2  -1  254.57   29.40
  -5   2  -1  171.08   56.99
  -5   2  -1  177.78   52.89
  -5   2  -1  194.58   30.90
  -5   2  -1  221.78   55.79
  -6  -2  -1  102.39   14.10
  -6  -2  -1  107.39   21.70
  -6  -2  -1   80.69   22.90
  -6   2  -1  153.88   49.70
   6   2   1  159.38  110.19
  -6   2  -1  128.99   31.10
  -6   2  -1  168.98   72.29
  -6   2  -1  104.89   18.00
  -7  -2  -1  120.89   38.40
  -7  -2  -1  162.68   20.30
  -7  -2  -1  121.49   22.40
  -7  -2  -1  111.59   28.90
  -7   2  -1  128.09   19.40
  -7   2  -1  188.18   58.99
  -7   2  -1  234.98   38.50
  -7   2  -1  110.99   58.29
  -7   2  -1  204.28   79.49
  -8  -2  -1   88.49   14.40
  -8  -2  -1   58.79   28.00
  -8  -2  -1   88.79   29.00
  -8  -2  -1   58.89   61.49
  -8   2  -1   91.59   80.79
  -8   2  -1   86.69  117.49
  -8   2  -1   60.19   39.80
  -8  -3   1   14.70   19.60
  -8  -3   1    7.70   20.70
  -8  -3   1   45.40   11.00
  -8   3   1   32.70  113.39
  -8   3   1   94.29   38.00
  -7  -3   1  103.79   22.40
  -7  -3   1   77.99   17.90
  -7  -3   1  114.89   17.00
  -7   3   1   71.59   18.50
  -7   3   1  119.89   51.29
  -7   3   1   67.49   33.10
  -7   3   1  114.39   83.79
  -6  -3   1  431.06   49.99
  -6  -3   1  426.76   48.70
  -6  -3   1  421.56   61.59
  -6  -3   1  445.76   27.40
  -6  -3   1  392.36   36.70
  -6   3   1  483.35   54.39
  -6   3   1  400.06   87.19
  -6   3   1  450.85   36.90
  -5  -3   1  179.68   42.70
  -5  -3   1  166.68   19.30
  -5  -3   1  256.37   29.50
  -5  -3   1  292.17   35.50
  -5  -3   1  212.38   20.70
  -5  -3   1  219.18   70.99
  -5  -3   1  202.88   22.10
   5   3  -1  154.98   61.59
  -5   3   1  325.27   74.09
  -5   3   1   87.79   65.69
  -5   3   1  128.69   27.20
  -5   3   1  119.29   43.10
  -5   3   1  243.78   33.00
  -5   3   1  173.78   91.79
  -4  -3   1  475.45   27.00
  -4   3   1  475.95   53.29
   3  -3  -1  131.19   22.20
  -3   3   1  119.39   20.40
   2  -3  -1  675.13   29.90
  -2  -3   1  653.73   29.90
  -2   3   1  660.23   36.60
  -1  -3   1  927.21   39.00
   1  -3  -1  838.72   38.10
  -1  -3   1  976.30   40.00
  -1   3   1  895.61   42.50
   1   3  -1  922.11   39.00
  -1   3   1  943.31   39.90
   0  -3  -1  922.41   38.90
   0  -3   1  969.40   42.00
   0   3  -1  964.40   40.50
   0   3   1  945.61   42.10
   0   3   1 1003.90   46.40
   1  -3   1  479.25   26.10
  -1  -3  -1  442.46   20.00
  -1   3  -1  433.06   24.90
   1   3   1  406.66   33.70
  -2  -3  -1 3023.70  118.29
   2  -3   1 2673.33  125.69
   2   3   1 3018.50  134.29
  -2   3  -1 3054.69  124.29
  -3  -3  -1 1023.20   43.90
   3  -3   1  846.12   60.59
  -3   3  -1 1063.99   55.59
   3   3   1  949.11   74.79
  -4  -3  -1  239.08   19.30
   4  -3   1  168.58   38.30
  -4  -3  -1  206.58   26.10
  -4   3  -1  289.37   47.10
   4   3   1  186.48   40.40
  -5  -3  -1  273.97   33.70
  -5  -3  -1  322.57   26.30
  -5  -3  -1  256.27   34.10
  -5  -3  -1  219.58   32.80
  -5  -3  -1  285.17   24.10
  -5  -3  -1  271.57   37.50
  -5  -3  -1  203.68   85.59
  -5   3  -1  261.77   36.10
  -5   3  -1  371.56   63.49
  -5   3  -1  314.67   44.30
  -5   3  -1  286.97   66.79
   5   3   1  218.48   64.99
  -5   3  -1  259.97   51.49
  -6  -3  -1  203.58   32.90
  -6  -3  -1  191.48   26.50
  -6  -3  -1  248.98   22.30
  -6  -3  -1  269.77   32.70
  -6  -3  -1  205.18   30.70
  -6  -3  -1  244.78   30.40
  -6   3  -1  240.48   64.19
  -6   3  -1   91.99  124.09
  -6   3  -1  256.97   34.10
  -6   3  -1  239.68   33.90
  -6   3  -1  286.37   64.39
  -7  -3  -1  167.98   36.40
  -7  -3  -1  175.08   30.10
  -7  -3  -1  168.88   20.40
  -7  -3  -1  136.79   25.90
  -7   3  -1  266.47   75.39
  -7   3  -1  162.68   65.29
  -7   3  -1  189.78   34.50
  -7   3  -1  213.38   31.30
  -8  -3  -1   88.49   23.30
  -8  -3  -1  186.28   22.10
  -8  -3  -1  141.59   27.00
  -8  -3  -1  156.28   79.39
  -8   3  -1  287.27  100.29
  -8   3  -1   67.99   85.69
  -8   3  -1  138.29   37.50
  -8  -4   1    9.60   17.40
  -8  -4   1   13.70    9.80
  -8  -4   1   -4.30   17.90
  -8   4   1 -122.99   94.49
  -8   4   1   37.00   33.40
  -7  -4   1  379.36   31.60
  -7  -4   1  340.97   37.10
  -7  -4   1  357.06   23.40
  -7   4   1  189.08   95.89
  -7   4   1  429.96   51.09
  -7   4   1  336.07   89.09
  -6  -4   1   63.79   35.00
  -6  -4   1   58.69   22.40
  -6  -4   1   72.39   18.50
  -6  -4   1   70.89   15.30
  -6  -4   1   63.89   23.80
   6  -4  -1   93.89  106.59
  -6  -4   1   80.09   11.20
  -6   4   1   79.29   23.80
   6   4  -1   58.29  100.39
  -6   4   1  -45.00   64.89
  -6   4   1   53.39   87.59
  -6   4   1   55.49   72.99
  -6   4   1  178.98  136.19
  -6   4   1   90.89   28.80
  -5  -4   1   60.39   13.10
  -5  -4   1   31.10   24.10
  -5  -4   1   69.29   14.40
  -5  -4   1   53.29   10.70
  -5  -4   1   89.19   35.30
  -5  -4   1   39.40   16.30
  -5   4   1  136.59   74.79
   5   4  -1  100.29   67.49
  -5   4   1   48.50   26.50
  -5   4   1   65.29   92.59
  -5   4   1  -69.49   69.29
  -5   4   1  -16.80   45.00
  -5   4   1   85.99   25.40
  -4  -4   1  170.58   17.70
  -4   4   1  144.19   30.50
   4   4  -1  112.39   39.40
  -3  -4   1  214.38   16.50
  -3   4   1  275.17   35.50
   2  -4  -1  751.02   33.80
  -2  -4   1  769.42   34.30
  -2   4   1  754.72   42.70
   2   4  -1  749.53   33.70
   1  -4  -1 4066.99  165.78
  -1  -4   1 4144.99  166.18
  -1  -4   1 4192.88  167.58
  -1   4   1 4325.17  167.68
  -1   4   1 4077.99  170.78
   1   4  -1 4210.28  165.68
   0  -4   1 1490.05   64.89
   0  -4  -1 1448.85   61.69
   0  -4   1 1479.75   63.49
   0   4   1 1488.25   66.49
   0   4   1 1632.44   70.79
   0   4  -1 1680.53   74.79
   1  -4   1  519.45   27.60
  -1  -4  -1  513.05   23.70
  -1   4  -1  525.95   30.40
   1   4   1  520.05   40.50
   2  -4   1  424.76   30.20
  -2  -4  -1  441.46   21.80
  -2   4  -1  473.45   46.30
  -3  -4  -1  618.74   30.70
   3  -4   1  586.94   47.30
  -3   4  -1  634.04   45.60
   3   4   1  600.34   64.09
  -4  -4  -1  172.68   24.10
  -4  -4  -1  183.48   19.60
  -4   4  -1  124.79   28.10
   4   4   1  145.99   39.90
  -5  -4  -1  233.78   27.60
  -5  -4  -1  172.38   22.30
  -5  -4  -1  220.08   30.10
  -5  -4  -1  199.28   31.50
  -5  -4  -1  202.68   22.20
   5   4   1   78.99   68.49
  -5   4  -1  146.19   26.30
  -5   4  -1  252.27   62.19
  -5   4  -1  182.18   27.50
  -5   4  -1  173.18   55.19
  -5   4  -1  201.28   72.89
  -6  -4  -1  473.95   46.90
  -6  -4  -1  439.46   32.00
  -6  -4  -1  350.96   43.40
  -6  -4  -1  415.36   51.59
  -6  -4  -1  431.86   27.60
  -6  -4  -1  432.06   35.10
   6   4   1  297.47  102.39
  -6   4  -1  228.08  125.79
  -6   4  -1  512.85   48.90
  -6   4  -1  276.47   75.19
  -6   4  -1  437.66   74.69
  -6   4  -1  371.16   42.30
  -7  -4  -1  153.58   34.40
  -7  -4  -1  178.48   20.00
  -7  -4  -1  170.08   27.30
  -7  -4  -1  112.69   22.00
  -7   4  -1  282.07   76.39
  -7   4  -1  102.39   67.99
  -7   4  -1  153.48   31.30
  -8  -4  -1   43.00   20.50
  -8   4  -1  -37.90   90.79
  -8   4  -1  -17.10   84.89
  -8   4  -1   34.80   32.60
  -8  -5   1   61.29   18.00
  -8  -5   1   48.40   10.80
  -8  -5   1   53.99   15.10
  -8   5   1   94.89   87.49
  -8   5   1   69.09   32.80
  -7  -5   1   18.80   16.60
  -7  -5   1   -8.80    8.10
  -7  -5   1   -5.50   16.00
  -7  -5   1    7.10   13.20
  -7   5   1  -27.10   28.50
  -7   5   1  -25.40   74.69
  -7   5   1   65.79  105.89
  -6  -5   1  294.17   21.60
  -6  -5   1  290.17   37.70
  -6  -5   1  239.68   28.80
  -6  -5   1  284.07   36.80
  -6  -5   1  281.77   27.30
  -6   5   1  312.97   46.00
  -6   5   1  212.08   92.39
   6   5  -1  194.58  108.39
  -6   5   1  161.08  128.29
  -6   5   1  343.47   84.89
  -5  -5   1  197.68   25.30
  -5  -5   1  209.88   29.20
  -5  -5   1  213.08   27.10
  -5  -5   1  148.79   21.10
  -5  -5   1  205.58   29.40
  -5  -5   1  227.98   34.80
  -5   5   1  161.68   80.79
  -5   5   1  161.88   76.09
   5   5  -1  205.38   73.19
  -5   5   1  210.68   62.99
  -5   5   1  200.58   31.80
  -5   5   1  115.79   96.49
  -4  -5   1  207.48   20.60
  -4  -5   1  215.18   24.30
  -4  -5   1  180.18   24.30
  -4  -5   1  200.78   28.40
  -4  -5   1  144.99   16.20
  -4   5   1  163.98   27.50
   4   5  -1  133.19   43.40
  -4   5   1  275.97   82.79
  -4   5   1  117.69   31.20
  -3  -5   1  329.47   21.70
  -3   5   1  288.27   42.30
  -2  -5   1  403.66   22.40
   2  -5  -1  345.87   21.60
  -2   5   1  410.76   35.30
   2   5  -1  401.96   58.69
  -1  -5   1  803.92   43.40
   1  -5  -1  828.62   37.60
  -1  -5   1  859.41   37.50
  -1   5   1  852.51   44.60
   1   5  -1  835.92   60.49
   0  -5  -1 2153.48   87.99
   0  -5   1 2139.39   91.59
   0  -5   1 2093.99   89.49
   0   5   1 2308.67   98.79
   0   5  -1 2523.15  102.59
   0   5   1 2069.59   94.19
   0   5  -1 2068.69   94.99
   1  -5   1  409.36   24.70
  -1  -5  -1  403.76   20.90
   1   5   1  417.96   25.90
   1   5   1  448.26   41.30
   2  -5   1  295.47   25.40
  -2  -5  -1  310.67   19.60
  -2   5  -1  321.27   32.90
   2   5   1  297.47   51.79
  -3  -5  -1  286.47   21.30
   3  -5   1  322.27   31.70
  -3  -5  -1  290.57   23.80
  -3   5  -1  275.77   40.90
  -4  -5  -1   63.89   13.30
  -4  -5  -1   66.39   12.20
  -4  -5  -1   75.99   18.70
  -4  -5  -1   68.79   12.40
  -4  -5  -1  103.19   25.00
  -4   5  -1   76.29   28.10
   4   5   1   78.19   41.00
  -4   5  -1   66.79   57.39
  -4   5  -1   76.59   22.40
  -4   5  -1   83.59   84.29
  -4   5  -1   34.30   28.40
  -5  -5  -1  272.27   41.90
  -5  -5  -1  256.87   26.00
  -5  -5  -1  243.48   44.50
  -5  -5  -1  177.18   31.60
  -5  -5  -1  244.78   32.10
  -5  -5  -1  237.98   26.20
  -5   5  -1  156.68   84.89
  -5   5  -1  336.57   67.39
  -5   5  -1  166.28   54.69
  -5   5  -1  215.18   30.30
   5   5   1  192.28   76.49
  -6  -5  -1  306.67   26.10
  -6  -5  -1  229.68   34.90
  -6  -5  -1  296.07   30.70
  -6  -5  -1  270.37   41.70
  -6  -5  -1  256.47   31.20
  -6  -5  -1  286.67   23.10
  -6   5  -1  319.07   68.99
  -6   5  -1  265.87   44.40
  -6   5  -1   88.99  167.68
  -6   5  -1  276.57   72.39
   6   5   1  133.79  120.69
  -7  -5  -1  153.98   20.60
  -7  -5  -1  139.29   21.80
  -7  -5  -1  202.18   36.60
  -7  -5  -1  204.78   26.30
  -7   5  -1  178.18   70.39
  -7   5  -1   11.40   81.29
  -7   5  -1  189.98   30.30
  -8  -5  -1  228.58   24.20
  -8  -5  -1  287.47   32.30
  -8   5  -1  286.67   46.30
  -8   5  -1  272.27   82.09
  -8  -6   1   14.90   14.40
  -8   6   1   65.09   76.99
  -8   6   1  -31.70   28.30
  -7  -6   1  461.65   32.70
  -7  -6   1  380.06   34.10
  -7  -6   1  396.16   31.30
  -7  -6   1  365.16   26.30
  -7   6   1  436.36   53.99
  -7   6   1  200.38   95.29
  -6  -6   1  119.89   17.50
  -6  -6   1   73.69   18.30
  -6  -6   1  147.89   32.00
  -6  -6   1   71.39   16.40
  -6  -6   1   70.19   12.10
  -6   6   1   63.19   26.90
  -6   6   1  -34.30   81.89
  -6   6   1   59.69   71.99
  -5  -6   1  309.17   39.30
  -5  -6   1  218.38   39.00
  -5  -6   1  287.97   24.30
  -5  -6   1  226.48   29.00
  -5  -6   1  293.37   24.90
   5   6  -1   69.79   93.19
  -5   6   1  212.48  115.29
  -5   6   1  262.47   33.00
  -5   6   1  257.57   84.49
  -5   6   1  182.18   93.89
  -4  -6   1  168.58   25.90
  -4  -6   1  161.58   16.20
  -4  -6   1  194.28   23.30
  -4  -6   1  171.58   28.00
  -4  -6   1  206.18   24.20
   4   6  -1  105.29   48.70
  -4   6   1  166.08   47.00
  -4   6   1   85.19  101.49
  -4   6   1  163.98   83.89
  -4   6   1  198.78   31.60
  -4   6   1  272.97   90.69
  -4   6   1  145.69   33.30
   4   6  -1  114.29   69.49
  -3  -6   1  180.58   27.30
  -3  -6   1  170.78   20.10
  -3   6   1  149.69   28.90
   3   6  -1  127.39   36.70
  -2  -6   1  125.79   16.10
  -2  -6   1  151.98   22.80
   2   6  -1   93.89   31.00
  -2   6   1   85.29   19.80
   1  -6  -1 1010.50   52.29
  -1  -6   1  914.61   47.40
  -1  -6   1 1025.70   47.20
   1   6  -1 1031.20   79.09
  -1   6   1 1003.50   56.29
  -1   6   1  926.91   51.19
   0  -6   1 1734.93   78.89
   0  -6   1 1627.14   72.99
   0  -6  -1 1677.53   71.59
   0  -6  -1 1729.13   75.69
   0  -6   1 1800.62   76.39
   0   6  -1 1736.03   81.99
   0   6   1 1888.21   86.69
   0   6  -1 1865.61   90.49
   0   6   1 1672.83   79.69
  -1  -6  -1  311.87   24.70
  -1  -6  -1  338.27   20.10
   1  -6   1  400.26   27.20
   1  -6   1  306.87   22.30
   1   6   1  339.07   28.20
  -1   6  -1  346.67   33.40
   1   6   1  348.17   48.60
   2  -6   1  327.37   41.30
  -2  -6  -1  311.17   24.90
  -2  -6  -1  330.57   22.30
  -2   6  -1  299.47   38.90
   2   6   1  311.77   31.40
   2   6   1  290.37   56.49
  -3  -6  -1  210.18   25.70
  -3  -6  -1  216.98   22.40
  -3  -6  -1  234.58   24.80
  -3  -6  -1  282.87   23.60
  -3   6  -1  237.08   42.90
   3   6   1  180.68   37.10
  -3   6  -1  227.48   29.20
  -3   6  -1  168.78   29.30
  -3   6  -1  213.58  112.39
  -4  -6  -1   52.29   18.00
  -4  -6  -1   55.89   13.00
  -4  -6  -1   30.30   17.90
  -4  -6  -1   35.40   14.60
  -4  -6  -1   53.89   11.50
  -4   6  -1   34.90   37.00
  -4   6  -1   37.30   25.70
   4   6   1  133.59   65.99
  -4   6  -1  126.19   60.69
   4   6   1  -36.50   44.30
  -4   6  -1  120.29   88.69
  -4   6  -1   94.99   23.10
  -5  -6  -1  201.68   24.50
  -5  -6  -1  172.18   30.10
  -5  -6  -1  206.78   29.00
  -5  -6  -1  137.99   23.00
  -5  -6  -1  183.38   22.30
  -5  -6  -1  120.69   21.70
  -5  -6  -1  139.19   18.00
  -5   6  -1  195.98   70.39
  -5   6  -1  258.77   70.59
   5   6   1  171.18   86.09
  -5   6  -1  206.98   29.10
  -5   6  -1  200.98   80.99
  -6  -6  -1  378.56   34.70
  -6  -6  -1  437.66   32.90
  -6  -6  -1  412.76   28.10
  -6  -6  -1  410.16   28.50
  -6  -6  -1  361.86   41.80
  -6   6  -1  684.13  108.59
  -6   6  -1  486.55   46.80
  -6   6  -1  263.07   77.19
  -7  -6  -1  106.39   31.00
  -7   6  -1   17.20   71.49
  -7   6  -1   59.59   29.60
  -7   6  -1   87.09   74.39
  -8  -6  -1   94.29   18.90
  -8   6  -1   39.90   74.39
  -8   6  -1   82.99   27.20
  -7  -7   1   26.60   12.20
  -7  -7   1    0.40   11.70
  -7   7   1   85.09   82.19
  -7   7   1   29.40   29.50
  -6  -7   1  187.68   20.30
  -6  -7   1  168.48   23.70
  -6  -7   1  173.98   20.50
  -6  -7   1  195.68   26.90
  -6  -7   1  181.18   32.20
  -6   7   1  145.79   81.59
  -6   7   1  178.68   30.50
  -5  -7   1    5.30   23.30
  -5  -7   1   19.90   15.70
  -5  -7   1   25.20   14.60
  -5  -7   1   14.40   11.80
   5  -7  -1    9.60   35.40
  -5  -7   1   12.00    9.90
  -5  -7   1    9.40   26.50
   5   7  -1  -21.20  105.79
  -5   7   1  -26.00   80.49
  -5   7   1  -64.79  117.99
  -5   7   1   -4.40   25.80
   5   7  -1   32.60   58.99
  -4  -7   1  175.38   22.50
   4  -7  -1  231.98   32.30
  -4  -7   1  242.58   26.90
  -4  -7   1  243.18   27.30
  -4  -7   1  182.28   28.60
  -4  -7   1  191.38   32.20
  -4   7   1  161.38   31.70
   4   7  -1  177.88   67.89
  -4   7   1  148.69   98.69
  -4   7   1  234.38   88.59
  -4   7   1  158.08   57.99
   4   7  -1  228.58   57.99
  -4   7   1  173.38   29.30
  -4   7   1  111.59  112.39
  -3  -7   1  103.19   20.60
  -3  -7   1  145.69   23.80
   3  -7  -1  215.38   91.39
  -3  -7   1  111.89   14.30
  -3  -7   1  108.69   21.20
  -3  -7   1  159.38   26.90
   3   7  -1  185.48   52.99
  -3   7   1  185.88   92.49
  -3   7   1  118.19   24.10
  -3   7   1  128.19   32.40
   3   7  -1  127.19   46.30
  -3   7   1  143.49   37.70
  -2  -7   1   31.00   11.60
  -2  -7   1    6.20   13.10
   2  -7  -1   26.10   20.60
  -2  -7   1   21.20   12.10
  -2   7   1   42.60   25.10
   2   7  -1   69.89   39.30
  -1  -7   1   49.70   13.10
   1  -7  -1   28.00   15.30
  -1  -7   1   36.60   11.60
   1   7  -1   29.20   32.50
  -1   7   1   37.80   22.00
   1   7  -1   45.70   18.50
   0  -7   1  404.66   30.40
   0  -7  -1  329.67   26.70
   0  -7   1  329.07   23.80
   0  -7   1  374.16   28.70
   0   7  -1  363.26   38.80
   0   7   1  383.16   55.09
   0   7   1  399.76   38.80
   1  -7   1   32.60   13.40
  -1  -7  -1   45.60   11.90
  -1  -7  -1   39.50   10.80
   1   7   1   36.60   26.90
   1   7   1   40.00   20.10
  -1   7  -1   42.20   18.30
  -2  -7  -1   64.59   16.90
   2  -7   1   99.69   19.50
  -2  -7  -1  109.69   14.80
  -2  -7  -1  100.79   15.00
  -2   7  -1   89.79   27.90
   2   7   1  133.39   28.40
   2   7   1  105.59   33.10
  -2   7  -1  -13.00  104.69
  -2   7  -1   84.99   29.90
  -3  -7  -1   85.79   12.90
  -3  -7  -1   89.19   22.60
   3  -7   1  123.79   85.09
  -3  -7  -1  151.68   26.60
  -3  -7  -1   88.89   13.10
  -3   7  -1    5.00   98.49
   3   7   1   78.29   40.50
  -3   7  -1   98.59   28.70
   3   7   1  113.99   49.90
  -3   7  -1   58.39   24.30
  -3   7  -1   49.90   28.80
  -3   7  -1  110.09   76.79
  -4  -7  -1   20.50   17.80
  -4  -7  -1   21.00   17.20
  -4  -7  -1    9.00   18.40
  -4  -7  -1   12.00   13.00
  -4  -7  -1   20.40   11.60
  -4   7  -1  104.49   90.49
  -4   7  -1   48.20   23.60
   4   7   1   88.29   50.29
  -4   7  -1   28.70   69.09
  -5  -7  -1   90.59   17.20
  -5  -7  -1  133.89   19.50
  -5  -7  -1  101.59   19.20
  -5  -7  -1   75.19   19.40
  -5  -7  -1   60.99   25.70
  -5  -7  -1  107.99   19.00
  -5  -7  -1   88.79   24.80
  -5   7  -1   95.89   24.60
   5   7   1  142.89   26.60
  -5   7  -1  -27.30   75.19
  -5   7  -1   49.70   69.09
   5   7   1  156.18   59.49
   5   7   1  102.99  101.39
  -5   7  -1  168.78   92.59
  -6  -7  -1  246.98   22.20
  -6  -7  -1  259.37   26.10
  -6  -7  -1  244.38   26.90
  -6  -7  -1  292.57   39.10
  -6   7  -1  216.78   72.09
  -6   7  -1  288.37   42.00
  -6   7  -1  304.77   81.39
  -7  -7  -1   32.00   30.80
  -7  -7  -1   35.70   16.20
  -7  -7  -1   40.90   17.20
  -7   7  -1   95.89   69.29
  -7   7  -1   51.19   26.00
  -7   8   1  -28.60   69.19
  -7   8   1   44.30   29.60
  -6  -8   1   65.29   18.00
  -6  -8   1   69.59   31.90
  -6  -8   1   84.69   15.40
  -6   8   1   68.99   32.30
  -6   8   1   61.19  101.69
   6   8  -1   78.39   22.80
   6   8  -1   42.80   71.59
  -5  -8   1   92.29   27.70
  -5  -8   1  118.39   15.70
   5  -8  -1  194.68   42.20
  -5  -8   1  108.49   12.50
  -5  -8   1  112.99   18.20
  -5   8   1  102.19   78.69
   5   8  -1  141.69   47.20
  -5   8   1   77.89   26.60
   4  -8  -1  119.09   85.19
  -4  -8   1  117.29   17.90
  -4  -8   1   81.59   26.70
   4  -8  -1   82.09   26.00
  -4  -8   1   69.29   18.30
  -4  -8   1   54.39   16.80
   4   8  -1  234.78  105.19
  -4   8   1   97.79   28.60
  -4   8   1   76.39   69.09
  -4   8   1   90.49   84.29
  -4   8   1   37.80   25.10
   4   8  -1   41.90   42.70
  -3  -8   1   46.30   20.80
   3  -8  -1  163.98   80.39
  -3  -8   1   68.19   12.80
   3  -8  -1   46.30   20.90
  -3  -8   1   38.20   23.70
   3   8  -1   90.59   71.99
  -3   8   1   90.99   31.60
   3   8  -1   90.49   46.30
  -3   8   1   75.39   20.00
  -3   8   1   30.10  103.39
  -3   8   1   22.30   42.20
  -2  -8   1   27.30   52.89
  -2  -8   1   29.50   12.90
  -2  -8   1   24.10   37.00
   2  -8  -1   92.99   57.49
   2  -8  -1   33.20   16.80
  -2  -8   1   28.50   16.00
  -2  -8   1   12.30   12.20
   2   8  -1   33.10   29.90
  -2   8   1   25.20   39.30
  -2   8   1   33.20   37.40
  -2   8   1   36.70   16.60
   2   8  -1   88.09   56.39
  -2   8   1  -73.69  137.69
   2   8  -1   59.09   44.40
  -1  -8   1   59.09   45.00
   1  -8  -1   60.79   14.80
  -1  -8   1   65.39   17.60
   1  -8  -1   64.49   50.69
  -1  -8   1   71.19   13.40
  -1  -8   1   30.70   15.70
  -1   8   1   26.20   27.80
   1   8  -1   44.30   42.20
   1   8  -1   59.79   19.40
   1   8  -1   62.09   24.60
  -1   8   1   75.89   16.10
  -1   8   1  -28.00   71.69
   1   8  -1   -8.40   44.90
   0  -8   1   22.40   16.30
   0  -8  -1   13.10   12.70
   0  -8   1   51.79   41.50
   0  -8  -1    2.70   46.50
   0   8  -1    3.40   17.70
   0   8  -1   18.40   24.10
   0   8   1  -13.70   28.70
   0   8  -1    3.00   37.70
   0   8  -1   22.90   45.30
   0   8   1   44.80   29.60
   0   8   1   19.80   15.80
   0   8   1   75.19   44.00
  -1  -8  -1  255.97   30.20
   1  -8   1  178.78   23.20
  -1  -8  -1  177.48   22.20
   1  -8   1  191.48   51.09
  -1  -8  -1  232.18   48.20
   1  -8   1  152.08   32.00
  -1   8  -1  183.58   29.50
  -1   8  -1  208.68   34.60
  -1   8  -1   84.99   39.00
   1   8   1  234.28   47.50
   1   8   1  173.18   34.00
   1   8   1  202.18   28.90
  -1   8  -1  194.68   69.69
   1   8   1  182.98   43.60
  -2  -8  -1   45.00   13.30
  -2  -8  -1   50.49   19.30
  -2  -8  -1   38.70   12.60
   2  -8   1    5.80   58.89
  -2  -8  -1   73.29   52.99
  -2   8  -1   42.10   26.80
  -2   8  -1   -2.40  130.69
  -2   8  -1   72.29   31.80
   2   8   1   46.30   17.70
   2   8   1   52.69   49.80
   2   8   1   99.49   41.70
  -2   8  -1   52.19   26.90
  -2   8  -1   57.59   20.60
  -3  -8  -1  220.08   30.80
  -3  -8  -1  269.07   24.30
   3  -8   1  345.67   70.79
  -3  -8  -1  272.17   24.30
  -3   8  -1  225.18   46.00
   3   8   1  364.66   51.19
   3   8   1  272.27   33.70
  -3   8  -1  259.57   39.90
  -3   8  -1  346.17   44.10
   3   8   1  297.67   69.19
  -3   8  -1  181.08   95.29
  -4  -8  -1   87.49   15.40
  -4  -8  -1   80.39   12.30
  -4  -8  -1   95.89   30.70
  -4  -8  -1   85.89   21.20
   4  -8   1  -17.10   77.49
   4   8   1   46.40   91.39
  -4   8  -1   95.09   25.40
   4   8   1  119.09   21.50
  -4   8  -1   68.89   83.79
   4   8   1  118.49   42.20
  -4   8  -1   26.90   75.09
  -5  -8  -1   33.00    9.60
  -5  -8  -1   19.90   22.10
  -5  -8  -1   47.40   17.20
   5  -8   1   28.60   36.80
   5   8   1    0.90   46.10
  -5   8  -1   99.09   77.79
  -5   8  -1   71.29   23.90
   5   8   1   30.70   20.20
  -6  -8  -1  129.39   18.30
  -6  -8  -1  104.89   20.40
  -6  -8  -1  113.89   26.10
  -6   8  -1   47.80   81.29
  -6   8  -1   85.59   29.20
   6   8   1   94.09   75.79
  -7  -8  -1   25.10   16.20
  -7   8  -1   13.40   23.70
  -7   8  -1   -7.90   69.29
  -6  -9   1  365.56   32.60
  -6  -9   1  500.25   54.09
  -6  -9   1  385.56   25.10
  -6   9   1  433.66   49.90
   6   9  -1  391.26   35.90
  -5  -9   1  129.09   26.40
  -5  -9   1  105.29   17.70
   5  -9  -1   61.39   35.70
  -5  -9   1   97.49   16.20
   5  -9  -1   13.20   95.69
   5   9  -1   58.49   38.40
   5   9  -1   91.09   17.50
  -5   9   1   -5.30   84.19
  -5   9   1   89.19   27.60
  -4  -9   1   23.60    8.90
  -4  -9   1   50.79   28.70
   4  -9  -1  -37.00   59.99
  -4  -9   1   11.40   17.60
   4  -9  -1  -23.20   22.90
  -4   9   1   35.20   87.09
   4   9  -1   17.20   15.40
   4   9  -1    0.20   36.80
  -4   9   1    2.40   23.90
  -4   9   1   12.20   27.70
  -3  -9   1    4.60   29.40
  -3  -9   1   39.90   11.20
   3  -9  -1   50.09   19.60
  -3  -9   1   51.99   14.80
  -3  -9   1   65.79   21.60
   3  -9  -1   53.59   59.79
   3   9  -1   76.59   39.10
   3   9  -1   92.59  111.29
  -3   9   1  112.89   66.39
  -3   9   1   61.49   19.30
  -3   9   1   58.79   32.80
   3   9  -1   42.30   16.00
  -3   9   1   44.60  109.79
  -2  -9   1   41.90   12.90
  -2  -9   1   50.29   13.30
  -2  -9   1   57.09   51.29
   2  -9  -1  -24.50   55.89
   2  -9  -1   26.60   15.90
  -2   9   1   32.40   16.30
  -2   9   1   33.30  151.68
   2   9  -1   39.90   83.89
   2   9  -1   39.40   22.70
  -2   9   1   -9.50   44.90
   1  -9  -1  311.77   55.29
  -1  -9   1  342.87   30.60
   1  -9  -1  359.56   29.80
  -1  -9   1  317.87   27.20
  -1  -9   1  334.57   51.09
   1   9  -1  248.88   44.40
  -1   9   1  337.97   29.60
   1   9  -1  267.07   75.89
  -1   9   1  286.07   50.69
  -1   9   1  212.68   66.09
   1   9  -1  300.87   31.10
   1   9  -1  399.96   52.09
   0  -9  -1  194.28   25.00
   0  -9   1  270.47   47.70
   0  -9  -1  264.37   24.60
   0  -9   1  276.77   25.70
   0  -9  -1  238.98   47.00
   0  -9   1  231.38   34.50
   0   9  -1  203.48   26.50
   0   9   1  229.78   45.10
   0   9   1  341.87   56.39
   0   9  -1  352.36   53.19
   0   9   1  208.98   25.90
  -1  -9  -1  940.91   46.10
   1  -9   1  904.21   48.80
  -1  -9  -1  889.81   50.79
  -1  -9  -1  859.21   83.79
   1  -9   1  927.51   82.19
  -1   9  -1  717.03   86.29
  -1   9  -1  905.31   48.20
  -1   9  -1  967.00   84.29
   1   9   1  892.41   47.80
   1   9   1  942.31   75.49
  -2  -9  -1   78.49   15.50
   2  -9   1   29.40   72.29
   2  -9   1   50.89   17.30
  -2  -9  -1   80.29   49.30
  -2  -9  -1   66.69   13.60
  -2   9  -1   35.60   19.30
  -2   9  -1    0.70   54.69
  -2   9  -1   65.89   29.10
   2   9   1  -46.90   75.99
  -3  -9  -1  127.09   16.00
   3  -9   1  125.19   24.00
   3  -9   1  170.08   55.79
  -3  -9  -1  157.08   21.00
   3   9   1  153.68   25.60
  -3   9  -1   99.69   70.29
  -3   9  -1  253.07   42.10
  -3   9  -1  372.96  106.89
  -3   9  -1  179.28   25.30
   3   9   1  194.18  103.79
   3   9   1  162.98   40.00
   4  -9   1  -11.40   23.70
  -4  -9  -1   16.80    8.70
  -4  -9  -1    9.60   21.10
   4  -9   1  -63.29   66.59
   4   9   1   28.00   15.30
  -4   9  -1   30.90   23.00
  -4   9  -1   80.99   86.09
   4   9   1   70.59   37.60
  -5  -9  -1   35.20    9.30
  -5  -9  -1   37.50   20.00
  -5  -9  -1   58.29   18.00
   5  -9   1   57.39   30.80
  -5   9  -1   61.29   22.70
   5   9   1   17.30   40.90
  -5   9  -1  -61.49   77.79
  -6  -9  -1  291.57   21.50
  -6  -9  -1  308.47   34.20
  -6  -9  -1  333.57   38.60
   6   9   1  164.98   58.29
  -6   9  -1  258.47   41.80
  -6   9  -1  179.88   82.79
  -6 -10   1   44.60   17.30
  -6  10   1 -129.79   79.69
  -5 -10   1   86.59   25.40
  -5 -10   1   62.09   10.70
   5 -10  -1  -42.30   33.50
   5  10  -1   71.59   16.80
  -5  10   1  -60.19   96.69
  -5  10   1   37.60   32.30
   5  10  -1  -18.30   39.60
  -4 -10   1   19.70   21.10
   4 -10  -1   51.99   53.39
  -4 -10   1   33.60    9.10
   4 -10  -1   32.00   25.90
  -4  10   1   62.19   30.30
   4  10  -1   27.30   13.70
  -4  10   1   31.30   23.40
   4  10  -1   49.40   33.10
  -4  10   1   96.89  103.29
  -3 -10   1  661.73   34.70
   3 -10  -1  644.74   47.10
   3 -10  -1  674.33   77.79
  -3 -10   1  646.54   54.39
   3  10  -1  667.03   38.60
   3  10  -1  639.44   63.49
  -3  10   1  643.44   40.40
  -3  10   1  634.94   64.09
  -3  10   1  394.36  125.49
  -2 -10   1  185.78   24.00
   2 -10  -1  149.69   46.40
  -2 -10   1  183.88   44.60
   2 -10  -1  161.08   28.40
  -2 -10   1  147.39   24.30
  -2  10   1  171.78   87.09
   2  10  -1  168.38   24.30
  -2  10   1  148.39   23.50
   2  10  -1  176.48   40.40
  -1 -10   1  284.97   28.20
   1 -10  -1  346.57   49.99
  -1 -10   1  321.27   44.40
   1 -10  -1  305.87   28.70
  -1 -10   1  295.87   27.10
   1  10  -1  340.57   28.30
  -1  10   1  245.08   76.99
  -1  10   1  320.97   28.20
   1  10  -1  384.36   60.89
   0 -10  -1  194.48   23.60
   0 -10   1  177.48   25.10
   0 -10  -1  165.38   26.50
   0 -10  -1  201.68   44.90
   0 -10   1  202.08   33.50
   0 -10   1  180.28   45.00
   0  10   1  113.99   47.50
   0  10   1  178.48   22.60
   0  10  -1   85.79   49.00
   0  10  -1  232.08   24.80
   0  10  -1  114.49   58.49
   1 -10   1  274.87   49.30
  -1 -10  -1  273.07   41.50
   1 -10   1  261.07   26.90
  -1 -10  -1  252.37   24.40
  -1 -10  -1  276.17   30.80
   1  10   1  172.68   43.70
   1  10   1  250.27   24.40
  -1  10  -1  201.08   57.89
  -1  10  -1  264.97   34.50
  -1  10  -1  245.98   26.90
   2 -10   1 1627.84   75.79
   2 -10   1 1608.54  106.19
  -2 -10  -1 1687.53   73.19
  -2 -10  -1 1564.24   71.09
  -2  10  -1 1607.74   73.69
  -2  10  -1 1593.54   83.49
   2  10   1 1381.06  205.08
  -2  10  -1 1795.32  161.78
   2  10   1 1655.53   95.49
   2  10   1 1591.64   73.19
  -3 -10  -1  148.89   21.20
   3 -10   1  203.08   53.99
  -3  10  -1  136.99   24.50
   3  10   1  159.38   22.00
  -3  10  -1  138.39   26.60
   3  10   1  130.99   38.70
  -3  10  -1  154.08  125.89
   4 -10   1  157.28   52.29
   4 -10   1   76.79   24.60
  -4 -10  -1  117.19   18.10
  -4 -10  -1  100.29   16.50
  -4  10  -1  -77.69  106.19
  -4  10  -1  114.39   24.20
   4  10   1   32.80   35.40
   4  10   1  143.89   22.80
   5 -10   1  163.88   64.29
  -5 -10  -1  152.18   17.80
  -5 -10  -1  105.89   22.30
   5 -10   1  114.79   26.50
  -5 -10  -1  173.48   26.50
  -5  10  -1  113.39   27.60
  -5  10  -1   38.20  103.79
   5  10   1  160.58   19.90
   5  10   1  136.69   44.40
  -6 -10  -1   51.59   23.60
  -6 -10  -1   44.00    9.60
  -6 -10  -1   59.79   25.90
  -6  10  -1   86.39   80.99
   6  10   1  -42.90   47.10
  -6  10  -1   30.00   23.30
  -5 -11   1   19.50   28.90
  -5  11   1  -69.69  102.79
   5  11  -1   45.70   33.90
  -4 -11   1   26.60    9.10
   4 -11  -1   98.69   47.70
   4 -11  -1    7.40   21.20
   4  11  -1   33.90   34.80
  -4  11   1   -0.80   26.60
   4  11  -1    4.90   12.60
  -4  11   1  -85.69  141.09
   3 -11  -1   -2.70   19.40
   3 -11  -1   56.69   41.10
  -3 -11   1   23.20    9.40
  -3 -11   1   14.70   17.70
   3  11  -1   12.20   11.80
  -3  11   1    9.80   16.20
   3  11  -1   16.40   32.00
  -2 -11   1  369.96   26.30
  -2 -11   1  351.96   32.80
   2 -11  -1  364.96   48.30
   2 -11  -1  383.56   34.00
  -2  11   1  316.67   26.90
   2  11  -1  286.77   52.29
   2  11  -1  314.77   24.70
  -1 -11   1  145.79   16.80
  -1 -11   1  105.69   35.40
   1 -11  -1  158.68   37.60
  -1  11   1   -3.00   60.19
  -1  11   1  157.58   21.10
   1  11  -1  130.19   40.80
   1  11  -1  160.58   19.60
   0 -11  -1  123.29   20.90
   0 -11   1  101.99   37.70
   0 -11  -1   94.99   32.70
   0 -11   1   73.09   14.90
   0 -11   1   65.19   18.00
   0  11  -1   87.59   15.00
   0  11   1   15.40   43.40
   0  11  -1  -40.50   46.20
   0  11   1   60.49   12.90
  -1 -11  -1  184.68   29.30
  -1 -11  -1  226.48   34.80
   1 -11   1  174.48   43.90
   1  11   1  198.38   20.40
   1  11   1  111.99   38.00
  -1  11  -1  201.98   22.80
  -1  11  -1  263.37   33.60
   2 -11   1   74.39   43.30
  -2 -11  -1   44.50   12.60
  -2 -11  -1   78.79   15.70
   2 -11   1   69.69   18.80
   2  11   1   34.80   37.10
  -2  11  -1   46.40   29.20
  -2  11  -1   44.70   15.90
  -3 -11  -1   77.39   17.10
   3 -11   1   53.69   18.60
  -3 -11  -1   71.99   11.20
   3 -11   1   48.30   42.50
  -3  11  -1   70.99   25.30
   3  11   1   73.29   33.40
   3  11   1   67.19   12.80
   4 -11   1   -0.30   20.10
   4 -11   1  -63.69   47.80
  -4 -11  -1    3.70    9.20
  -4 -11  -1  -22.60   20.70
   4  11   1    5.70   12.20
  -4  11  -1  105.09  163.38
  -4  11  -1   34.40   27.10
   4  11   1   62.59   38.70
  -5 -11  -1   76.49   19.60
   5 -11   1    8.40   25.90
  -5  11  -1  110.09   25.50
   5  11   1   26.00   31.30
   5  11   1   40.20   18.40
  -5  11  -1   -2.50  117.59
   4 -12  -1  -42.50   23.20
   4  12  -1   24.80   29.20
  -3 -12   1   73.89   12.10
   3 -12  -1   49.90   17.90
  -3 -12   1   72.29   25.00
   3 -12  -1   61.19   36.70
  -3  12   1   58.79   19.00
   3  12  -1    0.60   32.60
   3  12  -1   76.99   12.40
  -2 -12   1  167.18   28.10
   2 -12  -1  130.99   19.30
  -2 -12   1  166.38   25.20
   2  12  -1   75.49   58.29
  -2  12   1  169.18   24.60
   1 -12  -1   85.09   17.00
  -1 -12   1  103.59   16.50
  -1 -12   1  101.09   46.10
   1 -12  -1   82.39   27.90
   1  12  -1  109.09   16.60
   1  12  -1   52.69   35.50
  -1  12   1  107.19   17.90
   0 -12  -1   30.60   14.90
   0 -12   1   34.80   14.40
   0 -12   1   28.40   27.20
   0 -12   1   12.90   22.30
   0 -12  -1   57.69   26.50
   0  12  -1   55.89   12.40
   0  12   1   50.29   11.90
   0  12   1    1.40   42.40
  -1 -12  -1   82.49   16.30
  -1 -12  -1  161.28   21.30
   1 -12   1   96.99   15.50
   1 -12   1  134.09   37.50
  -1  12  -1  126.49   19.60
   1  12   1   34.50   35.00
   1  12   1  119.39   16.80
  -2 -12  -1  238.68   27.40
   2 -12   1  164.78   62.29
  -2 -12  -1  273.17   29.60
   2 -12   1  210.28   27.10
   2  12   1  111.99   45.20
  -2  12  -1  164.08   26.60
   2  12   1  238.58   23.40
   3 -12   1   80.99   17.30
   3 -12   1   86.19   38.70
  -3 -12  -1  112.79   19.20
  -3 -12  -1  130.39   21.80
  -3  12  -1   73.19   27.90
   3  12   1  112.79   17.60
  -3  12  -1  122.19   33.60
   3  12   1   38.20   32.00
  -4 -12  -1   42.30   10.40
  -4 -12  -1   72.69   18.10
   4 -12   1   27.50   34.00
  -4  12  -1   14.30   31.00
   4  12   1    4.20   25.90
   4  12   1   58.49   12.40
  -3 -13   1   32.10   12.00
   3 -13  -1  -24.30   20.20
  -3  13   1   -3.70   20.70
   3  13  -1   30.40    9.30
   3  13  -1   37.30   27.00
  -2 -13   1   34.60   14.30
   2 -13  -1  -31.50   16.30
  -2 -13   1  -30.20   19.60
  -2  13   1   27.10   14.50
   2  13  -1    2.10    9.10
   2  13  -1    1.90   32.60
   1 -13  -1   38.60   14.50
  -1 -13   1   69.09   18.90
  -1 -13   1   41.80   16.60
   1  13  -1   42.00   11.70
  -1  13   1   35.30   12.50
   1  13  -1  -53.89   33.80
   0 -13   1  100.39   27.40
   0 -13   1   98.39   15.60
   0 -13  -1   68.79   14.50
   0  13   1   96.59   13.60
   0  13  -1  103.29   14.60
  -1 -13  -1   20.40   12.60
   1 -13   1   18.20   14.00
   1 -13   1   -0.50   23.00
   1  13   1   36.60   37.40
   1  13   1   22.10   11.00
  -1  13  -1   31.50   14.30
   2 -13   1   17.30   24.60
   2 -13   1   24.00   16.40
  -2 -13  -1   50.69   18.90
   2  13   1   19.60   30.30
  -2  13  -1   31.50   17.00
   3 -13   1   57.99   26.50
  -3 -13  -1   73.09   24.60
  -3 -13  -1   68.49   19.30
   3  13   1   24.60   25.70
   3  13   1   82.79   11.30
   1 -14  -1   85.49   13.60
  -1 -14   1  112.39   20.20
  -1  14   1   68.19   13.40
   1  14  -1  112.49   14.30
   0 -14   1  190.08   21.20
   0  14  -1  179.98   19.00
   0  14   1  238.58   17.30
  -9   0   2   59.69   14.40
  -8   0   2   49.80   13.20
  -8   0   2   50.39   27.20
  -7   0   2  291.77   50.69
  -7   0   2  411.46   70.59
  -7   0   2  292.97   36.40
  -7   0   2  378.36   25.00
  -6   0   2  200.78   22.70
  -6   0   2  169.28   30.30
  -6   0   2  166.48   39.00
  -6   0   2  236.48   39.30
  -6   0   2  222.78   44.30
  -5   0   2  872.21   81.39
   5   0  -2  936.11  102.99
  -5   0   2  904.91   45.20
  -5   0   2  846.52   73.09
  -5   0   2  854.01   43.30
  -4   0   2  460.45   72.39
  -4   0   2  427.46   24.80
   4   0  -2  435.76   46.70
  -3   0   2    5.00    3.60
   3   0  -2   10.20   11.00
  -3   0   2   -5.70   17.50
   2   0  -2 1053.09   47.20
  -2   0   2 1006.00   43.10
  -2   0   2 1080.99   55.99
  -1   0   2   44.60    5.10
  -1   0   2   49.99    5.60
   1   0  -2   48.40    6.70
  -1   0   2   28.90   10.50
   0   0  -2 1535.95   66.49
   0   0   2 1724.73   65.49
  -1   0  -2   26.70    4.30
   1   0   2   15.80    5.40
  -1   0  -2   25.70    3.50
   2   0   2 1478.35   68.59
  -2   0  -2 1568.94   65.29
  -2   0  -2 1477.15   61.99
  -3   0  -2 1207.08   59.49
  -3   0  -2 1109.69   49.40
   3   0   2 1121.19   64.69
  -4   0  -2 1017.40   47.20
   4   0   2  953.30   76.09
   5   0   2   79.69   58.49
  -5   0  -2  193.58   25.50
  -5   0  -2  242.18   70.19
  -5   0  -2  207.58   39.20
  -5   0  -2  160.88   27.40
  -5   0  -2  160.38   78.39
  -5   0  -2  145.59   23.00
  -5   0  -2  191.88   38.10
  -6   0  -2   81.49   66.09
  -6   0  -2   70.39   14.70
  -7   0  -2   10.80   13.30
  -7   0  -2   10.90   42.30
  -7   0  -2    5.20   29.00
  -7   0  -2   -0.30   38.60
  -7   0  -2   39.70   93.79
  -8   0  -2   74.99   55.89
  -8   0  -2   19.00   15.80
  -8   0  -2   18.00   42.80
  -8  -1   2  157.78   28.40
  -8  -1   2  175.48   21.20
  -8  -1   2  207.08   34.40
  -8   1   2  137.29   31.80
  -8   1   2  188.48   49.80
  -8   1   2  221.48   25.90
  -7  -1   2  118.19   26.70
  -7  -1   2   66.89   11.60
  -7  -1   2  148.79   48.60
  -7  -1   2  113.39   23.70
  -7   1   2  174.28  132.69
  -7   1   2   34.70   36.80
  -7   1   2   77.49   13.60
  -7   1   2   40.60   38.80
  -6  -1   2  -39.80   46.60
  -6  -1   2   64.59   36.40
  -6  -1   2   27.10   17.20
  -6  -1   2    7.40   10.70
  -6  -1   2  -12.60   22.50
  -6   1   2   30.50   12.30
  -6   1   2   42.60   45.20
  -6   1   2   78.39  109.39
  -6   1   2   20.00   34.30
  -5  -1   2   36.80   11.20
  -5  -1   2   44.00   11.30
  -5  -1   2  -21.70   41.10
   5  -1  -2   14.50   41.00
  -5  -1   2   77.29   32.70
  -5   1   2   64.69   49.40
  -5   1   2  -30.40   56.39
  -5   1   2   63.69   13.00
  -5   1   2   66.09   31.80
  -5   1   2   35.40   13.10
  -4  -1   2  525.95   28.50
   4   1  -2  593.34   53.09
  -4   1   2  511.25   62.99
  -4   1   2  560.54   31.00
  -3  -1   2  333.17   17.90
  -3   1   2  319.87   17.00
  -3   1   2  330.37   32.80
   3   1  -2  365.16   31.20
  -2  -1   2 1916.41   80.39
  -2   1   2 1960.20   79.49
   2   1  -2 2129.29   84.49
  -2   1   2 1960.50   88.19
  -1  -1   2  633.64   27.40
  -1  -1   2  687.53   27.70
  -1   1   2  600.54   25.80
   1   1  -2  607.04   30.30
  -1   1   2  624.84   31.30
  -1   1   2  620.64   26.70
   0  -1  -2 5570.54  225.28
   0  -1   2 5034.60  228.88
   0   1   2 5961.30  224.78
   0   1   2 5845.02  226.58
   0   1   2 5963.90  226.28
   0   1  -2 6011.20  225.98
  -1  -1  -2 4494.35  176.18
  -1   1  -2 4528.35  176.08
   1   1   2 4512.75  180.78
  -1   1  -2 4348.46  177.88
  -2  -1  -2 2408.46   96.89
  -2  -1  -2 2480.65  102.29
   2   1   2 2315.57  105.59
  -2   1  -2 2354.66   96.99
  -2   1  -2 2461.95  100.29
  -3  -1  -2  814.42   55.59
  -3  -1  -2  764.92   38.20
  -3   1  -2  738.13   34.90
   3   1   2  763.62   55.29
  -3   1  -2  751.82   43.50
  -4  -1  -2  818.32   89.79
  -4  -1  -2  902.11   42.70
  -4  -1  -2  854.11   44.40
  -4   1  -2  910.71   66.39
  -4   1  -2  896.11   43.00
   4   1   2  936.71   86.99
   5  -1   2   46.10   63.59
  -5  -1  -2   46.90   31.30
  -5  -1  -2   37.60   11.90
  -5  -1  -2   43.40   46.70
  -5  -1  -2   49.70   12.50
  -5  -1  -2   82.89   22.00
  -5   1  -2   75.09   15.30
  -5   1  -2  153.48   42.50
  -5   1  -2   10.10   50.79
  -5   1  -2   22.90   55.49
  -5   1  -2   92.49   29.10
  -5   1  -2  111.59   32.10
   5   1   2  125.09   54.89
  -6  -1  -2  116.89   43.00
  -6  -1  -2  171.98   45.30
  -6  -1  -2  183.48   24.40
  -6  -1  -2  120.29   26.70
  -6   1  -2  152.58   19.10
  -6   1  -2  128.19   34.60
  -6   1  -2  161.78   49.80
  -7  -1  -2   -5.00   34.70
  -7  -1  -2   12.60   55.49
  -7  -1  -2  -22.70   43.40
  -7  -1  -2   18.60   12.30
  -7  -1  -2   14.90   23.00
  -7   1  -2  -36.30   43.50
  -7   1  -2   34.80   15.10
  -7   1  -2  -19.80   35.30
  -7   1  -2   -7.40   72.79
  -7   1  -2   72.59   39.40
  -8  -1  -2  269.07   57.09
  -8  -1  -2  327.07   29.30
  -8  -1  -2  336.77   56.99
  -8   1  -2  207.78   64.89
  -8   1  -2  284.87   65.79
  -8   1  -2  255.77   54.19
  -8  -2   2   84.19   24.80
  -8  -2   2   79.29   12.50
  -8  -2   2   72.09   22.90
  -8   2   2   85.19   18.50
  -8   2   2   49.60   34.40
  -8   2   2   49.00   44.20
  -7  -2   2   59.19   11.00
  -7  -2   2   79.39   20.00
  -7  -2   2  100.59   24.80
  -7   2   2  154.48  105.59
  -7   2   2   41.70   38.40
  -7   2   2   71.09   35.10
  -7   2   2   70.19   15.00
  -6  -2   2   65.29   16.10
  -6  -2   2   30.10   23.10
  -6  -2   2   35.50   19.50
  -6   2   2   28.10   37.70
  -6   2   2 -116.89  120.39
  -6   2   2   46.70   15.20
  -6   2   2  129.39  102.59
  -6   2   2   75.79   50.09
   6   2  -2   13.40  113.59
  -5  -2   2  264.77   34.70
  -5  -2   2  215.98   21.50
  -5  -2   2  171.18   19.70
   5  -2  -2  162.68   42.90
  -5  -2   2  118.69   37.20
  -5  -2   2  162.48   21.90
  -5  -2   2  287.07   59.39
  -5   2   2  157.08   18.40
  -5   2   2  129.49   19.00
  -5   2   2  187.18   31.50
  -5   2   2  153.98   92.59
  -5   2   2  132.19   47.80
  -5   2   2  182.38   54.59
  -4  -2   2  492.05   25.70
   4   2  -2  443.06   48.20
  -4   2   2  437.76   25.00
  -4   2   2  402.36   54.19
  -3  -2   2  236.18   14.00
   3   2  -2  166.18   29.10
  -3   2   2  225.28   13.50
  -2  -2   2  356.96   18.20
  -2  -2   2  398.56   18.70
   2   2  -2  362.36   25.40
  -2   2   2  358.76   16.50
  -2   2   2  355.56   25.90
  -1  -2   2 1422.26   60.29
  -1  -2   2 1539.45   60.89
  -1   2   2 1416.06   59.89
  -1   2   2 1459.65   63.19
   1   2  -2 1481.55   61.39
   0  -2   2 1184.58   53.79
   0   2   2 1193.68   53.19
   0   2  -2 1218.08   50.19
   0   2   2 1249.47   50.59
  -1  -2  -2  563.74   23.30
   1  -2   2  452.45   33.10
  -1   2  -2  556.94   24.50
   1   2   2  544.45   32.90
  -1   2  -2  533.85   27.00
  -2  -2  -2  798.62   34.40
  -2   2  -2  798.02   39.40
   2   2   2  770.02   48.80
  -3  -2  -2  205.48   15.50
  -3   2  -2  212.18   25.20
   3   2   2  198.28   40.80
  -4  -2  -2   49.20   10.10
   4  -2   2   -2.30   36.20
  -4  -2  -2   61.89   12.90
  -4   2  -2   38.40   23.10
   4   2   2   47.80   32.70
  -5  -2  -2  663.93   43.30
  -5  -2  -2  664.53   44.90
  -5  -2  -2  734.63   41.50
  -5  -2  -2  654.93   57.59
  -5  -2  -2  709.93  105.89
  -5  -2  -2  697.63   47.40
  -5  -2  -2  709.13   38.50
  -5  -2  -2  770.02   75.69
  -5   2  -2  835.22   86.79
  -5   2  -2  642.64   85.09
  -5   2  -2  707.33   57.59
  -5   2  -2  905.61   99.39
  -5   2  -2  728.23   84.59
  -5   2  -2  712.53   43.10
   5   2   2  968.80  140.59
  -6  -2  -2  177.38   33.10
  -6  -2  -2  182.78   68.99
  -6  -2  -2  209.78   33.80
  -6  -2  -2  170.38   29.20
  -6  -2  -2  185.58   35.90
  -6  -2  -2  187.48   23.40
  -6   2  -2  152.98   54.59
  -6   2  -2  246.58   58.79
  -6   2  -2  171.78  150.88
  -6   2  -2  203.28   34.30
  -6   2  -2  255.87   54.79
  -6   2  -2  186.08   22.50
  -7  -2  -2  134.29   23.70
  -7  -2  -2  137.39   30.90
  -7  -2  -2  153.08   34.70
  -7  -2  -2  190.18   21.80
  -7   2  -2  175.48   52.59
  -7   2  -2  115.09   19.60
  -7   2  -2  166.68   35.50
  -7   2  -2  108.39   57.79
  -7   2  -2  230.58   68.09
  -8  -2  -2   33.90   13.90
  -8  -2  -2   16.40   28.70
  -8  -2  -2   83.89   48.20
  -8   2  -2   17.80   41.10
  -8   2  -2   85.09  106.49
  -8   2  -2   96.99   66.69
  -8  -3   2  -12.00   19.90
  -8  -3   2   31.60   10.10
  -8  -3   2    8.50   20.00
  -8   3   2    8.50   42.40
  -8   3   2   91.29   38.70
  -8   3   2  -25.90  121.19
  -7  -3   2  180.58   26.60
  -7  -3   2  250.67   19.60
  -7  -3   2  229.98   30.00
  -7   3   2  245.88   39.10
  -7   3   2  212.18   96.19
  -7   3   2  224.58   43.40
  -7   3   2  226.38   31.40
  -6  -3   2   16.20   19.90
  -6  -3   2    1.30   24.70
  -6  -3   2   10.00    9.00
  -6  -3   2   -8.40   16.40
  -6   3   2 -145.79  116.29
  -6   3   2   36.50   30.60
  -6   3   2   10.00   54.09
  -6   3   2  -64.39   85.19
  -6   3   2   18.70   16.40
  -5  -3   2  170.98   28.80
  -5  -3   2  160.58   20.00
  -5  -3   2  138.39   19.50
  -5  -3   2  189.68   22.30
  -5   3   2  154.38   20.60
  -5   3   2  178.88   46.70
  -5   3   2  176.28   58.59
  -5   3   2  162.78   89.89
  -5   3   2  193.18   32.40
  -4  -3   2 1327.17   59.09
  -4   3   2 1314.47   83.49
  -3  -3   2   33.40    7.00
   3   3  -2   39.00   10.60
  -3   3   2   10.60   17.10
  -2  -3   2  682.93   32.10
  -2  -3   2  671.33   31.30
  -2   3   2  702.23   39.50
   2   3  -2  716.53   34.10
  -1  -3   2  611.74   28.60
  -1  -3   2  596.44   27.70
   1   3  -2  614.64   28.60
  -1   3   2  615.44   29.00
  -1   3   2  581.14   31.30
   0  -3   2 2271.07   91.29
   0  -3  -2 2132.79   86.19
   0   3  -2 2139.59   87.99
   0   3   2 2127.49   89.29
   0   3   2 2226.28   92.79
  -1  -3  -2  803.42   34.30
   1  -3   2  781.22   43.00
  -1   3  -2  821.02   39.70
   1   3   2  843.92   46.00
  -2  -3  -2  203.78   12.50
   2  -3   2  150.98   29.50
  -2   3  -2  206.78   21.00
   2   3   2  215.18   33.40
  -3  -3  -2  427.26   23.90
   3   3   2  465.85   56.49
  -3   3  -2  443.76   38.10
  -4  -3  -2  263.87   20.80
   4  -3   2  179.58   48.90
  -4  -3  -2  262.07   23.90
   4   3   2  172.68   39.30
  -4   3  -2  227.08   35.20
  -5  -3  -2  -67.19  100.89
  -5  -3  -2   32.00   25.00
  -5  -3  -2   58.69   19.40
  -5  -3  -2   28.00   14.90
  -5  -3  -2   50.69   13.10
  -5  -3  -2   30.40   24.00
  -5  -3  -2   42.80   15.10
  -5  -3  -2   31.20   31.20
  -5   3  -2   82.89   45.70
  -5   3  -2  118.49   49.70
  -5   3  -2   41.30   37.10
  -5   3  -2   59.59   20.50
  -5   3  -2   70.69   55.59
   5   3   2  164.88   58.29
  -5   3  -2   23.10   26.50
  -6  -3  -2  201.68   30.60
  -6  -3  -2  187.98   31.90
  -6  -3  -2  212.98   22.90
  -6  -3  -2  202.08   32.70
  -6  -3  -2  169.18   29.00
  -6   3  -2  282.27   60.79
  -6   3  -2   65.19  146.89
  -6   3  -2  232.08   57.09
   6   3   2  155.48   98.89
  -6   3  -2  168.28   23.60
  -6   3  -2  249.48   32.90
  -7  -3  -2  313.87   34.10
  -7  -3  -2  277.47   37.90
  -7  -3  -2  270.67   24.50
  -7   3  -2  344.97   71.59
  -7   3  -2  379.36   50.09
  -7   3  -2  269.67   62.09
  -8  -3  -2  144.09   47.60
  -8  -3  -2   27.60   13.50
  -8  -3  -2   43.50   25.00
  -8   3  -2  151.08   89.89
  -8   3  -2  -31.60   69.29
  -8   3  -2   33.50   34.80
  -8  -4   2   15.40   17.50
  -8  -4   2    5.10    9.10
  -8  -4   2  -24.30   15.00
  -8   4   2  -44.00   33.70
  -8   4   2    0.00   99.49
  -7  -4   2  157.08   16.60
  -7  -4   2  151.88   22.70
  -7  -4   2  121.29   18.60
  -7   4   2  150.48   33.70
  -7   4   2  135.29   45.00
  -7   4   2   90.59   87.09
  -7   4   2   98.29   25.20
  -6  -4   2  275.97   32.90
   6  -4  -2  234.18  108.29
  -6  -4   2  255.67   44.60
  -6  -4   2  283.37   20.90
  -6  -4   2  254.07   41.90
  -6  -4   2  268.37   30.70
  -6   4   2  277.97   42.20
  -6   4   2  255.97   35.40
  -6   4   2  338.67   61.69
  -6   4   2  228.58   88.49
  -6   4   2  284.87  124.19
   6   4  -2  200.18  104.29
  -5  -4   2   14.70   25.00
  -5  -4   2   22.90   14.80
  -5  -4   2   39.70   14.30
  -5  -4   2   28.10    9.70
  -5  -4   2   24.70   13.00
  -5   4   2   81.19   64.39
   5   4  -2  -52.99   66.19
  -5   4   2   10.80   26.20
  -5   4   2   89.29   82.09
  -5   4   2  -33.00   49.40
  -4  -4   2  316.67   22.00
  -4   4   2  224.58   38.90
  -3  -4   2   15.10    5.80
  -3   4   2   33.90   19.80
  -2  -4   2  106.49   12.80
  -2  -4   2  118.99   10.80
   2   4  -2  105.59   14.30
  -2   4   2   78.29   14.50
  -1  -4   2  449.86   22.70
  -1  -4   2  433.86   23.50
   1   4  -2  426.36   23.20
  -1   4   2  487.35   26.10
  -1   4   2  424.46   27.20
   0  -4   2 1478.95   64.19
   0  -4  -2 1396.16   59.19
   0   4  -2 1471.35   61.89
   0   4   2 1502.85   64.19
   0   4   2 1535.85   68.49
  -1  -4  -2  462.65   21.50
   1  -4   2  445.46   28.60
  -1   4  -2  450.65   28.20
   1   4   2  442.56   36.10
   1   4   2  482.65   24.20
  -2  -4  -2  396.26   21.30
   2  -4   2  416.96   35.00
   2   4   2  431.06   48.30
  -2   4  -2  432.36   32.50
   3  -4   2  102.39   26.00
  -3  -4  -2  100.99   12.80
  -3  -4  -2  101.19   14.30
  -3   4  -2  102.99   22.60
   3   4   2   73.19   25.10
  -4  -4  -2  205.18   21.30
  -4  -4  -2  217.48   23.40
  -4  -4  -2  200.18   34.30
  -4  -4  -2  202.78   22.60
   4  -4   2  219.68   51.79
   4   4   2  214.08   42.20
  -4   4  -2  193.58   33.30
  -4   4  -2  175.88   28.10
  -4   4  -2  298.37   88.19
  -4   4  -2  288.27   54.19
  -5  -4  -2  106.29   21.40
  -5  -4  -2   68.99   27.10
  -5  -4  -2  106.69   14.70
  -5  -4  -2   63.69   13.50
  -5  -4  -2   54.39   14.00
  -5  -4  -2   81.59   27.50
  -5  -4  -2   91.69   15.50
  -5   4  -2  129.19   65.99
  -5   4  -2  122.79   33.40
  -5   4  -2   75.09   24.70
  -5   4  -2   23.50   79.89
   5   4   2   44.90  113.69
  -5   4  -2  155.28   53.79
  -5   4  -2   84.19   24.40
  -6  -4  -2  159.38   23.20
  -6  -4  -2  212.58   28.10
  -6  -4  -2  190.28   25.20
  -6  -4  -2  161.78   28.50
  -6  -4  -2  159.98   29.50
  -6  -4  -2  131.09   25.80
  -6   4  -2  233.68  140.79
  -6   4  -2  154.18   63.19
  -6   4  -2  215.98   58.69
  -6   4  -2  177.48   29.70
   6   4   2   37.90  100.59
  -7  -4  -2  297.37   25.10
  -7  -4  -2  297.97   32.10
  -7  -4  -2  262.87   34.20
  -7  -4  -2  314.77   37.60
  -7   4  -2  168.38   63.89
  -7   4  -2  376.96   73.09
  -7   4  -2  331.87   44.00
  -8  -4  -2   66.59   15.00
  -8  -4  -2  158.88   51.49
  -8   4  -2   95.59   33.00
  -8   4  -2    1.50   72.79
  -8   4  -2   69.39   81.89
  -8  -5   2  144.49   22.70
  -8  -5   2  135.89   19.70
  -8  -5   2  121.49   17.30
  -8   5   2   96.29   35.10
  -8   5   2   79.59   93.59
  -7  -5   2    8.80    8.30
  -7  -5   2    0.20   13.50
  -7  -5   2   22.20   16.50
  -7  -5   2   17.20   17.60
  -7   5   2   12.70   82.99
  -7   5   2    3.50   55.19
  -7   5   2   27.60   29.30
  -6  -5   2  143.79   29.90
  -6  -5   2  160.38   17.30
   6  -5  -2  278.97  116.79
  -6  -5   2  157.98   24.10
  -6  -5   2  141.99   24.40
  -6  -5   2  173.48   25.50
  -6   5   2  -49.50  115.19
  -6   5   2  261.87   86.29
  -6   5   2  211.98   62.29
   6   5  -2   49.00  110.79
  -6   5   2  156.48   32.90
  -6   5   2  238.08  139.19
  -5  -5   2  287.87   44.20
  -5  -5   2  222.48   26.30
  -5  -5   2  226.78   29.80
  -5  -5   2  241.38   20.80
  -5  -5   2  181.08   27.00
  -5   5   2  262.57   59.29
  -5   5   2  130.49  113.19
  -5   5   2  204.98   67.59
  -5   5   2  131.39   36.90
  -5   5   2  351.46   97.79
  -5   5   2  220.88   33.00
   5   5  -2  154.28   74.39
  -4  -5   2  558.24   36.50
  -4  -5   2  599.74   54.39
  -4  -5   2  625.84   34.60
  -4  -5   2  533.25   34.20
  -4  -5   2  627.54   44.00
  -4   5   2  723.93   68.79
  -4   5   2  657.33  103.19
  -4   5   2  489.35   56.99
   4   5  -2  525.75   97.69
  -4   5   2  951.90  138.49
  -3  -5   2  161.68   16.40
  -3   5   2  113.19   26.50
  -2  -5   2  988.40   45.60
  -2   5   2 1084.99   58.59
   2   5  -2  946.11   44.80
  -1  -5   2  315.37   19.10
  -1  -5   2  353.16   21.70
   1   5  -2  317.27   20.80
  -1   5   2  315.67   25.80
  -1   5   2  338.47   26.00
   0  -5   2  511.95   27.40
   0  -5   2  483.85   26.00
   0   5  -2  567.54   49.70
   0   5   2  477.55   30.00
   0   5   2  481.55   36.40
   1  -5   2  790.32   41.40
  -1  -5  -2  782.72   35.40
   1   5   2  814.92   40.30
  -1   5  -2  829.82   46.20
  -2  -5  -2  444.16   24.90
   2  -5   2  405.76   32.80
  -2  -5  -2  425.86   27.90
   2   5   2  391.46   28.40
   2   5   2  493.85   52.09
  -2   5  -2  452.25   37.40
   3  -5   2  673.63   55.99
  -3  -5  -2  663.93   35.90
  -3  -5  -2  662.33   35.80
   3   5   2  671.13   71.99
  -3   5  -2  732.23   55.29
  -4  -5  -2   86.29   12.50
  -4  -5  -2   90.49   19.80
  -4  -5  -2  115.69   15.30
  -4  -5  -2  120.99   17.20
  -4  -5  -2  113.69   27.60
  -4  -5  -2   50.99   23.70
  -4   5  -2  129.39   83.69
  -4   5  -2  103.99   22.50
   4   5   2  109.29   40.80
  -4   5  -2   88.39   35.90
  -4   5  -2  130.59   26.60
  -4   5  -2   32.40   50.29
  -5  -5  -2   81.19   22.00
  -5  -5  -2   87.09   16.00
  -5  -5  -2   70.69   25.70
  -5  -5  -2   17.90   21.50
  -5  -5  -2   45.50   19.60
  -5  -5  -2   51.49   14.50
  -5   5  -2   -3.70   80.19
  -5   5  -2 -110.69   66.79
  -5   5  -2  103.09   29.60
  -6  -5  -2  157.88   24.50
  -6  -5  -2  195.48   23.30
  -6  -5  -2  240.68   27.20
  -6  -5  -2  223.38   24.30
  -6  -5  -2  221.98   38.30
  -6   5  -2  296.87   64.79
  -6   5  -2  216.88   68.49
  -6   5  -2  188.18   29.50
  -7  -5  -2  118.79   20.50
  -7  -5  -2  203.68   26.90
  -7  -5  -2  220.68   33.00
  -7   5  -2  166.08   30.20
  -7   5  -2  255.77   76.79
  -8  -5  -2   58.79   20.00
  -8   5  -2  119.29   78.49
  -8   5  -2   42.90   28.30
  -8  -6   2   93.59   16.30
  -8  -6   2   75.59   11.00
  -8   6   2   65.89   81.99
  -8   6   2   55.99   33.40
  -7  -6   2   41.60   14.70
  -7  -6   2   24.30   10.30
  -7  -6   2   26.80   17.20
  -7  -6   2   46.60   15.90
  -7   6   2   36.20   35.00
  -7   6   2   54.29   94.49
  -6  -6   2   61.09   12.20
  -6  -6   2   71.69   18.70
  -6  -6   2   70.79   10.80
  -6  -6   2   43.70   14.50
  -6   6   2   56.29   27.50
  -6   6   2  117.99   78.49
  -6   6   2   22.40   61.69
  -5  -6   2   34.60   10.60
  -5  -6   2   64.69   21.80
  -5  -6   2   59.49   15.90
  -5  -6   2   43.30   19.00
  -5  -6   2   40.80   11.90
  -5   6   2   96.29   83.49
  -5   6   2  -10.40   27.20
  -5   6   2   59.19   84.49
  -5   6   2 -138.39   74.89
   5   6  -2  -93.09   87.89
  -4  -6   2   85.69   15.90
  -4  -6   2  113.29   20.10
  -4  -6   2   97.99   14.30
  -4  -6   2  111.19   14.90
  -4  -6   2  116.39   23.30
   4   6  -2   85.59   68.99
   4   6  -2   84.69   53.59
  -4   6   2  117.99   32.00
  -4   6   2  209.88   96.79
  -4   6   2   31.10   40.00
  -4   6   2   93.39   28.80
  -4   6   2   26.10  117.09
   3  -6  -2  586.14   50.69
  -3  -6   2  375.36   31.80
  -3  -6   2  486.05   29.90
  -3  -6   2  462.65   36.50
   3   6  -2  393.66   87.29
  -3   6   2  509.35   58.89
   2  -6  -2  876.01   51.39
  -2  -6   2  857.41   41.10
  -2  -6   2  791.42   44.30
   2   6  -2  773.32   84.89
  -2   6   2  861.01   58.89
  -1  -6   2  181.08   26.30
  -1  -6   2  156.78   17.20
   1  -6  -2  150.18   26.40
  -1  -6   2  135.39   17.20
  -1   6   2  142.59   26.90
  -1   6   2  180.58   31.80
   1   6  -2   97.99   32.20
   0  -6   2  255.77   19.70
   0  -6   2  281.57   23.10
   0  -6  -2  247.88   23.80
   0   6  -2  281.67   30.90
   0   6   2  245.68   27.30
   0   6  -2  285.07   54.39
   0   6   2  262.67   40.30
   1  -6   2 1481.35   65.09
  -1  -6  -2 1332.77   58.39
  -1  -6  -2 1296.67   60.39
   1   6   2 1378.26   65.49
   1   6   2 1380.66   80.29
  -1   6  -2 1316.67   70.39
  -2  -6  -2  418.16   25.90
   2  -6   2  400.06   36.10
  -2  -6  -2  402.76   27.40
  -2   6  -2  338.77   41.90
   2   6   2  366.36   55.59
  -3  -6  -2  380.16   27.80
   3  -6   2  407.16   48.70
  -3  -6  -2  373.66   37.60
  -3  -6  -2  409.56   27.50
  -3  -6  -2  408.76   29.40
   3   6   2  395.26   68.19
  -3   6  -2  549.45  104.89
  -3   6  -2  570.94  107.09
  -3   6  -2  357.26   51.29
  -3   6  -2  410.36   42.80
  -3   6  -2  398.46   42.80
  -4  -6  -2  154.98   22.40
  -4  -6  -2  173.38   23.10
  -4  -6  -2  160.08   21.50
  -4  -6  -2  139.09   21.00
  -4  -6  -2  158.78   21.20
  -4   6  -2  119.59   23.80
  -4   6  -2   54.09   72.89
   4   6   2  146.29   62.49
  -4   6  -2  111.69   88.79
  -4   6  -2  134.29   57.69
  -4   6  -2  181.58   26.70
  -5  -6  -2  222.18   28.20
  -5  -6  -2  180.48   25.70
  -5  -6  -2  183.38   30.00
  -5  -6  -2  230.78   30.20
  -5  -6  -2  197.78   22.10
  -5  -6  -2  177.18   27.00
  -5   6  -2   45.00   83.39
  -5   6  -2  220.98   62.59
   5   6   2   71.09   73.29
  -5   6  -2  208.68   28.10
  -5   6  -2  137.19   75.49
  -6  -6  -2  194.98   34.60
  -6  -6  -2  225.08   21.90
  -6  -6  -2  196.78   27.20
  -6  -6  -2  206.68   27.80
  -6   6  -2  268.27   41.10
  -6   6  -2  244.58   70.39
  -6   6  -2  273.67   70.49
  -7  -6  -2   71.89   28.00
  -7   6  -2  -44.40   66.29
  -7   6  -2   62.99   26.70
  -7   6  -2    6.10   69.29
  -7  -7   2   40.20   14.30
  -7  -7   2   32.00   13.50
  -7  -7   2   45.50   11.10
  -7  -7   2   49.80   14.30
  -7   7   2  -23.00   79.59
  -7   7   2   81.79   34.10
  -6  -7   2  229.38   21.70
  -6  -7   2  186.88   19.90
  -6  -7   2  201.58   24.80
  -6  -7   2  231.48   29.30
  -6   7   2  229.38   33.10
  -6   7   2  181.88   81.49
  -5  -7   2   68.59   30.90
  -5  -7   2   54.39   11.60
  -5  -7   2   18.30   13.60
  -5  -7   2   17.90   10.40
  -5  -7   2   34.90   24.10
   5   7  -2  -78.39  113.19
  -5   7   2  150.48   86.89
  -5   7   2  -92.39  110.99
  -5   7   2   40.90   68.19
  -5   7   2    3.60   26.30
  -5   7   2   11.10   31.00
   5   7  -2   93.59   57.29
  -4  -7   2  170.68   24.80
  -4  -7   2  210.38   34.90
  -4  -7   2  170.38   30.70
  -4  -7   2  166.18   24.00
   4  -7  -2  246.08   31.00
  -4  -7   2  205.88   29.20
   4   7  -2  173.58   55.29
   4   7  -2  127.99   76.59
  -4   7   2  180.38   36.20
  -4   7   2  193.58   29.10
  -4   7   2  124.59   93.59
  -3  -7   2   58.49   12.90
   3  -7  -2   42.30   22.60
  -3  -7   2   37.00   12.40
  -3  -7   2  125.99   24.40
  -3  -7   2   61.09   17.40
   3  -7  -2  -58.99   92.89
  -3  -7   2   60.49   19.60
   3   7  -2   94.19   51.99
  -3   7   2  114.39   37.30
  -3   7   2  111.39  102.89
  -3   7   2   20.20   37.90
  -3   7   2   59.39   19.80
   3   7  -2   40.90   48.30
  -2  -7   2    3.90   14.10
   2  -7  -2    4.50   17.60
  -2  -7   2   22.90   12.30
  -2  -7   2   10.70   12.20
   2   7  -2   -4.00   42.10
   2   7  -2   61.29   49.10
  -2   7   2    4.70   27.00
  -2   7   2   30.50   18.60
   1  -7  -2  217.68   25.10
  -1  -7   2  198.08   24.80
  -1  -7   2  177.68   22.00
  -1  -7   2  157.78   21.90
  -1   7   2  140.19   28.30
  -1   7   2  134.99   21.10
   1   7  -2  233.58   37.40
   1   7  -2  185.98   41.50
   0  -7  -2  138.09   22.00
   0  -7   2  138.49   23.20
   0  -7   2  220.78   28.90
   0   7  -2  195.68   33.80
   0   7   2  133.09   24.10
   0   7   2  135.39   25.00
  -1  -7  -2  125.89   20.40
   1  -7   2   77.69   15.60
  -1  -7  -2  118.19   20.50
   1  -7   2   82.09   16.60
  -1   7  -2   94.99   21.20
   1   7   2   67.59   27.80
  -2  -7  -2  275.37   28.30
   2  -7   2  242.18   36.30
  -2  -7  -2  309.17   25.50
  -2  -7  -2  285.07   27.90
   2   7   2  342.17   52.19
   2   7   2  272.67   34.90
  -2   7  -2  254.57   47.40
  -2   7  -2  240.58   27.90
   2   7   2  240.08   38.30
  -2   7  -2  342.57  100.59
  -3  -7  -2   91.29   26.10
  -3  -7  -2   44.40   11.90
  -3  -7  -2   62.69   17.20
  -3  -7  -2   56.09   11.70
   3  -7   2  232.28   84.29
   3   7   2   57.59   37.50
  -3   7  -2   51.09   23.60
  -3   7  -2  173.58   90.89
  -3   7  -2   73.29   24.30
  -3   7  -2   95.49   69.09
  -3   7  -2   44.90   39.70
   3   7   2   75.49   22.90
   3   7   2   70.09   46.20
  -4  -7  -2  116.09   14.30
  -4  -7  -2   91.79   15.90
  -4  -7  -2  106.19   23.30
  -4   7  -2   86.59   32.40
   4   7   2   65.59   48.60
  -4   7  -2   69.99   61.69
   4   7   2  154.28   27.60
   4   7   2   47.10   60.09
  -4   7  -2   93.89   28.50
  -5  -7  -2   20.40    9.80
  -5  -7  -2   42.10   30.10
  -5  -7  -2   28.50   16.70
  -5  -7  -2   46.80   21.80
  -5  -7  -2   48.30   14.30
   5   7   2   90.69   58.39
   5   7   2   83.39   90.19
  -5   7  -2   75.79  100.99
  -5   7  -2   36.60   73.69
  -5   7  -2   74.89   61.79
  -5   7  -2   64.89   23.00
  -6  -7  -2  179.68   27.00
  -6  -7  -2  244.98   33.80
  -6  -7  -2  229.78   20.30
  -6   7  -2  273.87   38.80
  -6   7  -2  149.39   68.19
  -6   7  -2  140.79   67.49
  -7  -7  -2   69.59   27.00
  -7  -7  -2   -0.10   16.50
  -7   7  -2  -13.50   23.20
  -7   7  -2  -19.60   68.19
  -7  -8   2   80.49   14.30
  -7  -8   2   75.39   20.00
  -7   8   2  102.79   33.00
  -7   8   2  -29.60   75.89
  -6  -8   2  105.09   13.90
  -6  -8   2   98.39   14.30
  -6   8   2  182.98   36.20
  -6   8   2   46.50  135.19
   6   8  -2  130.69   65.69
  -5  -8   2  249.68   21.60
  -5  -8   2  277.17   35.80
  -5  -8   2  210.28   26.60
  -5  -8   2  282.27   30.50
  -5  -8   2  288.97   23.80
  -5   8   2  173.18   31.80
  -5   8   2  208.68   71.19
  -5   8   2  107.19   90.19
  -5   8   2  300.77   48.20
   5   8  -2  204.28   51.39
  -4  -8   2   94.19   16.40
   4  -8  -2   40.60   83.89
  -4  -8   2  154.58   22.10
  -4  -8   2   92.19   17.90
  -4  -8   2  114.29   13.70
  -4  -8   2  125.59   27.20
   4  -8  -2  126.89   27.30
   4   8  -2  183.48  117.49
  -4   8   2   68.39   81.39
  -4   8   2  143.29   24.80
  -4   8   2  160.78   93.29
   4   8  -2  132.39   46.70
  -4   8   2   89.39   33.80
  -3  -8   2  193.78   28.50
   3  -8  -2  204.88   35.40
  -3  -8   2  217.68   23.60
  -3  -8   2  177.58   24.70
  -3  -8   2  232.28   34.20
   3  -8  -2  262.07   74.19
   3   8  -2  324.67   51.79
  -3   8   2  215.58  108.69
   3   8  -2  253.77   85.39
  -3   8   2  144.19   58.29
  -3   8   2  282.17   41.40
  -2  -8   2  109.49   15.60
  -2  -8   2  129.89   18.70
   2  -8  -2  114.49   18.70
  -2  -8   2   81.89   53.89
   2  -8  -2  204.38   62.09
  -2  -8   2  147.29   23.90
  -2   8   2  117.99   18.90
   2   8  -2  112.09   64.79
  -2   8   2  120.49   36.60
   2   8  -2  124.79   32.30
  -2   8   2 -132.79  136.49
   2   8  -2  187.08   47.40
   1  -8  -2  169.48   52.69
  -1  -8   2  165.08   18.80
  -1  -8   2  155.38   44.60
   1  -8  -2  146.19   25.80
  -1  -8   2  163.08   27.80
  -1  -8   2  142.79   16.70
   1   8  -2  123.19   27.80
  -1   8   2  170.68   36.90
  -1   8   2  159.88   25.30
  -1   8   2   84.49   67.39
   1   8  -2  202.78   45.10
   1   8  -2  179.58   56.19
   0  -8   2 1652.43   77.19
   0  -8   2 1498.15   76.89
   0  -8   2 1605.54   99.09
   0  -8   2 1628.04   75.29
   0  -8  -2 1606.74   72.19
   0  -8  -2 1449.85  103.39
   0  -8   2 1663.73   73.99
   0   8   2 1730.43   95.09
   0   8   2 1690.13  105.09
   0   8   2 1535.45   72.79
   0   8  -2 1583.44  103.19
   0   8  -2 1732.73   90.99
   0   8   2 1722.43   95.59
   0   8  -2 1515.35   75.69
  -1  -8  -2  240.38   23.70
   1  -8   2  328.17   48.10
  -1  -8  -2  218.88   34.20
   1  -8   2  266.87   35.00
   1  -8   2  183.68   27.90
  -1  -8  -2  228.18   50.39
  -1   8  -2  305.97   37.10
   1   8   2  311.67   47.50
   1   8   2  208.48   40.40
  -1   8  -2  294.27   51.09
  -1   8  -2  211.98   25.70
   1   8   2  250.27   27.90
  -2  -8  -2  271.37   25.30
   2  -8   2  294.17   57.89
  -2  -8  -2  290.67   28.30
   2  -8   2  279.27   46.00
  -2   8  -2  204.58   36.70
   2   8   2  226.68   50.19
   2   8   2  406.86   50.59
  -2   8  -2  252.87   42.90
   2   8   2  246.48   31.00
  -2   8  -2  303.47   45.50
  -3  -8  -2  103.39   30.30
  -3  -8  -2  159.78   21.00
   3  -8   2  214.48   71.99
  -3  -8  -2  185.98   23.20
  -3  -8  -2  165.28   28.80
  -3   8  -2  161.18   28.00
   3   8   2  192.28   23.70
  -3   8  -2  179.08   28.10
  -3   8  -2  103.19   93.69
   3   8   2  185.98   44.30
  -4  -8  -2  213.88   35.40
  -4  -8  -2  240.58   36.60
   4  -8   2  140.59   81.29
  -4  -8  -2  203.78   23.80
  -4  -8  -2  199.88   21.00
  -4   8  -2  253.97   96.69
   4   8   2  220.88   33.30
  -4   8  -2  266.77   38.10
  -4   8  -2  254.07   85.89
   4   8   2  261.07   46.80
  -4   8  -2  274.27   78.89
   4   8   2  155.08  109.69
  -5  -8  -2   88.49   21.20
  -5  -8  -2   70.09   11.00
  -5  -8  -2   98.79   18.80
  -5  -8  -2   86.29   17.00
  -5   8  -2   -6.80   65.59
   5   8   2  128.29   51.49
  -5   8  -2   74.29   72.59
   5   8   2  134.49   23.30
  -5   8  -2   79.99   23.10
  -6  -8  -2   75.79   11.90
  -6  -8  -2   92.09   21.30
  -6  -8  -2  114.09   24.50
   6  -8   2   63.39   35.40
   6   8   2  193.28   82.99
  -6   8  -2  146.19   78.39
  -6   8  -2   61.29   27.80
  -7  -8  -2  -12.10   16.80
  -7  -8  -2   27.10   30.70
  -7   8  -2  -98.19   60.59
  -7   8  -2   13.40   22.70
  -6  -9   2  193.98   19.60
  -6  -9   2  171.78   26.30
   6   9  -2  256.97   30.30
  -6   9   2  124.89   86.09
  -6   9   2  101.19   36.40
  -5  -9   2   61.89   15.10
  -5  -9   2   26.50    8.80
  -5   9   2   -0.50   31.30
  -5   9   2   21.40   40.90
  -5   9   2    5.20   87.19
   5   9  -2   47.00   40.30
   5   9  -2   20.40   14.90
  -4  -9   2  162.78   18.30
  -4  -9   2  187.78   26.20
   4  -9  -2  158.58   29.10
   4  -9  -2  167.08   63.79
  -4   9   2  184.98   35.20
  -4   9   2  132.99   24.00
  -4   9   2  143.99   94.99
   4   9  -2  214.58   42.80
  -4   9   2  164.68   73.89
  -3  -9   2   92.59   26.40
  -3  -9   2   85.19   16.40
  -3  -9   2   97.79   13.80
   3  -9  -2   50.69   20.90
   3  -9  -2  129.49   56.89
  -3  -9   2   78.39   21.50
  -3   9   2   76.19   18.60
   3   9  -2   75.09   41.70
  -3   9   2   -3.60  108.89
  -3   9   2   40.90   83.19
   3   9  -2  153.08  120.59
  -2  -9   2  913.11   58.99
   2  -9  -2  896.51   49.40
  -2  -9   2  955.80   91.09
  -2  -9   2  669.73   67.79
  -2  -9   2  868.51   45.20
  -2   9   2  813.52   56.39
   2   9  -2 1000.90  117.69
   2   9  -2 1012.20   96.19
  -1  -9   2    1.30   41.80
   1  -9  -2   39.10   14.90
   1  -9  -2   56.59   46.90
  -1  -9   2   52.09   13.50
  -1  -9   2   42.90   15.00
  -1   9   2   68.39   16.80
   1   9  -2   47.10   18.90
  -1   9   2   47.30   62.29
   1   9  -2  139.59   46.40
   0  -9  -2  945.21   45.90
   0  -9   2  860.51   50.99
   0  -9   2  930.21   47.00
   0  -9  -2  863.41   86.39
   0  -9   2  898.41   75.69
   0   9   2  925.01   91.79
   0   9  -2  911.11   85.69
   0   9   2  918.41   99.29
   0   9  -2  839.02   50.39
   0   9   2  882.31   46.70
   1  -9   2 1542.05   95.29
  -1  -9  -2 1307.67   93.49
   1  -9   2 1472.05   67.99
   1  -9   2 1280.27   72.59
  -1  -9  -2 1487.45   64.79
  -1  -9  -2 1329.57   67.59
  -1   9  -2 1392.96   67.59
  -1   9  -2 1468.55  100.29
   1   9   2 1414.96   95.59
   1   9   2 1421.66   66.49
  -1   9  -2 1413.56  117.49
   2  -9   2  154.58   23.70
  -2  -9  -2  186.88   22.20
   2  -9   2  204.08   68.29
   2   9   2  163.48   45.00
   2   9   2  117.39   69.29
   2   9   2  186.68   25.00
  -2   9  -2  145.19   49.70
  -2   9  -2  113.19   22.60
  -3  -9  -2  844.22   44.30
  -3  -9  -2  847.82   43.30
   3  -9   2  889.21   54.99
   3  -9   2  909.91   92.39
  -3   9  -2  591.04  116.89
  -3   9  -2  890.21  144.39
   3   9   2  907.31   72.89
  -3   9  -2  856.21   55.69
   3   9   2  874.21  119.99
   3   9   2  911.61   47.30
  -4  -9  -2   53.69   10.70
  -4  -9  -2   66.59   24.40
  -4  -9  -2   63.19   15.40
   4  -9   2  162.18   59.59
   4  -9   2   36.70   34.50
  -4   9  -2   82.29   85.59
   4   9   2   62.49   17.00
   4   9   2   50.99   38.70
  -4   9  -2   87.19   22.40
   5  -9   2    3.40   27.80
  -5  -9  -2   38.50    8.80
  -5  -9  -2   51.99   18.10
  -5  -9  -2   47.60   19.00
  -5  -9  -2   83.09   28.40
   5   9   2   49.20   23.10
  -5   9  -2   41.00   21.20
  -5   9  -2   96.19   79.39
  -6  -9  -2   75.39   22.00
  -6  -9  -2   43.50   20.60
  -6   9  -2   91.69   25.50
   6   9   2   76.29   60.49
  -6   9  -2   82.69   80.99
  -6  10   2    5.90   81.49
   6  10  -2   37.10   15.80
   6  10  -2  -24.90   54.59
  -5 -10   2   34.80    8.90
  -5 -10   2   60.39   18.10
  -5 -10   2   -9.90   30.60
  -5  10   2   17.10   41.50
  -5  10   2   -1.20   36.60
   5  10  -2    5.10   39.60
   5  10  -2   48.90   15.40
  -5  10   2   59.69  104.49
  -4 -10   2   96.59   20.00
   4 -10  -2  157.88   52.09
   4 -10  -2   88.29   28.40
  -4 -10   2  108.99   16.60
  -4  10   2 -126.79   98.19
   4  10  -2   98.79   35.00
  -4  10   2   81.89   21.20
   4  10  -2   95.19   17.10
   3 -10  -2  146.09   50.29
  -3 -10   2   80.69   11.90
  -3 -10   2   92.89   23.10
  -3 -10   2   71.99   19.30
   3  10  -2  123.39   38.40
  -3  10   2   85.29   18.10
  -3  10   2  -67.99  108.79
   3  10  -2   84.79   16.30
  -2 -10   2  419.16   28.60
  -2 -10   2  384.06   50.89
   2 -10  -2  395.16   34.60
  -2 -10   2  441.26   31.30
   2 -10  -2  445.36   75.29
  -2  10   2  510.55  109.19
   2  10  -2  431.26   59.59
   2  10  -2  403.56   32.20
  -2  10   2  422.86   30.30
   1 -10  -2  507.45   74.59
  -1 -10   2  540.25   36.30
  -1 -10   2  540.75   34.20
  -1 -10   2  514.35   67.49
   1 -10  -2  579.04   35.10
   1  10  -2  513.05   78.49
   1  10  -2  512.05   35.90
   1  10  -2  612.34   64.19
  -1  10   2  562.64   34.00
   0 -10   2  208.48   25.50
   0 -10  -2  181.68   41.20
   0 -10  -2  176.78   23.40
   0 -10   2  230.58   42.20
   0 -10   2  147.09   19.80
   0  10  -2  165.28   25.20
   0  10  -2  162.18   56.59
   0  10  -2  271.97   50.29
   0  10   2  186.88   22.00
   0  10   2  136.69   49.00
  -1 -10  -2  133.49   38.00
   1 -10   2  173.38   25.20
  -1 -10  -2  130.99   22.20
   1 -10   2  140.79   24.70
   1 -10   2  159.88   39.70
  -1 -10  -2  150.48   18.50
  -1  10  -2  148.49   64.29
   1  10   2  163.48   21.20
   1  10   2   82.19   42.70
  -1  10  -2  128.29   18.90
  -1  10  -2  118.69   68.49
  -2 -10  -2  350.66   28.00
  -2 -10  -2  341.57   28.50
   2 -10   2  390.66   34.00
   2 -10   2  464.55   52.79
  -2  10  -2  372.06   87.49
  -2  10  -2  439.36   43.10
   2  10   2  342.37   27.20
  -2  10  -2  309.07   32.40
   2  10   2  301.87   83.49
   2  10   2  334.77   60.69
   3 -10   2   51.89   21.60
  -3 -10  -2   82.29   15.80
   3 -10   2   16.80   42.50
  -3 -10  -2   55.59   11.30
   3  10   2    6.10   36.20
  -3  10  -2   83.79   23.60
  -3  10  -2  -80.09  124.19
   3  10   2   62.59   14.70
  -4 -10  -2  182.88   28.60
   4 -10   2   82.19   53.49
  -4 -10  -2  180.08   18.20
   4 -10   2  152.68   26.00
  -4  10  -2  193.88   26.30
  -4  10  -2  356.56  157.18
   4  10   2  202.48   23.90
  -5 -10  -2   59.49   10.10
   5 -10   2   55.99   65.99
  -5 -10  -2   85.19   29.60
   5 -10   2   39.10   23.70
  -5 -10  -2   58.79   19.60
   5  10   2   61.89   19.40
   5  10   2   35.50   42.20
  -5  10  -2   95.69   25.90
  -5  10  -2    8.10  104.79
  -6 -10  -2   55.39   34.60
  -6 -10  -2  173.78   46.00
  -6 -10  -2  148.49   17.90
  -6  10  -2  -95.09   88.39
  -6  10  -2  107.29   23.50
  -5 -11   2   11.80    7.60
  -5 -11   2  -42.70   22.10
   5  11  -2    1.40   11.50
   5  11  -2   49.30   33.00
  -4 -11   2   28.40    9.20
   4 -11  -2   74.09   24.80
  -4 -11   2   53.89   26.20
   4  11  -2   33.90   14.00
  -4  11   2    7.90   21.80
   4  11  -2   60.19   36.40
   3 -11  -2   72.99   20.80
   3 -11  -2  104.29   39.80
  -3 -11   2   78.39   10.70
  -3 -11   2  110.09   21.90
   3  11  -2  102.59   33.10
  -3  11   2   68.19   17.20
   3  11  -2  119.69   20.20
  -2 -11   2   58.79   40.20
   2 -11  -2   24.50   35.00
  -2 -11   2   15.40   11.00
   2 -11  -2    2.00   17.20
  -2 -11   2    0.60   15.80
   2  11  -2   59.39   34.60
  -2  11   2   44.40   14.00
   2  11  -2   12.70   12.50
   1 -11  -2   24.30   16.70
  -1 -11   2   29.70   34.00
  -1 -11   2   78.09   13.80
  -1 -11   2   48.00   16.90
   1 -11  -2   28.00   32.80
   1  11  -2  -34.70   35.10
  -1  11   2   59.69   59.59
  -1  11   2   41.70   12.50
   1  11  -2   65.59   13.00
   0 -11   2  370.66   48.30
   0 -11   2  288.37   32.80
   0 -11  -2  280.57   31.10
   0 -11  -2  236.38   36.10
   0  11  -2  269.07   24.00
   0  11   2  276.57   23.50
  -1 -11  -2  209.58   26.80
  -1 -11  -2  155.08   19.80
   1 -11   2  173.98   46.30
   1 -11   2  224.58   30.80
   1  11   2  187.78   19.80
  -1  11  -2  169.78   29.50
  -1  11  -2  158.78   24.10
   1  11   2   90.49   38.60
   2 -11   2    3.70   42.70
  -2 -11  -2   43.70   13.30
   2 -11   2   13.00   17.30
  -2 -11  -2   25.80   14.20
  -2  11  -2   27.60   24.40
  -2  11  -2  -25.00   17.20
   2  11   2   24.60   36.10
   2  11   2    5.50   10.40
  -3 -11  -2   60.49   15.90
   3 -11   2   25.00   17.60
  -3 -11  -2   47.00   11.00
   3 -11   2   44.50   43.10
   3  11   2   33.80   34.40
   3  11   2   52.59   11.70
   4 -11   2  100.79   21.20
  -4 -11  -2  167.08   20.40
   4 -11   2  171.38   45.40
  -4 -11  -2  115.79   19.10
   4  11   2  135.39   17.10
  -4  11  -2  149.59   27.60
   4  11   2  114.39   37.70
  -4  11  -2  -24.90  165.18
  -5 -11  -2   30.10   16.70
  -5 -11  -2    6.20    8.80
   5  11   2   -8.20   32.10
  -5  11  -2   11.30   20.70
  -5  11  -2    8.30  123.99
   4 -12  -2   61.39   26.80
  -4 -12   2   66.99   36.50
  -4  12   2   -7.90   31.30
   4  12  -2  102.69   15.10
   4  12  -2   13.70   27.80
   3 -12  -2   63.99   18.00
  -3 -12   2  113.49   35.80
   3  12  -2   43.20   33.80
  -3  12   2   75.39   18.10
   3  12  -2   97.49   16.00
  -2 -12   2  -12.90   17.40
   2 -12  -2  -59.09   31.30
  -2 -12   2   10.90   11.30
   2 -12  -2    0.40   14.90
  -2  12   2  -16.00   15.00
   2  12  -2    6.10   10.40
   2  12  -2   52.29   37.40
   1 -12  -2   88.19   16.30
  -1 -12   2   97.19   18.00
   1 -12  -2   69.99   26.30
  -1  12   2  115.59   18.00
   1  12  -2  120.39   17.00
   1  12  -2    9.40   38.90
   0 -12   2   56.79   35.80
   0 -12   2   74.39   17.00
   0 -12  -2   39.00   14.50
   0 -12   2  102.09   21.90
   0  12  -2   94.69   82.19
   0  12  -2   70.49   13.10
   0  12   2   68.59   13.20
   1 -12   2   73.39   35.40
  -1 -12  -2   46.20   15.20
   1 -12   2   80.39   16.80
   1  12   2   68.99   11.80
   1  12   2    2.50   34.50
  -1  12  -2   91.79   25.10
  -1  12  -2   97.59   34.60
   2 -12   2   65.29   16.10
  -2 -12  -2   87.29   16.70
  -2 -12  -2   40.70   14.40
   2 -12   2   51.19   39.60
   2  12   2   48.60   13.30
   2  12   2   36.70   34.90
  -2  12  -2   83.49   20.10
  -2  12  -2   17.70   29.00
   3 -12   2   83.09   40.00
   3 -12   2   79.09   17.70
  -3 -12  -2   99.09   16.60
  -3 -12  -2   80.79   14.80
   3  12   2   75.69   13.50
   3  12   2   17.20   30.30
  -3  12  -2  109.19   26.70
   4 -12   2  110.49   33.00
  -4 -12  -2   40.80   21.20
   4  12   2  -16.60   27.50
  -3 -13   2   63.79   11.30
   3 -13  -2   50.29   22.20
   3  13  -2   49.99    9.30
  -3  13   2  -26.00   28.70
   3  13  -2   29.30   26.90
  -2 -13   2   45.90   14.20
   2 -13  -2   24.10   28.10
   2  13  -2  -18.00   31.90
  -2  13   2   56.09   14.50
   2  13  -2   37.70   10.80
  -1 -13   2   79.39   17.50
   1 -13  -2   34.70   14.40
  -1 -13   2   48.20   18.60
   1  13  -2  -25.70   37.20
   1  13  -2   53.89   12.40
  -1  13   2   65.89   13.20
   0 -13   2   51.99   16.60
   0 -13   2   53.29   25.20
   0 -13  -2   62.99   14.80
   0  13   2   56.19   11.90
   0  13  -2   75.89   14.00
   1 -13   2   30.00   13.90
  -1 -13  -2  -13.20   11.80
   1 -13   2   16.60   23.50
   1  13   2  -13.90   34.00
  -1  13  -2    0.30   15.30
   1  13   2   12.40    9.90
   2 -13   2   52.79   19.40
  -2 -13  -2   -1.70   35.00
  -2 -13  -2   30.50   15.20
   2 -13   2   24.60   24.30
   2  13   2   46.40   31.10
   2  13   2   15.50    9.90
  -3 -13  -2   40.00   18.20
   3 -13   2    8.70   18.90
   3 -13   2   90.69   26.70
   3  13   2   15.50   25.20
   0 -14   2  124.79   20.90
   0  14   2  181.78   16.70
   0  14  -2  163.38   25.00
  -8   0   3    3.20   12.10
  -8   0   3   20.00   25.80
  -7   0   3  148.19   44.60
  -7   0   3   82.59   32.90
  -7   0   3   56.99   30.90
  -7   0   3   46.60   11.30
  -6   0   3  491.55   51.79
  -6   0   3  540.45   74.69
  -6   0   3  535.45   31.70
  -6   0   3  491.05   65.69
  -6   0   3  509.75   47.30
  -5   0   3 1744.23  101.69
   5   0  -3 1630.74  118.09
  -5   0   3 1731.23  100.59
  -5   0   3 1577.84   71.79
  -5   0   3 1637.74   73.79
  -4   0   3    9.10   39.20
  -4   0   3   39.00    8.20
   4   0  -3   40.10   25.30
  -3   0   3  970.30   66.19
   3   0  -3  906.71   49.99
  -3   0   3  912.31   40.10
  -2   0   3   14.80    3.60
   2   0  -3    6.80    8.40
  -2   0   3   30.20   15.90
  -1   0   3  895.81   36.60
   1   0  -3  854.11   40.60
  -1   0   3  864.71   38.50
   0   0   3   12.90    3.10
   0   0   3    7.50    7.60
   0   0  -3    3.10    6.20
  -1   0  -3 1191.98   49.00
  -1   0  -3 1142.79   49.10
   1   0   3 1217.48   51.09
   2   0   3  452.45   29.50
  -2   0  -3  464.35   26.10
  -2   0  -3  492.15   22.80
  -3   0  -3  418.66   34.50
  -3   0  -3  397.86   22.40
   3   0   3  355.36   37.60
  -4   0  -3  757.52   71.59
  -4   0  -3  744.03   38.80
   4   0   3  737.83   65.39
  -5   0  -3   84.59   15.60
   5   0   3  148.29   63.19
  -5   0  -3  189.58   56.99
  -5   0  -3  149.59   35.90
  -5   0  -3   87.89   28.00
  -5   0  -3   75.99   40.70
  -6   0  -3 1461.55   96.29
  -6   0  -3 1529.75   82.89
  -6   0  -3 1473.35   69.09
  -6   0  -3 1390.16  115.79
  -6   0  -3 1472.85   92.99
  -7   0  -3  -90.29   79.79
  -7   0  -3   25.00   36.80
  -7   0  -3   25.60   30.40
  -7   0  -3   -0.20   14.40
  -7   0  -3   96.89   47.40
  -8   0  -3   93.49   48.30
  -8   0  -3   27.60   44.70
  -8  -1   3  140.69   35.50
  -8  -1   3  245.88   37.00
  -8  -1   3  160.88   20.10
  -8   1   3  186.08   29.80
  -8   1   3  169.68   18.80
  -7  -1   3   45.40   23.10
  -7  -1   3   59.29   26.70
  -7  -1   3   55.39   10.70
  -7   1   3   58.99   12.70
  -7   1   3   -2.50   32.20
  -7   1   3   29.80   38.50
  -6  -1   3  348.47   43.30
  -6  -1   3  317.77   27.10
  -6  -1   3  335.27   41.80
  -6  -1   3  563.44   95.29
  -6  -1   3  383.06   40.50
  -6   1   3  396.46   28.70
  -6   1   3  482.25   78.09
  -6   1   3  354.56  133.89
  -6   1   3  456.25   67.69
  -5  -1   3  -30.80   26.50
  -5  -1   3   12.60   34.30
  -5  -1   3    6.20   11.20
  -5  -1   3   12.00   10.50
   5  -1  -3  -24.90   42.40
  -5  -1   3   13.70   43.20
  -5   1   3   12.00   12.80
   5   1  -3   96.39   43.50
  -5   1   3   25.20   12.20
  -5   1   3  -11.00   33.60
  -5   1   3  -51.69   39.30
  -5   1   3   73.09   60.29
  -4  -1   3 1643.14   70.09
   4  -1  -3 1795.02   88.99
   4   1  -3 1451.75   92.79
  -4   1   3 1644.24  106.09
  -3  -1   3  341.37   18.40
  -3   1   3  325.77   17.50
   3   1  -3  349.77   34.70
  -3   1   3  366.46   39.50
  -2  -1   3 1298.47   55.19
  -2  -1   3 1340.97   54.99
  -2   1   3 1360.46   66.29
   2   1  -3 1339.97   61.09
  -2   1   3 1301.57   53.89
  -1  -1   3  975.80   41.70
   1  -1  -3  966.00   43.00
   1   1  -3  912.91   43.50
  -1   1   3  916.81   47.10
  -1   1   3  930.71   39.50
   0  -1  -3   45.40    7.20
   0  -1   3   58.99    5.50
   0  -1   3   36.50   10.20
   0   1  -3   39.50    6.90
   0   1   3   49.60    8.80
  -1  -1  -3  478.95   22.40
  -1   1  -3  497.65   23.50
   1   1   3  542.55   28.60
  -1   1  -3  498.75   25.20
  -2  -1  -3 2834.12  110.09
   2   1   3 2647.34  116.59
  -2   1  -3 2680.93  112.49
  -3  -1  -3 2137.69  101.59
   3   1   3 2128.49   99.49
  -3   1  -3 2034.70   93.69
  -4  -1  -3  348.67   27.50
  -4  -1  -3  415.16   26.30
  -4   1  -3  374.76   55.79
   4   1   3  399.66   71.39
  -5  -1  -3  612.74   78.49
  -5  -1  -3  608.64   47.10
  -5  -1  -3  606.84   39.00
  -5  -1  -3  625.64   37.70
  -5  -1  -3  561.74   56.79
  -5  -1  -3  521.75   87.39
  -5   1  -3  669.63   70.29
  -5   1  -3  615.34   39.20
  -5   1  -3  605.74   59.99
  -5   1  -3  575.14   84.89
  -5   1  -3  676.43   61.19
  -5   1  -3  402.56   79.39
  -6  -1  -3  289.47   54.89
  -6  -1  -3  197.58   37.50
  -6  -1  -3  328.17   94.49
  -6  -1  -3  196.98   26.40
  -6  -1  -3  226.58   38.80
  -6   1  -3  171.28   43.20
  -6   1  -3  216.58   55.19
  -6   1  -3  167.08   37.10
  -6   1  -3  165.18   39.90
  -6   1  -3  164.98   21.20
  -7  -1  -3   24.60   26.10
  -7  -1  -3   65.89   35.20
  -7  -1  -3  134.89   62.89
  -7  -1  -3   28.00   14.70
  -7   1  -3  -18.90   41.80
  -7   1  -3   52.69   17.60
  -7   1  -3   13.60   38.30
  -7   1  -3   27.60   40.00
  -7   1  -3  126.89   66.39
  -8  -1  -3   91.09   45.70
  -8  -1  -3  187.08   40.20
  -8   1  -3   99.49   54.39
  -8   1  -3  -22.20   57.89
  -8   1  -3  113.99   52.39
  -8   1  -3  -32.10  164.28
  -8  -2   3  165.98   18.40
  -8  -2   3  189.98   27.70
  -8  -2   3  128.69   23.10
  -8   2   3   33.40   42.60
  -8   2   3  188.78   29.40
  -8   2   3  118.49   30.80
  -7  -2   3   12.50   19.10
  -7  -2   3   64.89   22.60
  -7  -2   3   30.80    9.40
  -7   2   3   22.70   13.80
  -7   2   3   61.79   35.50
  -7   2   3   34.70   32.70
  -7   2   3   -3.10  114.79
  -6  -2   3  133.09   14.80
  -6  -2   3  136.09   23.70
   6  -2  -3  225.08   97.79
  -6  -2   3  199.88   35.90
  -6   2   3  169.38  111.89
  -6   2   3  160.88   37.30
  -6   2   3   89.49  121.59
  -6   2   3  121.29   19.50
  -6   2   3  162.38   92.69
  -5  -2   3   94.59   31.40
   5  -2  -3  122.49   42.80
  -5  -2   3   78.79   18.30
  -5  -2   3  116.89   56.79
  -5  -2   3  101.79   12.30
  -5  -2   3  112.99   20.00
  -5  -2   3  106.19   22.10
  -5   2   3  186.78   47.50
  -5   2   3  111.69   32.90
  -5   2   3  111.89   60.19
  -5   2   3   63.09   16.50
  -5   2   3  180.98  106.59
  -5   2   3   54.29   18.00
  -5   2   3   33.90   40.40
  -4  -2   3   20.60    8.50
  -4   2   3   29.80    8.00
   4   2  -3   13.30   21.70
  -4   2   3   27.30   31.40
  -3  -2   3   80.99   11.00
  -3   2   3   45.00   16.50
   3   2  -3   57.79   14.60
  -3   2   3   58.09    9.10
  -2  -2   3   36.60    5.70
  -2  -2   3   45.50    8.10
   2   2  -3   53.19   10.60
  -2   2   3   39.70    7.90
  -2   2   3   31.20   11.80
  -1  -2   3  386.86   20.70
  -1   2   3  344.57   23.70
  -1   2   3  390.06   19.20
   1   2  -3  375.86   23.80
   0  -2   3 3520.55  149.59
   0   2   3 3645.64  146.09
   0   2   3 3643.74  145.09
   0   2  -3 3608.54  144.29
  -1  -2  -3 2906.31  114.39
  -1   2  -3 2839.62  114.79
  -1   2  -3 2838.02  118.09
   1   2   3 2878.71  120.79
  -2  -2  -3  699.63   31.10
   2   2   3  690.43   43.50
  -2   2  -3  686.43   36.50
  -3  -2  -3  252.27   17.00
  -3   2  -3  233.88   27.50
   3   2   3  292.57   51.39
  -4  -2  -3   24.60    8.90
  -4  -2  -3   37.20   11.40
   4  -2   3   -1.50   38.00
   4   2   3   44.60   31.50
  -4   2  -3    5.90   27.60
   5  -2   3  133.99   68.19
  -5  -2  -3  115.99   16.70
  -5  -2  -3  122.19   28.80
  -5  -2  -3  123.79   22.70
  -5  -2  -3   88.09   17.70
  -5  -2  -3  142.39   41.40
  -5  -2  -3  106.69   15.00
  -5  -2  -3   91.19   15.30
  -5   2  -3  130.69   45.80
  -5   2  -3  144.79   47.40
  -5   2  -3   99.79   28.90
   5   2   3   65.69   54.69
  -5   2  -3   82.29   20.20
  -5   2  -3   38.20   48.80
  -5   2  -3  136.59   58.19
  -6  -2  -3  724.13   56.89
  -6  -2  -3  632.24   46.60
  -6  -2  -3  678.83   38.70
  -6  -2  -3  496.75   54.79
  -6  -2  -3  595.34   87.79
  -6   2  -3  696.53   82.79
  -6   2  -3  662.83   81.59
  -6   2  -3  650.13   85.69
  -6   2  -3  612.24   59.39
  -6   2  -3  642.74   43.00
  -7  -2  -3  228.98   25.50
  -7  -2  -3  224.08   37.00
  -7  -2  -3  298.47   38.70
  -7   2  -3  230.88   39.00
  -7   2  -3  191.38   57.09
  -7   2  -3  257.97   66.09
  -7   2  -3  158.08   49.40
  -8  -2  -3  -23.40   41.00
  -8  -2  -3   10.70   15.10
  -8  -2  -3   43.40   30.00
  -8   2  -3  -50.69   96.39
  -8   2  -3  -37.40   43.50
  -8   2  -3   -9.10   56.19
  -8  -3   3   34.30   21.20
  -8  -3   3   26.30   19.40
  -8  -3   3   24.50    9.20
  -8   3   3  -67.59  126.59
  -8   3   3  -10.80   39.00
  -8   3   3   45.40   33.40
  -7  -3   3  381.56   24.20
  -7  -3   3  352.56   38.70
  -7  -3   3  359.96   33.90
  -7   3   3  435.86   55.79
  -7   3   3  176.98  101.09
  -7   3   3  454.25   56.59
  -7   3   3  370.16   34.80
  -6  -3   3  203.08   27.20
  -6  -3   3  199.88   19.40
  -6  -3   3  192.38   33.00
  -6  -3   3  202.28   31.40
  -6   3   3  271.67   53.69
  -6   3   3  159.48   20.70
  -6   3   3  167.38  100.99
  -6   3   3  242.28  142.39
  -6   3   3  213.38   37.30
  -5  -3   3  427.56   37.90
  -5  -3   3  477.25   36.60
  -5  -3   3  540.05   59.59
  -5  -3   3  485.15   31.50
  -5  -3   3  443.36   29.60
  -5   3   3  712.13  103.69
  -5   3   3  448.46   62.09
  -5   3   3  536.65  111.59
  -5   3   3  510.25   57.89
  -5   3   3  537.05   91.29
  -5   3   3  502.75   38.20
  -4  -3   3  371.06   23.90
  -4   3   3  373.36   57.99
   4   3  -3  293.87   44.70
  -3  -3   3 1078.69   49.10
   3   3  -3 1117.99   56.39
  -3   3   3 1123.59   66.59
  -2  -3   3  108.49   11.20
  -2  -3   3  102.09   10.20
  -2   3   3  119.79   10.70
   2   3  -3  118.19   19.80
  -2   3   3   77.79   13.30
  -1  -3   3 1093.99   48.60
  -1  -3   3 1200.18   49.90
  -1   3   3 1106.49   49.00
   1   3  -3 1145.29   49.99
  -1   3   3 1057.39   52.49
   0  -3   3  599.64   33.00
   0   3  -3  575.04   28.60
   0   3   3  618.84   33.30
   0   3   3  621.84   29.90
   1  -3   3 1269.97   66.29
  -1  -3  -3 1360.46   54.99
   1   3   3 1345.47   64.79
  -1   3  -3 1333.67   56.39
  -1   3  -3 1354.46   60.59
  -2  -3  -3  164.78   11.60
   2  -3   3  123.59   23.20
  -2   3  -3  163.98   20.10
   2   3   3  149.79   29.70
  -3  -3  -3   23.00    6.80
  -3  -3  -3   30.90   10.40
   3  -3   3   42.80   30.50
   3   3   3   28.50   21.70
  -3   3  -3    8.80   14.70
  -4  -3  -3   93.49   13.00
   4  -3   3   90.89   46.80
  -4  -3  -3   98.69   17.30
  -4   3  -3  103.39   32.00
   4   3   3  101.39   37.00
  -5  -3  -3   23.10   13.30
  -5  -3  -3  -15.90   33.40
  -5  -3  -3  -19.40   12.60
  -5  -3  -3    8.70   13.00
  -5  -3  -3   -8.20   23.40
  -5  -3  -3   12.80   18.10
  -5   3  -3  -24.20   24.20
  -5   3  -3  -14.20   51.39
  -5   3  -3  -19.50   42.10
  -5   3  -3  -16.60   20.60
  -5   3  -3   26.70   54.59
  -5   3  -3  103.89   66.19
   5   3   3    2.30   59.29
  -5   3  -3   39.90   33.80
  -6  -3  -3   69.89   29.10
  -6  -3  -3  102.19   15.90
  -6  -3  -3  131.39   31.20
  -6  -3  -3  101.99   20.40
  -6  -3  -3  104.39   27.50
  -6   3  -3   98.79   28.20
  -6   3  -3   78.29   21.20
  -6   3  -3  177.08   54.79
  -6   3  -3  155.38   67.29
  -6   3  -3  168.48   51.19
  -7  -3  -3  283.77   35.30
  -7  -3  -3  253.37   26.10
  -7  -3  -3  292.77   47.20
  -7   3  -3  153.98   54.49
  -7   3  -3  252.37   36.30
  -7   3  -3  367.26   65.49
  -8  -3  -3  145.79   40.20
  -8  -3  -3   60.09   26.80
  -8   3  -3   42.40   60.89
  -8   3  -3   63.69   36.40
  -8   3  -3   47.60   82.29
  -8  -4   3  101.39   15.40
  -8  -4   3   85.69   16.80
  -8  -4   3  113.99   21.30
  -8   4   3   64.99  107.09
  -8   4   3   27.70   37.10
  -8   4   3   94.49   39.50
  -7  -4   3    4.40   17.60
  -7  -4   3    0.50   14.10
  -7   4   3  -32.20   86.49
  -7   4   3  -27.60   31.20
  -7   4   3   43.60   25.10
  -7   4   3  -18.20   40.60
  -6  -4   3  120.89   18.10
   6  -4  -3    6.10  106.09
  -6  -4   3  114.39   23.70
  -6  -4   3  106.19   23.50
  -6  -4   3  115.09   19.50
  -6  -4   3  118.19   17.10
  -6   4   3  105.99   41.40
  -6   4   3   81.09   25.80
  -6   4   3  203.88  157.98
  -6   4   3   83.49   92.49
  -6   4   3  148.09   33.80
   6   4  -3    8.90  109.99
  -6   4   3   98.69   50.99
  -5  -4   3  122.89   17.90
  -5  -4   3  107.79   18.80
  -5  -4   3  154.38   18.00
  -5  -4   3  184.98   25.00
  -5  -4   3  140.89   14.80
  -5  -4   3  125.29   30.30
  -5   4   3  121.09   57.39
  -5   4   3  299.67   98.29
  -5   4   3  150.58   32.90
  -5   4   3  148.59   34.70
  -4  -4   3  334.67   24.50
  -4   4   3  371.76   61.69
  -3  -4   3  585.04   31.10
   3   4  -3  578.44   37.60
  -3   4   3  633.14   50.29
  -2  -4   3 3391.56  132.49
  -2  -4   3 3273.07  131.19
   2   4  -3 3170.98  131.09
  -2   4   3 3072.89  129.59
  -2   4   3 3179.18  140.29
  -1  -4   3   29.20    6.60
  -1  -4   3   28.90    6.80
  -1   4   3   19.90    7.00
   1   4  -3   26.90    6.50
  -1   4   3   10.60    9.40
   0  -4   3 2781.22  116.89
   0  -4  -3 2751.72  110.59
   0   4   3 2881.61  115.59
   0   4   3 2746.83  118.69
   0   4  -3 2775.62  113.19
   1  -4   3 1274.27   62.99
  -1  -4  -3 1265.27   53.59
   1   4   3 1319.07   65.59
  -1   4  -3 1284.77   60.79
  -2  -4  -3  817.12   36.90
   2  -4   3  773.02   53.09
  -2   4  -3  846.92   48.00
   2   4   3  793.92   56.79
  -3  -4  -3  618.94   33.30
   3  -4   3  520.95   70.99
  -3  -4  -3  624.24   32.80
   3   4   3  694.23   62.59
  -3   4  -3  653.53   49.20
   4  -4   3  112.29   53.09
  -4  -4  -3  104.49   14.70
  -4  -4  -3  111.59   30.50
  -4  -4  -3  161.88   21.80
  -4  -4  -3  121.99   20.70
  -4  -4  -3  127.79   16.40
  -4   4  -3  215.98   66.39
  -4   4  -3  135.19   25.60
  -4   4  -3  126.29   24.80
   4   4   3   90.69   37.90
  -4   4  -3  118.89   47.00
  -4   4  -3  117.99   31.70
  -5  -4  -3    1.60   23.10
  -5  -4  -3  -28.50   25.90
  -5  -4  -3   24.10   12.30
  -5  -4  -3    9.20   18.30
  -5  -4  -3   -4.70   12.60
  -5  -4  -3    8.40   15.60
  -5  -4  -3   -5.00   14.80
  -5   4  -3  -20.80   24.60
  -5   4  -3   43.30   60.69
  -5   4  -3   15.80   28.50
  -5   4  -3   12.60   63.19
   5   4   3   16.60   67.09
  -5   4  -3  -11.20   46.00
  -6  -4  -3  363.26   29.30
  -6  -4  -3  320.07   42.10
  -6  -4  -3  355.76   34.20
  -6   4  -3  375.36   46.60
  -6   4  -3  219.78  169.98
   6   4   3  151.38  120.99
  -6   4  -3  381.86   60.29
  -6   4  -3  342.77   66.69
  -7  -4  -3   20.40   30.10
  -7  -4  -3   45.40   19.60
  -7  -4  -3   71.69   14.90
  -7   4  -3  177.18   60.29
  -7   4  -3   59.19   26.40
  -7   4  -3  -40.90   54.39
  -8  -4  -3   58.49   39.60
  -8  -4  -3   97.89   25.90
  -8   4  -3   49.70   62.69
  -8   4  -3   42.00   31.40
  -8   4  -3   75.39   77.19
  -8  -5   3   55.69   16.60
  -8  -5   3   12.00   14.40
  -8   5   3    9.20   90.19
  -8   5   3   -3.50   36.30
  -7  -5   3  182.08   24.60
  -7  -5   3  156.38   21.70
  -7  -5   3  127.09   16.10
  -7   5   3  132.59   35.50
  -7   5   3   77.69   84.09
  -7   5   3  167.28   51.29
  -6  -5   3  125.09   27.50
  -6  -5   3  177.28   18.00
  -6  -5   3  183.98   26.60
  -6  -5   3  158.18   24.00
   6  -5  -3  108.29  115.29
  -6  -5   3  143.29   17.40
  -6   5   3  246.08  184.78
  -6   5   3  159.08   38.90
  -6   5   3  181.48   52.49
  -6   5   3  123.59   87.99
   6   5  -3  169.08  116.39
  -6   5   3  154.68   33.70
  -5  -5   3   28.70   16.90
  -5  -5   3   17.20   24.00
  -5  -5   3   25.40   10.40
  -5  -5   3   29.90   13.20
  -5   5   3   85.89   60.09
   5   5  -3  -46.80   71.39
  -5   5   3  112.99   94.59
  -5   5   3   41.00   32.50
  -5   5   3   -3.50   30.00
  -4  -5   3  267.57   22.90
  -4  -5   3  204.28   29.80
  -4  -5   3  231.98   29.50
  -4  -5   3  327.27   35.70
  -4  -5   3  282.27   24.10
  -4  -5   3  298.77   30.40
  -4   5   3  209.88   45.30
  -4   5   3  205.08   37.70
  -4   5   3  254.17   31.70
  -4   5   3  282.57  102.09
   3  -5  -3  858.61   63.89
  -3  -5   3  878.11   43.10
  -3   5   3  949.11   66.69
   3   5  -3  879.21   44.80
  -2  -5   3   80.39   14.50
  -2  -5   3   84.19   13.60
  -2   5   3   63.49   21.40
   2   5  -3   67.39    9.70
  -1  -5   3  922.81   47.10
  -1  -5   3  900.81   43.50
  -1   5   3  886.91   45.10
  -1   5   3  853.11   48.50
   1   5  -3  891.41   41.40
   0  -5   3 4292.47  170.98
   0   5   3 4016.60  170.68
   0   5  -3 4201.18  167.98
   0   5   3 4111.09  173.88
  -1  -5  -3 1849.21   80.19
   1  -5   3 2077.89   89.19
  -1   5  -3 2000.10   90.39
   1   5   3 1900.81   95.89
  -2  -5  -3  366.56   25.90
   2  -5   3  435.36   43.50
  -2  -5  -3  413.76   24.70
   2   5   3  399.96   48.30
  -2   5  -3  394.46   36.80
  -3  -5  -3  352.56   25.90
   3  -5   3  378.36   56.89
  -3  -5  -3  347.97   25.10
   3   5   3  339.97   59.79
  -3   5  -3  385.16   46.50
  -4  -5  -3   25.20   11.30
   4  -5   3   57.59   48.00
  -4  -5  -3   -8.90   21.90
  -4  -5  -3   20.00   10.70
  -4  -5  -3   23.60   19.60
  -4  -5  -3   -1.80   11.00
  -4   5  -3  -13.10   22.60
  -4   5  -3   22.30   35.40
   4   5   3  -12.20   40.00
  -4   5  -3  -14.10   22.40
  -4   5  -3  -17.80   76.19
  -4   5  -3    5.90   46.10
  -5  -5  -3  221.28   25.50
  -5  -5  -3  261.07   40.80
  -5  -5  -3  275.67   31.40
  -5  -5  -3  280.37   25.50
  -5  -5  -3  221.38   25.60
  -5  -5  -3  255.27   40.80
  -5   5  -3  217.88   71.49
  -5   5  -3  338.57   40.90
   5   5   3   66.79   83.49
  -5   5  -3  212.28   32.40
  -5   5  -3  236.28   54.29
  -5   5  -3  272.97   73.69
  -6  -5  -3  105.99   19.70
  -6  -5  -3  140.79   24.30
  -6  -5  -3   93.59   13.90
  -6  -5  -3   99.49   16.80
  -6   5  -3  112.89   26.50
  -6   5  -3  121.29   53.09
  -6   5  -3   25.50   61.49
  -7  -5  -3   94.39   27.80
  -7  -5  -3  101.19   23.00
  -7  -5  -3   43.00   17.70
  -7   5  -3   41.30   67.09
  -7   5  -3   80.89   30.50
  -7   5  -3   69.09   74.09
  -8  -5  -3  -81.19   44.40
  -8  -5  -3   38.30   21.00
  -8   5  -3  104.79   71.89
  -8   5  -3    1.40   70.89
  -8   5  -3   -7.30   26.10
  -8  -6   3  104.09   16.50
  -8  -6   3   78.39   10.50
  -8   6   3   -2.70   80.39
  -8   6   3  108.69   37.90
  -7  -6   3  129.39   21.10
  -7  -6   3  155.08   18.30
  -7  -6   3  195.48   32.40
  -7  -6   3  151.78   20.00
  -7   6   3  121.69   51.39
  -7   6   3  107.69   95.89
  -7   6   3  152.78   40.10
  -6  -6   3   49.99   12.20
  -6  -6   3   34.50    9.30
  -6  -6   3   27.30   14.90
  -6  -6   3   52.89   18.80
  -6   6   3   54.79   30.90
  -6   6   3  101.69   37.40
  -6   6   3   19.20   52.99
  -6   6   3  110.89   85.69
  -5  -6   3   56.59   15.40
  -5  -6   3   65.69   20.00
  -5  -6   3   79.49   12.90
  -5  -6   3   93.99   23.60
  -5  -6   3   65.69   11.80
  -5   6   3   63.59   77.89
  -5   6   3   35.50   28.70
  -5   6   3   14.20   89.39
  -5   6   3   61.29   32.50
   5   6  -3  -70.29   86.19
  -5   6   3   80.79   61.19
  -4  -6   3   79.29   19.90
  -4  -6   3   86.99   15.20
  -4  -6   3  137.39   26.40
  -4  -6   3   74.49   14.40
  -4  -6   3   88.49   12.70
  -4   6   3   53.09   25.50
  -4   6   3   56.09   95.69
   4   6  -3   26.50   49.20
  -4   6   3   52.39   53.79
   4   6  -3  198.28   69.09
  -4   6   3  178.48   36.60
   3  -6  -3  151.98   27.20
  -3  -6   3  227.68   21.60
  -3  -6   3  199.48   22.90
  -3  -6   3  274.87   45.50
  -3  -6   3  186.98   19.30
  -3   6   3  175.08   37.40
   3   6  -3  277.87   53.79
  -3   6   3  189.08  108.39
  -2  -6   3  147.59   18.50
  -2  -6   3  169.98   28.20
  -2  -6   3  136.29   18.70
   2  -6  -3  111.49   20.20
  -2   6   3   97.89   25.60
   2   6  -3  134.39   26.40
  -1  -6   3  238.48   21.70
   1  -6  -3  206.38   26.70
  -1  -6   3  238.58   31.10
  -1  -6   3  273.27   22.00
   1   6  -3  256.07   25.60
  -1   6   3  279.87   39.90
  -1   6   3  255.07   32.50
   0  -6   3 2018.40   86.99
   0  -6  -3 1910.71   85.49
   0  -6   3 2040.60   88.99
   0   6   3 2071.59   92.99
   0   6  -3 1980.30   94.79
   0   6   3 2083.99   96.59
  -1  -6  -3  123.79   15.80
   1  -6   3  151.38   25.60
  -1  -6  -3  134.59   19.80
   1   6   3  123.79   18.30
  -1   6  -3  116.69   20.60
   1   6   3   94.79   22.90
   2  -6   3  221.38   36.70
  -2  -6  -3  185.38   21.20
  -2  -6  -3  215.18   21.80
   2   6   3  144.29   29.00
  -2   6  -3  214.48   37.70
   3  -6   3   71.69   29.00
  -3  -6  -3   92.19   16.20
  -3  -6  -3   -8.90   43.00
  -3  -6  -3   66.69   12.80
   3   6   3   70.49   30.10
  -3   6  -3  103.49   29.10
  -3   6  -3   86.29   24.00
   3   6   3   59.89   51.89
  -3   6  -3  -16.50   87.29
  -3   6  -3  113.49   21.60
  -3   6  -3   54.29   53.69
  -4  -6  -3  400.56   43.70
  -4  -6  -3  374.56   25.90
  -4  -6  -3  337.37   40.40
  -4  -6  -3  364.56   28.20
  -4   6  -3  394.76   92.49
   4   6   3  379.06   61.79
  -4   6  -3  336.67   44.40
  -4   6  -3  326.07   51.19
  -4   6  -3  438.36   64.79
  -4   6  -3  385.16   42.70
   4   6   3  399.86   63.79
  -5  -6  -3  116.39   20.20
  -5  -6  -3  133.49   25.00
  -5  -6  -3   94.69   14.20
  -5  -6  -3  108.69   35.40
  -5  -6  -3   87.59   19.90
  -5  -6  -3   67.69   26.70
   5   6   3  -44.30   98.59
  -5   6  -3  103.69   23.70
  -5   6  -3   82.79   51.69
  -5   6  -3   19.30   89.99
  -5   6  -3  -40.80   70.19
  -5   6  -3  128.49   28.40
  -6  -6  -3   50.99   17.10
  -6  -6  -3   76.39   18.40
  -6  -6  -3   35.20   19.90
  -6  -6  -3   21.20   10.50
  -6   6  -3    8.90   23.70
  -6   6  -3   11.20   56.69
  -6   6  -3   21.60   65.79
  -7  -6  -3   85.19   26.40
  -7  -6  -3   77.49   21.50
  -7   6  -3  165.78   67.09
  -7   6  -3   93.59   26.80
  -7   6  -3   90.59   63.49
  -7  -7   3  383.36   28.80
  -7  -7   3  394.96   32.30
  -7  -7   3  370.56   30.10
  -7  -7   3  371.56   23.90
  -7   7   3  173.88   84.69
  -7   7   3  383.96   58.59
  -6  -7   3  188.38   18.90
  -6  -7   3  210.08   23.00
  -6  -7   3  207.68   24.60
  -6  -7   3  226.18   29.30
  -6   7   3  228.18   35.80
  -6   7   3  215.08   88.19
  -6   7   3  241.48   57.39
  -6   7   3  169.28   51.59
  -5  -7   3   67.89   23.60
  -5  -7   3   68.89   19.40
  -5  -7   3   59.49   12.00
  -5  -7   3   78.09   16.30
  -5  -7   3   67.59   11.40
   5   7  -3   70.19  126.49
  -5   7   3  115.39  116.59
  -5   7   3  116.19   91.09
  -5   7   3   87.19   59.89
   5   7  -3   99.89   54.69
  -5   7   3   16.40   31.70
  -5   7   3   34.40   26.50
  -4  -7   3  376.96   34.70
  -4  -7   3  373.06   28.60
  -4  -7   3  375.06   34.50
   4  -7  -3  419.86   55.19
  -4  -7   3  403.36   42.70
  -4   7   3  360.66   42.00
  -4   7   3  210.08   80.49
  -4   7   3  421.26   68.09
   4   7  -3  408.56   62.49
  -4   7   3  437.46  149.88
   3  -7  -3  314.47   40.60
  -3  -7   3  248.98   27.40
   3  -7  -3  287.17   82.79
  -3  -7   3  247.28   38.90
  -3  -7   3  244.78   29.20
  -3  -7   3  220.98   26.00
   3   7  -3  177.58   64.59
  -3   7   3  175.88   31.50
  -3   7   3  197.98   44.70
   3   7  -3  240.68   57.89
  -3   7   3  197.18  108.19
   2  -7  -3  212.68   31.60
  -2  -7   3  191.78   23.60
  -2  -7   3  156.08   18.90
  -2  -7   3  228.58   26.60
   2  -7  -3  194.18   65.39
   2   7  -3  241.18   54.89
   2   7  -3  219.08   54.49
  -2   7   3  182.88   34.80
  -2   7   3  163.88   27.00
  -1  -7   3  425.46   30.60
  -1  -7   3  430.36   30.10
  -1  -7   3  419.96   32.40
   1  -7  -3  433.86   32.20
   1   7  -3  328.97   53.89
  -1   7   3  515.75   56.99
  -1   7   3  404.96   42.00
   0  -7   3  219.28   26.20
   0  -7   3  214.28   27.00
   0  -7  -3  220.98   22.80
   0   7  -3  239.28   38.40
   0   7   3  198.18   32.30
   0   7   3  202.98   44.20
   1  -7   3   81.79   18.40
  -1  -7  -3   71.09   12.70
   1  -7   3   80.79   18.70
   1   7   3   71.69   26.00
  -1   7  -3   69.69   25.30
   2  -7   3  143.19   60.29
  -2  -7  -3  125.39   20.20
  -2  -7  -3  105.39   15.20
  -2  -7  -3  156.28   27.60
   2  -7   3  110.49   23.60
  -2   7  -3  130.99   22.60
   2   7   3  114.99   35.00
   2   7   3  156.58   22.20
  -2   7  -3   99.89   29.00
   2   7   3  184.38   48.90
  -2   7  -3  164.48  102.19
  -3  -7  -3  166.28   31.10
   3  -7   3  176.98   35.20
   3  -7   3  340.37   79.89
  -3  -7  -3  187.08   21.80
  -3  -7  -3  186.78   32.70
  -3  -7  -3  165.88   23.20
  -3   7  -3  166.38   24.50
   3   7   3  158.98   51.19
  -3   7  -3  277.17   59.79
  -3   7  -3  220.38   67.89
   3   7   3  282.87   51.39
   3   7   3  221.48   26.50
  -3   7  -3  126.89   88.59
  -3   7  -3  200.18   25.30
  -4  -7  -3    5.00   10.50
  -4  -7  -3  -17.70   22.30
  -4  -7  -3   30.10   11.50
  -4  -7  -3   33.60   22.70
  -4   7  -3   21.60   57.89
  -4   7  -3   63.09   80.79
  -4   7  -3  -94.79   59.49
  -4   7  -3   25.40   21.50
  -4   7  -3    2.40   21.30
   4   7   3    6.40   26.30
  -5  -7  -3  140.19   22.80
  -5  -7  -3   92.99   19.60
  -5  -7  -3   66.49   14.10
  -5  -7  -3  119.59   17.80
  -5   7  -3   87.09   22.90
  -5   7  -3  140.29   59.19
   5   7   3   16.40   60.09
  -5   7  -3  -12.90   73.59
  -6  -7  -3   -2.10   16.00
  -6  -7  -3   18.30   19.00
  -6  -7  -3    5.80    9.40
  -6   7  -3  -11.10   21.50
  -6   7  -3    9.60   60.89
  -6   7  -3   44.20   62.79
  -7  -7  -3   34.10   19.50
  -7  -7  -3   71.39   24.20
  -7   7  -3   -2.60   64.29
  -7   7  -3    1.90   23.40
  -7  -8   3    4.60   10.90
  -7   8   3  -52.49   36.70
  -7   8   3   42.80   75.29
   7   8  -3    7.70   23.80
  -6  -8   3   76.19   25.40
  -6  -8   3   77.99   12.90
  -6  -8   3   73.29   12.30
  -6   8   3   26.70   97.69
  -6   8   3   90.39   63.89
   6   8  -3   54.59   63.69
  -6   8   3   86.89   40.30
  -5  -8   3  201.68   21.70
  -5  -8   3  203.38   23.60
  -5  -8   3  210.88   21.10
  -5  -8   3  286.97   31.20
  -5   8   3  157.98   89.09
   5   8  -3  141.89   48.60
  -5   8   3  197.48   37.40
  -5   8   3  243.88   61.09
  -5   8   3  127.69   27.80
  -4  -8   3  164.28   25.00
   4  -8  -3  111.59   73.09
  -4  -8   3  182.88   23.00
   4  -8  -3  180.38   31.80
  -4  -8   3  187.78   27.80
  -4  -8   3  203.28   29.60
  -4  -8   3  269.97   32.70
   4   8  -3  208.28   45.70
  -4   8   3  175.08   99.49
  -4   8   3  195.48   33.90
   4   8  -3  282.17  134.49
  -4   8   3  162.08   40.80
  -4   8   3  133.49   94.29
  -3  -8   3  179.08   24.50
  -3  -8   3  161.08   17.40
  -3  -8   3  157.28   20.90
   3  -8  -3  351.66   75.29
  -3  -8   3  173.18   27.30
  -3  -8   3  168.68   22.70
   3  -8  -3  147.99   24.40
  -3   8   3  131.99   21.70
   3   8  -3  153.28   47.60
  -3   8   3  155.58  115.29
  -3   8   3  196.28   59.39
   3   8  -3  230.18   99.39
   2  -8  -3   70.59   18.00
  -2  -8   3   43.40   16.80
  -2  -8   3   64.79   14.20
   2  -8  -3   79.49   56.19
  -2  -8   3   58.49   14.20
  -2  -8   3   82.19   49.20
  -2   8   3   48.90   42.80
   2   8  -3   89.09   44.90
  -2   8   3   57.39   16.60
   2   8  -3   58.89   70.49
  -2   8   3  -80.09  127.99
   1  -8  -3  940.61   94.89
  -1  -8   3  934.81   51.19
  -1  -8   3  874.51   81.19
  -1  -8   3  925.01   51.39
  -1  -8   3  923.61   48.50
  -1  -8   3  974.30   52.49
   1  -8  -3  956.70   48.50
  -1   8   3 1089.49   88.29
  -1   8   3  873.61   70.59
   1   8  -3  959.30   82.49
  -1   8   3  907.11   48.70
   1   8  -3  812.72  160.28
   1   8  -3  943.31   68.79
   0  -8   3   57.09   37.70
   0  -8   3   61.09   17.40
   0  -8   3   49.60   16.70
   0  -8   3   45.70   18.80
   0  -8  -3   52.39   48.90
   0   8   3   28.80   24.90
   0   8   3   73.99   47.70
   0   8  -3  104.39   49.80
   0   8   3   27.50   14.70
   0   8  -3   45.00   28.70
   0   8   3   43.70   49.90
   0   8  -3   43.10   21.90
  -1  -8  -3   83.59   44.00
  -1  -8  -3   22.40   10.50
   1  -8   3   11.30   42.40
   1  -8   3   42.20   19.10
   1  -8   3   50.49   23.30
  -1  -8  -3   23.00   16.50
  -1   8  -3   47.20   31.20
   1   8   3   31.70   30.70
   1   8   3   26.90   45.20
  -1   8  -3   55.49   27.70
  -1   8  -3   50.29   67.29
   1   8   3   40.30   15.80
  -1   8  -3   21.70   22.10
  -2  -8  -3  223.18   23.00
  -2  -8  -3  202.28   27.60
   2  -8   3  306.07   56.79
   2  -8   3  225.68   46.00
   2   8   3  219.58   48.20
   2   8   3  219.28   28.10
  -2   8  -3  321.87   41.10
  -2   8  -3  145.49   58.09
   2   8   3  220.58   52.79
   3  -8   3  -60.49   66.29
  -3  -8  -3    5.40   11.10
  -3  -8  -3   14.50   10.30
  -3   8  -3   45.90   86.79
  -3   8  -3   29.60   22.30
  -3   8  -3 -117.89   76.99
  -3   8  -3  -61.79   44.40
  -3   8  -3   49.70   23.10
   3   8   3   12.70   19.50
   3   8   3  -76.99   67.09
  -4  -8  -3  438.96   44.40
   4  -8   3  612.14   88.99
  -4  -8  -3  488.75   31.70
  -4  -8  -3  547.05   98.79
  -4  -8  -3  481.05   29.90
   4   8   3  581.54   42.50
   4   8   3  497.15   65.89
  -4   8  -3  524.25   43.80
  -4   8  -3  421.06   81.09
  -4   8  -3  391.16  101.39
  -4   8  -3  451.05   44.60
  -5  -8  -3  105.59   20.70
  -5  -8  -3   63.39   14.70
  -5  -8  -3   34.00   20.10
  -5  -8  -3   63.49   10.40
  -5   8  -3  -56.79   64.09
  -5   8  -3   67.39   22.40
  -5   8  -3   90.09   70.19
   5   8   3   34.60   50.79
  -6  -8  -3  407.56   39.80
  -6  -8  -3  365.66   35.90
  -6  -8  -3  362.66   26.80
  -6   8  -3  420.56   42.70
  -6   8  -3  214.78   77.89
   6   8   3  236.78   88.09
  -7  -8  -3   -0.40   26.20
  -7  -8  -3  -27.40   20.40
  -7   8  -3  -20.50   61.99
  -7   8  -3   -2.10   20.30
  -6  -9   3  224.28   21.20
  -6  -9   3  240.78   26.20
  -6   9   3  227.38   45.60
   6   9  -3  293.07   29.90
  -5  -9   3  263.37   21.20
  -5  -9   3  234.58   26.70
  -5  -9   3  268.17   29.00
  -5   9   3  105.49   84.79
  -5   9   3  355.66   73.19
  -5   9   3  262.67   50.59
   5   9  -3  214.88   43.70
  -4  -9   3  203.98   25.80
   4  -9  -3  218.68   60.59
  -4  -9   3  196.28   19.30
   4  -9  -3  144.79   52.59
  -4   9   3  156.78   22.90
  -4   9   3  -10.40   89.79
   4   9  -3  233.38   43.90
   3  -9  -3   73.49   57.89
  -3  -9   3   51.19   18.10
   3  -9  -3   27.50   21.20
  -3  -9   3   69.79   21.00
  -3  -9   3   33.70   26.00
  -3  -9   3   56.79   11.40
  -3   9   3   22.10   80.19
   3   9  -3   70.69   40.30
  -3   9   3   98.99  110.19
  -3   9   3   44.10   18.10
   3   9  -3  -13.10  141.59
  -2  -9   3  183.98   56.19
  -2  -9   3  163.68   17.50
   2  -9  -3  216.38   56.49
  -2  -9   3  140.69   17.50
   2  -9  -3  180.48   30.30
  -2   9   3   50.89  139.89
   2   9  -3    7.00  116.99
   2   9  -3  214.58   47.80
  -2   9   3  163.38   23.90
   1  -9  -3  583.54   86.79
   1  -9  -3  647.94   37.50
  -1  -9   3  606.74   37.50
  -1  -9   3  630.54   39.00
  -1  -9   3  628.64   71.59
  -1   9   3  594.64   37.40
   1   9  -3  551.34   74.69
   1   9  -3  721.53   77.39
   1   9  -3  591.74   42.60
   0  -9   3  151.78   20.10
   0  -9  -3  251.57   47.30
   0  -9  -3  182.98   23.30
   0  -9   3  193.58   38.90
   0  -9   3  176.78   45.40
   0  -9   3  190.88   31.40
   0   9   3  198.58   25.50
   0   9  -3  222.38   32.20
   0   9  -3  260.17   55.09
   0   9   3  107.69   55.09
   0   9  -3  219.18   45.30
   1  -9   3  876.41   62.49
   1  -9   3  775.32   78.99
   1  -9   3  773.02   55.49
  -1  -9  -3  825.62   48.50
   1  -9   3  858.21   49.20
  -1  -9  -3  871.11   43.20
  -1  -9  -3  824.42   76.99
   1   9   3  824.52   44.20
  -1   9  -3  769.92   49.60
   1   9   3  868.41  109.69
   1   9   3  834.12   77.89
  -1   9  -3  673.33  106.49
  -1   9  -3  864.51   69.19
  -2  -9  -3  183.68   22.50
   2  -9   3  207.98   51.19
  -2  -9  -3  219.38   26.50
  -2   9  -3  146.89   30.30
   2   9   3  175.48   45.40
   2   9   3  207.88   25.90
  -2   9  -3  119.19   42.10
  -2   9  -3  200.78   62.49
  -2   9  -3  202.38   27.20
   3  -9   3   15.50   53.79
  -3  -9  -3   17.30   12.10
  -3  -9  -3   -2.10   10.20
  -3   9  -3   45.90   22.70
   3   9   3   50.39   70.69
  -3   9  -3 -108.59   98.69
  -3   9  -3   44.00   70.59
   3   9   3   33.00   37.90
   3   9   3   27.60   15.80
  -3   9  -3   29.00   21.50
   4  -9   3  268.17   69.49
  -4  -9  -3  272.57   28.30
  -4  -9  -3  274.37   22.10
  -4  -9  -3  267.87   33.70
  -4   9  -3  280.17   87.79
  -4   9  -3  280.57   36.80
   4   9   3  189.48   43.00
   4   9   3  302.27   32.00
   5  -9   3   81.89   29.20
  -5  -9  -3   93.09   27.70
  -5  -9  -3   44.80    9.90
  -5  -9  -3   40.30   16.00
  -5   9  -3   73.69   26.30
   5   9   3  -58.89   50.29
  -5   9  -3   20.30   93.99
  -6  -9  -3   30.90   18.20
  -6  -9  -3   21.60   23.50
  -6   9  -3   19.20   21.90
  -6   9  -3   19.20   78.39
  -6 -10   3   75.19   15.90
  -6 -10   3   74.89    9.90
   6  10  -3   64.39   14.90
  -5 -10   3  265.77   20.90
  -5 -10   3  232.58   30.30
  -5  10   3  152.68  103.39
   5  10  -3  184.68   41.70
   5  10  -3  236.98   27.20
  -4 -10   3   27.00    8.30
   4 -10  -3   46.00   30.20
  -4 -10   3   40.60   16.90
   4  10  -3   17.30   14.00
  -4  10   3   43.40   19.60
  -4  10   3  -63.59   99.29
   4  10  -3   39.00   35.30
  -4  10   3   10.80   66.29
   3 -10  -3  256.77   40.70
  -3 -10   3  290.97   37.30
  -3 -10   3  283.47   23.70
  -3 -10   3  316.17   36.80
   3 -10  -3  251.27   49.70
  -3  10   3   60.19  110.99
   3  10  -3  260.07   27.70
  -3  10   3  279.47   27.00
   3  10  -3  260.37   41.90
   2 -10  -3   81.19   16.90
  -2 -10   3   52.49   12.90
  -2 -10   3   47.80   43.30
  -2 -10   3  103.29   42.20
  -2 -10   3   56.99   15.00
   2 -10  -3   91.99   42.70
  -2  10   3   66.69   15.30
   2  10  -3  103.79   39.70
   2  10  -3   82.19   17.60
  -1 -10   3  225.48   26.60
   1 -10  -3  271.57   43.50
   1 -10  -3  184.88   27.10
  -1 -10   3  241.78   44.60
  -1 -10   3  222.78   26.90
   1  10  -3  223.88   65.19
  -1  10   3   70.59   56.19
   1  10  -3  248.78   46.20
  -1  10   3  209.78   22.80
   1  10  -3  207.18   27.60
   0 -10   3  168.88   25.60
   0 -10  -3  189.58   38.60
   0 -10  -3  189.78   22.90
   0 -10   3  188.18   39.20
   0 -10   3  189.18   30.10
   0  10   3  163.08   22.00
   0  10  -3  151.48   25.70
   0  10  -3  143.09   48.40
   0  10  -3  125.99   53.59
   0  10   3  108.49   46.70
   1 -10   3   10.40   34.50
   1 -10   3   14.00   15.80
  -1 -10  -3  -18.40   16.70
   1 -10   3   15.50   20.80
  -1 -10  -3  -10.80   11.80
  -1  10  -3  114.79   69.49
   1  10   3   18.70   11.90
   1  10   3   -7.90   41.00
  -1  10  -3  -28.70   68.09
  -1  10  -3  -11.20   15.90
   1  10   3   50.89   66.29
   2 -10   3   35.50   16.20
   2 -10   3   33.20   39.30
  -2 -10  -3   30.70   11.10
  -2 -10  -3   36.70   13.30
   2  10   3   37.10   38.60
  -2  10  -3   -4.30   21.90
  -2  10  -3  -19.10   20.90
  -3 -10  -3  378.16   27.90
   3 -10   3  328.67   49.30
   3 -10   3  424.36   41.10
  -3 -10  -3  398.96   30.10
   3  10   3  378.76   59.39
  -3  10  -3  423.26   39.70
   3  10   3  365.86   27.30
   4 -10   3  131.49   78.29
  -4 -10  -3   90.89   16.50
   4 -10   3   91.79   22.30
  -4 -10  -3   73.99   10.90
   4  10   3   81.99   35.30
  -4  10  -3   60.79   21.70
   4  10   3  114.69   19.70
  -4  10  -3  131.29  137.19
   5 -10   3    9.10   21.60
   5 -10   3  159.98   57.99
  -5 -10  -3   54.89   17.90
  -5 -10  -3   45.30   10.20
  -5 -10  -3   33.40   19.20
  -5  10  -3  -70.79  105.79
  -5  10  -3   62.89   23.50
   5  10   3  -10.50   43.50
  -6 -10  -3   80.09   23.90
   6  10   3   39.50   50.39
  -5 -11   3  -15.10   18.60
  -5 -11   3   18.50    8.10
   5  11  -3    2.10   32.10
   5  11  -3   11.00   11.30
  -4 -11   3   59.29   23.50
  -4 -11   3   37.50    9.20
   4  11  -3   32.50   34.10
   4  11  -3   33.50   14.50
  -4  11   3   18.70   19.80
  -4  11   3  112.49   68.69
   3 -11  -3   27.20   21.00
  -3 -11   3    0.80    7.80
   3 -11  -3   92.59   37.00
  -3 -11   3  -13.10   37.20
  -3  11   3   28.90   14.60
   3  11  -3   12.10   12.20
   3  11  -3  -17.60   31.20
  -2 -11   3   62.09   11.60
   2 -11  -3   67.09   35.70
  -2 -11   3   60.99   17.10
  -2 -11   3   40.30   41.20
   2 -11  -3   77.99   19.50
   2  11  -3   58.69   14.20
  -2  11   3   55.59   14.00
   2  11  -3   48.50   34.20
  -1 -11   3   56.69   13.60
  -1 -11   3  109.89   35.90
  -1 -11   3   42.50   16.30
   1 -11  -3   41.90   30.60
   1 -11  -3   45.60   16.70
  -1  11   3   61.59   13.50
   1  11  -3  110.89   38.10
  -1  11   3    6.90   55.19
   1  11  -3   48.60   14.00
   0 -11  -3  256.17   28.50
   0 -11   3  267.97   44.90
   0 -11   3  243.58   31.10
   0 -11   3  265.97   30.80
   0  11  -3  181.18   49.20
   0  11  -3  244.68   23.90
   0  11   3  248.08   22.30
  -1 -11  -3  733.03   42.80
  -1 -11  -3  804.92   47.70
   1 -11   3  718.63   51.69
   1 -11   3  680.13   74.49
   1 -11   3  738.73   45.80
  -1  11  -3  813.92   50.79
  -1  11  -3  765.42   43.70
   1  11   3  742.43   39.80
   2 -11   3  257.47   31.60
  -2 -11  -3  282.17   30.30
   2 -11   3  290.27   48.60
  -2 -11  -3  295.57   26.90
  -2  11  -3  278.47   39.50
  -2  11  -3  242.18   35.50
   2  11   3  332.57   56.59
   2  11   3  272.77   22.80
  -3 -11  -3  251.27   34.20
  -3 -11  -3  187.68   26.80
   3 -11   3  224.88   31.10
   3  11   3  229.48   27.00
  -3  11  -3  212.48   30.50
  -4 -11  -3   27.80   10.80
  -4 -11  -3   45.20   15.80
   4 -11   3  112.69   48.30
   4 -11   3  -19.20   16.80
   4  11   3    2.30   34.70
   4  11   3   10.80   15.20
  -4  11  -3   32.70   22.50
  -5 -11  -3   27.80   15.40
   5 -11   3   22.40   23.50
  -5 -11  -3   31.00   10.50
  -5  11  -3  -94.69  140.29
   5  11   3   48.80   33.20
  -5  11  -3   42.80   20.40
  -4 -12   3   19.20    8.10
  -4  12   3   32.50   19.00
   4  12  -3   34.30    9.80
   4  12  -3   19.70   28.30
   3 -12  -3  -31.30   19.00
  -3 -12   3   -5.80    9.10
   3  12  -3   12.30   32.30
   3  12  -3    9.60   10.10
  -3  12   3  -12.50   15.80
  -3  12   3   64.29   64.39
   2 -12  -3   62.69   17.80
  -2 -12   3   45.40   19.70
  -2 -12   3   61.29   12.40
   2  12  -3   70.39   38.20
  -2  12   3   48.00   15.00
   2  12  -3   25.50   11.90
   1 -12  -3  221.28   27.60
  -1 -12   3  201.98   37.20
  -1 -12   3  175.38   30.10
  -1 -12   3  220.28   30.00
  -1  12   3  203.38   19.70
   1  12  -3  240.48   25.50
   0 -12   3   72.79   19.50
   0 -12   3   44.20   17.60
   0 -12   3   53.19   34.20
   0  12   3   66.59   12.20
   0  12  -3   61.29   29.50
   0  12   3  -26.80   44.30
   0  12  -3   42.20   49.10
  -1 -12  -3   44.90   13.50
   1 -12   3   17.40   15.90
   1 -12   3   47.40   58.09
   1  12   3   42.10   15.00
   1  12   3   49.50   46.60
  -1  12  -3   15.70   27.80
  -1  12  -3   74.79   18.10
   2 -12   3    2.30   16.30
  -2 -12  -3   28.80   12.80
  -2 -12  -3    6.30   17.90
   2 -12   3  -21.20   42.50
   2  12   3   18.10   11.90
  -2  12  -3   59.49   26.10
  -2  12  -3  -30.70   24.80
   2  12   3   35.90   35.50
   3 -12   3  160.08   38.20
  -3 -12  -3  150.48   23.90
  -3 -12  -3  225.68   29.10
   3 -12   3  146.79   19.50
   3  12   3  170.28   21.70
  -3  12  -3  150.38   26.50
   4 -12   3  -14.90   32.80
   4 -12   3   -7.70   18.10
  -4 -12  -3   11.30   13.70
  -4 -12  -3   47.60   12.80
   4  12   3   21.30   27.40
  -4  12  -3   61.39   33.20
  -3 -13   3   10.10   10.00
   3 -13  -3    4.20   17.40
   3  13  -3   -1.60   25.40
  -3  13   3    5.10   15.90
   3  13  -3   28.20    8.60
  -2 -13   3   15.70   12.30
   2 -13  -3   36.40   18.10
  -2  13   3   16.90   12.20
   2  13  -3  -16.90   31.20
   2  13  -3    0.20    8.70
  -1 -13   3  -10.10   15.10
   1 -13  -3  -18.90   14.10
  -1 -13   3   -5.00   25.30
   1  13  -3   34.00   37.70
   1  13  -3    3.70   11.20
  -1  13   3    2.10   12.20
   0 -13   3   28.20   24.80
   0 -13   3   62.99   16.20
   0 -13   3   28.20   20.90
   0 -13  -3   39.50   12.20
   0  13  -3   25.20   14.60
   0  13   3   33.90   11.30
  -1 -13  -3   59.29   12.50
   1 -13   3   43.70   15.90
   1 -13   3   54.59   24.30
   1  13   3   16.40   32.10
   1  13   3   55.09   11.00
  -1  13  -3   91.69   18.60
   2 -13   3    3.50   24.40
   2 -13   3    9.60   16.40
  -2 -13  -3  -21.20   13.00
   2  13   3    7.30    9.70
   2  13   3   -5.90   27.80
   3 -13   3   14.30   24.30
  -3 -13  -3   33.40   17.70
   3 -13   3  -18.70   18.00
   3  13   3   28.70   23.40
   3  13   3   13.90   11.00
  -8   0   4    8.80   24.60
  -8   0   4    1.00   11.60
  -7   0   4  440.46   27.10
  -7   0   4  334.97   55.29
  -7   0   4  464.05   51.59
  -6   0   4   38.90   27.40
  -6   0   4   46.80   23.10
  -6   0   4   38.90   45.10
  -6   0   4   24.00   18.60
  -6   0   4   30.90   30.00
  -6   0   4   95.39   51.39
  -5   0   4    3.60   34.50
  -5   0   4   35.80   12.00
  -5   0   4   11.10   12.10
  -5   0   4   79.29   42.60
   5   0  -4   41.90   45.90
   4   0  -4 1568.14   90.59
  -4   0   4 1525.35   66.49
  -3   0   4    8.10    4.80
   3   0  -4    2.80   13.20
  -3   0   4   19.80   34.70
  -2   0   4 1559.94   64.89
  -2   0   4 1575.54   63.89
   2   0  -4 1570.64   70.99
   1   0  -4 1454.55   65.19
  -1   0   4 1526.25   60.19
  -1   0   4 1400.06   64.39
   0   0   4 3879.11  152.48
   0   0  -4 3790.42  155.18
  -1   0  -4  390.96   22.70
   1   0   4  421.76   22.30
  -1   0  -4  387.26   20.80
   2   0   4  178.78   21.80
  -2   0  -4  162.98   17.50
   3   0   4  948.51   56.19
  -3   0  -4 1000.70   53.89
  -4   0  -4   63.89   39.70
   4   0   4  -51.59   38.80
  -5   0  -4   97.89   18.30
  -5   0  -4   25.10   28.50
  -5   0  -4   63.69   43.00
   5   0   4   66.29   62.99
  -5   0  -4   98.89   33.40
  -5   0  -4   66.29   50.99
  -6   0  -4   35.70   31.40
  -6   0  -4  -14.60   34.10
   6   0   4  -57.89  137.19
  -6   0  -4   94.69   44.00
  -6   0  -4   -1.80   50.19
  -6   0  -4   29.80   16.30
  -7   0  -4   38.30   68.29
  -7   0  -4  -44.80   34.20
  -7   0  -4  -53.79   55.59
  -7   0  -4   -4.70   32.80
  -7   0  -4   -8.90   15.30
  -8   0  -4   28.70   45.10
  -8   0  -4  -33.90   43.40
  -8  -1   4  224.78   39.80
  -8  -1   4  164.88   19.10
  -8  -1   4  121.59   24.20
  -8   1   4  197.58   30.10
  -8   1   4  129.49   17.00
  -7  -1   4    9.00    9.20
  -7  -1   4  -11.10   23.50
  -7  -1   4    7.60   24.30
  -7   1   4   43.80   41.60
  -7   1   4   22.10   11.30
  -7   1   4   44.90   28.50
  -6  -1   4  455.95   62.69
  -6  -1   4  518.55   56.59
  -6  -1   4  500.75   47.30
  -6  -1   4  475.15   41.30
  -6  -1   4  558.64   32.00
  -6   1   4  209.48  149.49
  -6   1   4  499.85   71.09
  -6   1   4  618.24   71.19
  -5  -1   4  367.06   40.70
  -5  -1   4  435.66   28.20
  -5  -1   4  566.34   87.49
   5  -1  -4  373.36   53.19
  -5  -1   4  442.96   61.29
  -5  -1   4  449.56   51.29
  -5  -1   4  487.05   30.70
  -5   1   4  437.66   70.69
  -5   1   4  582.54   70.59
   5   1  -4  343.77   50.89
  -5   1   4  316.07   73.89
  -5   1   4  453.15   35.50
  -5   1   4  416.06   31.50
  -5   1   4  454.95   60.69
  -4  -1   4   12.80    8.10
   4  -1  -4    4.40   24.60
  -4   1   4   21.50    9.40
  -4   1   4  -10.00   38.00
   4   1  -4    2.70   25.10
  -3  -1   4 2288.67   95.39
  -3   1   4 2443.96  123.39
   3   1  -4 2284.67  104.39
  -3   1   4 2311.87   94.29
  -2  -1   4  287.47   16.80
   2  -1  -4  308.87   26.00
  -2  -1   4  301.87   16.50
   2   1  -4  281.27   27.60
  -2   1   4  288.87   15.30
  -2   1   4  311.47   36.70
  -1  -1   4  954.30   43.70
   1  -1  -4  909.21   44.10
   1   1  -4  893.71   45.10
  -1   1   4  929.61   39.50
  -1   1   4  913.21   53.29
   0  -1  -4 5008.90  196.48
   0  -1   4 4909.21  192.98
   0   1  -4 4664.03  195.68
   0   1   4 4987.00  194.98
  -1  -1  -4  190.88   19.00
   1  -1   4  178.98   12.20
   1   1   4  192.78   18.20
  -1   1  -4  181.58   14.10
  -2  -1  -4  481.75   24.40
   2   1   4  508.85   34.10
  -2   1  -4  509.75   29.10
   3  -1   4  -17.90   25.30
  -3  -1  -4    2.00    7.00
  -3   1  -4   -1.50   13.40
   3   1   4   10.40   15.20
  -4  -1  -4  322.67   25.70
  -4  -1  -4  329.47   25.50
   4   1   4  431.66   72.99
  -4   1  -4  451.35   64.59
  -5  -1  -4  262.97   49.10
  -5  -1  -4  298.37   31.50
  -5  -1  -4  210.98   63.19
  -5  -1  -4  343.17   42.10
  -5  -1  -4  345.07   62.29
  -5   1  -4  317.07   34.80
  -5   1  -4  373.36   54.69
  -5   1  -4  281.17   38.30
  -5   1  -4  319.67   45.80
  -5   1  -4  464.25   63.89
  -6  -1  -4  255.37   63.99
  -6  -1  -4  211.98   37.50
  -6  -1  -4  276.07   29.40
  -6  -1  -4  233.58   63.09
  -6  -1  -4  338.47   44.80
  -6   1  -4  415.06   64.59
  -6   1  -4  238.38   52.79
  -6   1  -4  254.77   31.60
  -6   1  -4  228.98   45.20
  -6   1  -4  260.07   40.90
  -7  -1  -4    9.70   32.60
  -7  -1  -4  -13.30   14.70
  -7  -1  -4  -33.70   76.39
  -7  -1  -4   -1.70   27.50
  -7   1  -4   70.99   41.80
  -7   1  -4  -40.80   56.99
  -7   1  -4  -35.90   41.60
  -7   1  -4  -69.69   39.50
  -8  -1  -4   66.09   38.50
  -8  -1  -4   19.30   40.60
  -8   1  -4   -9.60   54.49
  -8   1  -4  -18.80  133.09
  -8   1  -4  105.29   56.09
  -8   1  -4  -42.00   48.90
  -8  -2   4   34.80    9.90
  -8  -2   4    4.40   18.80
  -8  -2   4   45.40   27.00
  -8   2   4   38.10   17.30
  -8   2   4   20.50   28.40
  -7  -2   4   23.50   20.10
  -7  -2   4   42.20   22.50
  -7  -2   4   14.70    8.80
  -7   2   4   -7.10   29.20
  -7   2   4   16.80   13.70
  -7   2   4   13.20   38.90
  -7   2   4   64.29  124.99
  -6  -2   4    2.20   19.90
  -6  -2   4   87.49   32.70
  -6  -2   4   57.99   11.30
  -6  -2   4   40.10   22.40
  -6  -2   4   54.29   18.10
  -6   2   4   53.29   42.40
  -6   2   4   39.90   37.20
  -6   2   4   94.69   16.60
  -6   2   4  154.58  159.78
  -5  -2   4   37.60   11.10
  -5  -2   4  130.79   55.99
  -5  -2   4   37.40   29.20
  -5  -2   4   44.40   11.80
  -5  -2   4   64.89   23.20
   5  -2  -4   -8.50   45.30
  -5  -2   4   38.50   16.30
  -5   2   4   50.49   36.60
  -5   2   4   48.00   33.70
  -5   2   4   33.20   58.19
  -5   2   4   42.50   41.90
  -5   2   4   23.80   15.60
  -5   2   4 -117.79  115.49
  -4  -2   4  814.02   39.70
   4  -2  -4  826.32   68.19
  -4   2   4  815.22   83.19
  -4   2   4  734.03   38.00
   4   2  -4  889.11   71.19
  -3  -2   4   36.60    7.50
  -3   2   4   35.90    5.90
  -3   2   4   62.79   24.90
   3   2  -4   34.60   16.50
  -2  -2   4 3948.71  155.68
  -2  -2   4 3893.31  155.68
  -2   2   4 3758.82  165.88
   2   2  -4 3891.01  159.48
  -2   2   4 3826.52  154.58
  -1  -2   4 5188.98  199.78
  -1   2   4 4933.61  203.78
  -1   2   4 4843.62  196.78
   1   2  -4 4820.82  199.18
   0  -2   4   55.49   13.00
   0  -2  -4   50.89    9.20
   0   2  -4   42.70    7.80
   0   2   4   54.79   11.90
   1  -2   4   71.99   17.60
  -1  -2  -4  108.59    9.00
   1   2   4  110.09   19.70
  -1   2  -4  100.89   13.60
  -2  -2  -4  812.22   36.50
   2   2   4  793.12   47.30
  -2   2  -4  803.42   41.70
  -3  -2  -4    3.40    8.80
  -3  -2  -4   10.60    6.50
   3  -2   4   16.60   26.00
   3   2   4    2.60   19.80
   4  -2   4  -12.90   39.40
  -4  -2  -4    8.30    9.60
  -4  -2  -4    8.30   10.40
   4   2   4   29.60   32.60
  -4   2  -4   24.80   29.60
  -5  -2  -4  383.06   34.50
  -5  -2  -4  460.15   46.50
  -5  -2  -4  387.46   41.40
  -5  -2  -4  434.96   31.20
  -5   2  -4  450.45   73.49
  -5   2  -4  482.75   40.70
   5   2   4  362.06   66.69
  -5   2  -4  414.06   80.99
  -5   2  -4  362.96   53.29
  -5   2  -4  461.95   73.49
  -5   2  -4  443.76   61.29
  -6  -2  -4   57.29   16.40
  -6  -2  -4   89.39   29.70
  -6  -2  -4   82.59   24.50
  -6   2  -4   43.00   31.00
  -6   2  -4   65.49   48.80
  -6   2  -4   62.09   45.20
  -6   2  -4   86.09   21.20
  -6   2  -4   46.10   44.40
   6   2   4  198.98  134.39
  -7  -2  -4   31.10   29.70
  -7  -2  -4  102.19   26.40
  -7  -2  -4   98.99   17.20
  -7   2  -4  142.89   56.19
  -7   2  -4   43.10   45.20
  -7   2  -4  132.89   35.80
  -7   2  -4   73.39   51.59
  -8  -2  -4  -23.20   35.90
  -8  -2  -4   47.80   32.50
  -8   2  -4   19.20   51.99
  -8   2  -4   89.89   92.59
  -8   2  -4   40.80   48.30
  -8  -3   4   21.20   17.20
  -8  -3   4   67.69   22.60
  -8  -3   4   18.80    8.50
  -8   3   4   19.30   41.70
  -8   3   4   -3.30  135.69
  -8   3   4   36.50   32.00
  -7  -3   4  232.18   29.80
  -7  -3   4  201.48   34.00
  -7  -3   4  190.28   18.30
  -7   3   4  122.09  103.49
  -7   3   4  230.18   42.80
  -7   3   4  186.98   38.20
  -7   3   4  173.58   21.90
   6  -3  -4  111.59  108.59
  -6  -3   4  272.37   44.50
  -6  -3   4  263.87   21.10
  -6  -3   4  268.77   42.10
  -6  -3   4  265.17   31.70
  -6   3   4  262.47   39.40
  -6   3   4   17.40  153.08
  -6   3   4  260.07   49.20
  -6   3   4  221.38   33.20
  -6   3   4  143.19  106.19
  -6   3   4  247.78   42.70
  -5  -3   4   58.59   15.50
   5  -3  -4   95.59   48.40
  -5  -3   4   34.00   21.30
  -5  -3   4   35.60   11.40
  -5  -3   4   59.69   34.20
  -5  -3   4   37.70   11.40
  -5   3   4 -105.19   70.79
  -5   3   4  176.58   49.50
  -5   3   4   84.89   32.50
  -5   3   4   54.59   35.30
  -5   3   4 -148.39  102.19
  -4  -3   4  142.09   17.20
   4   3  -4  130.39   28.60
  -4   3   4   88.69   36.90
  -3  -3   4  586.84   29.60
   3   3  -4  520.05   42.50
  -3   3   4  576.24   53.89
  -2  -3   4   98.49   11.20
  -2  -3   4  112.39   12.30
   2   3  -4   65.39   12.50
  -2   3   4   81.29   16.00
  -2   3   4   91.09   11.80
  -1  -3   4  493.65   27.80
  -1   3   4  501.65   32.90
   1   3  -4  514.55   28.90
  -1   3   4  523.15   26.70
   0  -3   4 2728.53  117.49
   0   3   4 2565.84  113.79
   0   3   4 2857.21  113.99
   0   3  -4 2743.13  111.09
   1  -3   4 3114.99  150.78
  -1  -3  -4 3658.73  138.79
  -1   3  -4 3538.95  139.49
   1   3   4 3459.45  146.79
  -1   3  -4 3526.75  144.49
  -2  -3  -4 1720.53   71.49
   2  -3   4 1541.35  103.79
  -2   3  -4 1717.53   78.19
   2   3   4 1795.72   86.19
  -3  -3  -4  846.72   40.80
   3  -3   4  698.93   77.39
  -3  -3  -4  805.22   40.00
  -3   3  -4  877.31   54.99
   3   3   4  927.91   67.19
  -4  -3  -4   55.79   23.80
  -4  -3  -4   51.49   20.90
  -4  -3  -4   43.00   11.20
  -4  -3  -4   39.30   10.70
  -4  -3  -4   35.30   12.70
   4  -3   4   -1.40   49.50
  -4   3  -4   41.20   25.30
  -4   3  -4   44.00   31.00
  -4   3  -4   29.50   38.10
  -4   3  -4  124.39   52.39
   4   3   4   37.10   35.20
  -4   3  -4   46.30   23.10
  -5  -3  -4  185.78   23.50
   5  -3   4  144.59   99.29
  -5  -3  -4  240.18   35.00
  -5  -3  -4  182.38   31.30
  -5  -3  -4  207.68   35.80
  -5  -3  -4  232.28   31.40
  -5  -3  -4  255.17   31.20
  -5  -3  -4  241.38   29.40
  -5   3  -4  138.29   65.39
   5   3   4  122.49   75.49
  -5   3  -4  186.78   31.30
  -5   3  -4  203.38   47.50
  -5   3  -4  152.38   32.50
  -5   3  -4  260.17   59.19
  -6  -3  -4   47.20   31.90
  -6  -3  -4   57.49   21.70
  -6  -3  -4   85.59   17.00
  -6  -3  -4   78.09   25.20
   6   3   4   -1.00  128.99
  -6   3  -4   87.79   50.39
  -6   3  -4   15.50   59.49
  -6   3  -4   49.20   28.30
  -6   3  -4   69.89   45.50
  -7  -3  -4   11.70   21.90
  -7  -3  -4  -13.30   14.00
  -7  -3  -4    6.30   26.10
  -7   3  -4  -33.30   28.70
  -7   3  -4   37.00   51.49
  -7   3  -4   64.19   49.99
  -7   3  -4   41.50   71.49
  -8  -3  -4   60.29   28.80
  -8  -3  -4   72.69   35.70
  -8   3  -4  114.99   80.99
  -8   3  -4   21.60   37.20
  -8   3  -4  -22.20   53.99
  -8  -4   4   25.50   16.00
  -8  -4   4    2.00   18.60
  -8  -4   4   17.20    7.70
  -8   4   4   53.99  111.89
  -8   4   4   58.09   32.10
  -8   4   4   41.30   40.00
  -7  -4   4   98.89   18.10
  -7  -4   4   93.69   21.00
  -7  -4   4   75.59   10.50
  -7   4   4  212.08   96.19
  -7   4   4  133.79   38.20
  -7   4   4  112.69   36.90
   6  -4  -4  293.87  113.89
  -6  -4   4  407.16   25.20
  -6  -4   4  395.96   43.60
  -6  -4   4  455.65   50.99
  -6  -4   4  378.46   32.50
  -6   4   4  387.16   60.29
  -6   4   4  348.07  104.29
  -6   4   4  466.75   53.89
  -6   4   4  378.56  160.78
   6   4  -4  154.88  114.99
  -6   4   4  467.15   73.49
  -5  -4   4   37.80   16.40
  -5  -4   4   43.10   27.00
  -5  -4   4   35.50   18.30
  -5  -4   4   47.40   15.30
  -5  -4   4   38.20   15.20
  -5  -4   4   39.30   10.90
  -5   4   4   71.09  102.09
  -5   4   4   31.50   65.09
  -5   4   4   61.29   52.69
  -5   4   4   65.39   29.80
  -5   4   4   75.19   35.40
  -4  -4   4   23.80   13.60
  -4  -4   4   91.39   32.20
  -4  -4   4   13.20   12.00
  -4  -4   4   36.40   11.10
  -4   4   4  139.79   55.69
  -4   4   4   45.90   32.80
  -4   4   4 -136.39  101.09
   4   4  -4   36.30   25.30
  -3  -4   4  179.18   18.00
   3   4  -4  157.68   21.10
  -3   4   4  113.59   29.20
  -2  -4   4  273.37   19.40
  -2  -4   4  274.67   20.20
   2   4  -4  244.28   26.30
  -2   4   4  311.37   42.70
  -2   4   4  244.68   18.90
  -1  -4   4  156.48   17.00
  -1  -4   4  165.88   14.80
  -1   4   4  174.48   17.60
  -1   4   4  166.98   23.90
   1   4  -4  163.88   18.30
   0  -4   4  247.78   22.10
   0   4   4  241.88   22.90
   0   4  -4  242.38   19.50
   0   4   4  244.58   23.80
  -1  -4  -4  263.37   16.70
  -1   4  -4  319.67   31.00
   1   4   4  304.97   34.40
  -1   4  -4  285.77   22.60
  -2  -4  -4  165.28   19.80
  -2  -4  -4  200.98   17.40
   2  -4   4  222.38   49.70
   2   4   4  185.28   38.90
  -2   4  -4  218.68   30.80
  -3  -4  -4  476.55   28.20
   3  -4   4  480.95   76.19
  -3  -4  -4  507.45   30.00
   3   4   4  538.05   63.69
  -3   4  -4  506.75   48.70
   4  -4   4   52.69   60.39
  -4  -4  -4    8.20   12.10
  -4  -4  -4   10.70   18.10
  -4  -4  -4   10.70   28.60
  -4  -4  -4   15.40   13.10
  -4  -4  -4   71.89   26.00
  -4  -4  -4   38.00   11.30
  -4  -4  -4   24.00   25.30
  -4   4  -4   73.29   41.00
  -4   4  -4   19.70   22.70
   4   4   4   -0.90   36.80
  -4   4  -4   35.80   34.60
  -4   4  -4   25.20   24.40
  -4   4  -4   57.69   97.69
  -4   4  -4   96.39   61.29
  -5  -4  -4   83.39   13.90
  -5  -4  -4   65.59   19.50
  -5  -4  -4   92.29   29.50
  -5  -4  -4   53.59   20.40
  -5   4  -4  144.69   71.19
  -5   4  -4  131.39   30.10
  -5   4  -4    6.90   59.19
  -5   4  -4   99.19   79.09
  -6  -4  -4  259.17   30.90
  -6  -4  -4  382.36   40.60
  -6  -4  -4  315.87   34.60
  -6   4  -4  329.17   44.70
  -6   4  -4  321.77   60.99
  -6   4  -4  263.77   54.09
  -7  -4  -4   87.29   20.00
  -7  -4  -4   90.79   31.20
  -7   4  -4  181.38   67.59
  -7   4  -4  136.09   34.30
  -7   4  -4  140.49   65.39
  -8   4  -4   76.99   32.40
  -8   4  -4  112.19   58.39
  -8   4  -4  186.08   77.19
  -8  -5   4   34.50   16.50
  -8  -5   4   26.20   13.30
  -8   5   4  -12.30   95.29
  -8   5   4   22.90   41.30
  -7  -5   4  219.48   29.50
  -7  -5   4  160.48   23.40
  -7  -5   4  176.08   16.80
  -7   5   4  142.89  100.99
  -7   5   4  207.78   41.20
  -7   5   4  191.88   47.10
  -6  -5   4  168.68   24.60
  -6  -5   4  117.89   16.60
  -6  -5   4  144.09   17.00
  -6  -5   4  148.79   23.80
  -6   5   4   86.99   31.40
  -6   5   4  129.99   45.80
  -6   5   4  113.39   35.90
  -6   5   4  128.99   94.19
  -5  -5   4  428.46   38.70
  -5  -5   4  521.25   67.79
  -5  -5   4  423.26   29.50
  -5  -5   4  429.26   33.30
  -5   5   4  333.37   84.89
  -5   5   4  586.44   64.19
  -5   5   4  593.84   87.19
  -5   5   4  355.36   46.70
  -4  -5   4  240.98   31.90
  -4  -5   4  201.88   29.70
  -4  -5   4  171.88   22.70
  -4  -5   4  186.28   21.60
  -4  -5   4  180.28   26.40
  -4   5   4  139.59   49.60
  -4   5   4  131.49   27.40
  -4   5   4  203.18   41.70
   4   5  -4  215.98  133.89
  -4   5   4   49.99  105.09
  -3  -5   4  233.28   21.30
   3   5  -4  183.88   32.50
  -3   5   4  223.68   40.90
  -2  -5   4   23.60    8.90
  -2  -5   4   27.80    8.70
   2   5  -4   11.70   11.70
  -2   5   4   31.80   21.80
  -1  -5   4    9.50    7.90
  -1  -5   4   12.50    7.80
  -1   5   4   13.20   14.80
   1   5  -4    7.70   10.30
   0  -5   4  933.71   48.60
   0   5   4  907.21   49.99
   0   5  -4  928.31   44.60
   0   5   4  942.91   52.39
  -1  -5  -4 1184.88   55.59
  -1  -5  -4 1197.48   53.69
   1  -5   4 1347.67   66.59
   1   5   4 1244.58   69.69
  -1   5  -4 1245.38   64.89
   2  -5   4  296.87   44.00
  -2  -5  -4  286.27   23.00
  -2  -5  -4  301.37   23.20
  -2   5  -4  318.77   38.60
   2   5   4  299.37   47.80
  -3  -5  -4   95.39   14.20
  -3  -5  -4   93.29   12.60
  -3  -5  -4  102.39   15.30
   3  -5   4  111.69   37.50
   3   5   4   99.09   30.10
  -3   5  -4   70.19   83.49
  -3   5  -4   84.49   26.70
  -3   5  -4   96.79   23.60
  -3   5  -4   96.19   21.50
  -4  -5  -4  353.96   38.60
  -4  -5  -4  355.26   28.50
   4  -5   4  298.87   58.79
  -4  -5  -4  355.06   24.70
  -4   5  -4  431.46   82.79
  -4   5  -4  388.16   50.09
  -4   5  -4  320.77   42.00
  -4   5  -4  355.76   38.70
  -4   5  -4  320.07   51.29
  -5  -5  -4  646.54   46.90
  -5  -5  -4  711.23   38.80
  -5  -5  -4  783.42   58.29
  -5  -5  -4  748.13   39.50
  -5  -5  -4  761.72   50.59
  -5  -5  -4  671.23   50.99
  -5   5  -4  738.03   53.29
  -5   5  -4  718.33   55.09
  -5   5  -4  565.84   94.99
  -5   5  -4  818.62   86.39
  -5   5  -4  862.31  117.49
  -6  -5  -4   11.40   17.90
  -6  -5  -4    9.60   19.90
  -6  -5  -4   47.40   18.50
  -6   5  -4   50.99   61.29
  -6   5  -4   34.50   24.40
  -6   5  -4  -33.80   47.60
  -7  -5  -4   19.00   22.00
  -7  -5  -4    0.40   19.90
  -7  -5  -4   -5.70   24.60
  -7   5  -4   17.50   62.29
  -7   5  -4   15.50   27.50
  -7   5  -4   11.50   58.79
  -8  -6   4   11.70   11.00
  -8  -6   4   41.40   14.80
  -8  -6   4   34.20    8.60
  -7  -6   4   70.09   11.00
  -7  -6   4   83.79   16.80
  -7  -6   4   61.39   18.20
  -7   6   4  -25.60   93.19
  -7   6   4  121.69   42.60
  -7   6   4  115.09   43.50
  -6  -6   4   17.50   12.10
  -6  -6   4   26.20    8.60
  -6  -6   4   14.20   14.00
  -6  -6   4   41.80   19.50
  -6   6   4  -12.20   86.29
  -6   6   4  -22.20   32.70
  -6   6   4  102.19   31.60
  -6   6   4   63.29   45.30
  -5  -6   4  180.78   20.30
  -5  -6   4  165.68   23.90
  -5  -6   4  252.07   39.00
  -5  -6   4  162.98   24.10
  -5  -6   4  166.28   26.80
  -5   6   4  216.98   40.50
   5   6  -4  200.48   72.29
  -5   6   4  174.28   55.89
   5   6  -4  118.39  104.39
  -5   6   4  165.08  102.19
  -5   6   4  144.29   28.90
  -5   6   4  161.28   99.79
  -4  -6   4  220.88   29.20
  -4  -6   4  211.58   31.80
  -4  -6   4  171.28   27.00
  -4  -6   4  187.58   26.00
  -4  -6   4  204.48   21.10
  -4   6   4  203.38   27.40
  -4   6   4  249.28  108.79
   4   6  -4  219.18   71.49
  -4   6   4  173.78   44.60
  -3  -6   4  181.78   28.50
  -3  -6   4  203.58   32.60
  -3  -6   4  249.18   24.20
   3  -6  -4  319.77   45.70
  -3  -6   4  221.78   26.80
  -3  -6   4  227.88   21.60
  -3   6   4  213.18   31.70
  -3   6   4  187.48  114.69
  -3   6   4  155.78   37.60
   3   6  -4  228.28   37.00
   3   6  -4  289.67   75.59
  -2  -6   4  276.87   24.10
   2  -6  -4  314.47   35.30
  -2  -6   4  289.57   24.60
  -2  -6   4  238.38   33.70
  -2   6   4  342.97   54.19
   2   6  -4  296.27   30.30
  -2   6   4  261.17   28.50
  -1  -6   4 1374.56   63.79
  -1  -6   4 1338.17   64.89
   1  -6  -4 1333.07   62.79
  -1  -6   4 1323.67   68.19
  -1   6   4 1388.66   68.09
   1   6  -4 1407.06   64.19
  -1   6   4 1516.65   80.79
   0  -6   4   61.09   12.80
   0  -6  -4   71.99   12.80
   0  -6   4   66.69   13.10
   0   6   4   43.10   15.40
   0   6   4   73.69   20.50
  -1  -6  -4   86.59   11.50
   1  -6   4  136.49   29.70
  -1  -6  -4   69.39   12.20
   1   6   4   63.59   20.30
  -1   6  -4   66.29   19.20
  -2  -6  -4  314.67   28.20
   2  -6   4  358.76   44.20
  -2  -6  -4  335.27   24.00
  -2   6  -4  303.97   44.50
   2   6   4  235.08   34.30
  -3  -6  -4 1257.27   57.89
  -3  -6  -4 1185.68   58.09
  -3  -6  -4 1134.19   75.89
  -3  -6  -4 1253.57   63.89
   3  -6   4 1280.27  151.28
   3  -6   4 1392.16   86.49
   3   6   4 1261.47   97.69
  -3   6  -4 1591.44  164.28
   3   6   4 1318.97  110.19
  -3   6  -4 1309.57   65.99
  -3   6  -4 1258.77  100.79
  -3   6  -4 1279.07   68.69
  -3   6  -4 1378.76   87.99
  -4  -6  -4  670.03   36.40
  -4  -6  -4  662.83   48.50
  -4  -6  -4  763.92   51.39
  -4  -6  -4  655.43   38.00
  -4   6  -4  633.74  105.29
  -4   6  -4  733.23   89.79
  -4   6  -4  680.63   51.89
  -4   6  -4  650.53   49.10
   4   6   4  700.33   90.89
   4   6   4  640.74   82.89
  -4   6  -4  773.82  135.99
  -5  -6  -4    4.50   18.10
  -5  -6  -4    9.10   12.40
  -5  -6  -4   14.50    9.90
  -5  -6  -4    2.60   20.50
  -5  -6  -4   -3.80   33.90
  -5   6  -4 -142.89   99.39
  -5   6  -4  -40.60   67.69
   5   6   4  -87.49  102.49
  -5   6  -4  -23.60   22.60
  -5   6  -4  -22.80   43.90
  -5   6  -4   -9.90   22.00
  -6  -6  -4  273.37   34.40
  -6  -6  -4  298.37   37.40
  -6  -6  -4  255.37   33.50
  -6   6  -4  251.47   40.30
  -6   6  -4  287.87   60.59
  -6   6  -4  210.48   67.09
  -7  -6  -4   86.39   24.70
  -7  -6  -4   71.59   24.00
  -7   6  -4  145.49   63.69
  -7   6  -4   91.09   60.99
  -7   6  -4   99.19   26.80
  -7  -7   4   69.79   14.40
  -7  -7   4   27.00   16.10
  -7  -7   4   31.00   15.30
  -7  -7   4   28.60    9.30
  -7   7   4   20.20   43.90
  -7   7   4   70.29   44.60
  -7   7   4 -103.79   78.89
  -6  -7   4  359.36   29.60
  -6  -7   4  358.06   23.00
  -6  -7   4  413.36   33.90
  -6  -7   4  407.86   27.50
  -6   7   4  320.57   52.49
   6   7  -4  113.19  138.59
  -6   7   4  356.56   59.69
  -6   7   4  304.97   50.19
  -6   7   4  260.87   93.79
  -5  -7   4   55.59   25.30
  -5  -7   4   62.79   11.40
  -5  -7   4   56.09   10.20
  -5  -7   4   42.00   15.80
  -5  -7   4   64.69   19.40
  -5   7   4  127.59  140.99
   5   7  -4  189.98  151.48
  -5   7   4   90.69   38.50
   5   7  -4   81.09   54.19
  -5   7   4   18.80   53.29
  -5   7   4  122.89   94.99
  -5   7   4   65.59   24.20
  -4  -7   4  236.68   33.40
  -4  -7   4  214.38   26.40
   4  -7  -4  275.67   95.09
  -4  -7   4  192.08   25.80
  -4  -7   4  158.28   21.50
  -4  -7   4  192.88   26.40
   4   7  -4  127.19  101.69
  -4   7   4  103.79   68.09
  -4   7   4  229.08   50.19
  -4   7   4  136.69  107.99
  -3  -7   4   22.30   15.00
  -3  -7   4  -14.20   14.10
  -3  -7   4   12.00   12.80
   3  -7  -4    1.00   24.10
   3  -7  -4   75.29   76.39
  -3  -7   4    6.50   21.70
   3   7  -4   14.40   51.29
  -3   7   4   15.30  103.59
   3   7  -4   16.40   54.89
  -3   7   4   31.70   17.70
  -3   7   4  -71.49   39.10
   2  -7  -4  993.10   51.59
  -2  -7   4  824.62   97.49
  -2  -7   4  861.31   49.90
  -2  -7   4  907.11   48.80
   2  -7  -4 1074.09  108.39
  -2  -7   4  911.81   49.30
  -2  -7   4  891.11   48.30
   2   7  -4  986.20   95.09
   2   7  -4  851.71  120.79
  -2   7   4  854.01   54.79
  -2   7   4  970.60   83.99
  -2   7   4  897.81   47.60
   1  -7  -4  480.15   62.29
  -1  -7   4  489.45   35.20
  -1  -7   4  466.45   84.09
  -1  -7   4  459.25   38.50
   1  -7  -4  515.75   33.50
  -1  -7   4  492.55   37.50
  -1  -7   4  498.95   34.50
  -1   7   4  462.75   34.70
  -1   7   4  613.94   68.09
  -1   7   4  535.25   46.10
   1   7  -4  474.75   62.79
   0  -7  -4  342.47   27.70
   0  -7   4  340.87   33.90
   0  -7   4  316.97   31.40
   0  -7  -4  388.06   64.19
   0  -7   4  356.16   54.09
   0   7  -4  323.87   44.10
   0   7   4  351.16   47.70
   1  -7   4  743.63   82.39
   1  -7   4  954.40   54.99
  -1  -7  -4  860.11   43.90
   1  -7   4  818.72   53.09
   1   7   4  769.22   70.49
   1   7   4  838.12   48.30
  -1   7  -4  972.90   65.59
   1   7   4  939.71   89.49
   2  -7   4  239.88   45.20
   2  -7   4  280.37   59.59
  -2  -7  -4  252.17   22.00
  -2  -7  -4  247.18   27.10
   2  -7   4  195.98   32.50
  -2  -7  -4  205.88   37.70
   2   7   4  206.58   36.80
  -2   7  -4  241.38   98.69
  -2   7  -4  223.28   35.80
   2   7   4  254.47   34.50
  -2   7  -4  330.47   54.59
  -2   7  -4  201.78   83.49
   2   7   4  340.37   52.59
   3  -7   4  797.02   81.19
  -3  -7  -4  706.93   37.20
  -3  -7  -4  687.73   38.50
  -3  -7  -4  628.34   61.89
   3  -7   4  798.82   71.99
  -3  -7  -4  729.23   52.89
  -3   7  -4  600.44  104.49
  -3   7  -4  447.86  100.39
   3   7   4  702.13   77.59
   3   7   4  713.93   51.09
  -3   7  -4  730.03   89.09
   3   7   4  608.34  120.29
  -3   7  -4  708.43   52.29
  -3   7  -4  718.73   48.80
  -4  -7  -4  114.59   19.80
  -4  -7  -4  134.99   20.60
  -4  -7  -4   83.19   31.00
  -4  -7  -4  111.99   24.80
  -4   7  -4  141.09   86.29
  -4   7  -4  136.39   25.00
   4   7   4   79.29   84.69
  -4   7  -4  130.59   54.59
   4   7   4  119.89   49.70
  -4   7  -4   69.79   63.19
  -4   7  -4  139.69   24.50
  -5  -7  -4  319.57   35.80
  -5  -7  -4  302.97   34.30
  -5  -7  -4  303.87   28.70
  -5  -7  -4  321.07   24.00
  -5   7  -4  387.26   65.19
   5   7   4  314.97   63.49
  -5   7  -4  164.18   73.59
  -5   7  -4  292.57   40.50
  -5   7  -4  312.67   41.00
  -6  -7  -4   23.60   20.70
  -6  -7  -4   28.80   21.70
  -6  -7  -4   30.30   24.50
  -6   7  -4   60.89   88.59
  -7  -7  -4   23.90   21.90
  -7  -7  -4    3.60   21.30
  -7   7  -4   33.60   21.70
  -7   7  -4   45.10   60.59
  -7  -8   4   92.89   13.80
  -7  -8   4   34.30   16.50
  -7  -8   4   56.99   10.70
  -7   8   4  113.99   50.09
   7   8  -4   25.70   21.00
  -7   8   4   -8.80   74.39
  -6  -8   4   59.09   12.40
  -6  -8   4   54.39   11.60
  -6  -8   4   53.59   15.20
  -6  -8   4   85.69   18.70
  -6   8   4   14.50   49.80
  -6   8   4   32.40   47.10
  -6   8   4  128.39   98.29
   6   8  -4  -37.10   60.09
  -6   8   4  101.69   34.70
  -5  -8   4   39.40   10.80
  -5  -8   4   50.19   18.10
  -5  -8   4   51.59   10.40
  -5  -8   4   18.70   13.10
  -5   8   4  191.48   54.49
  -5   8   4   22.80   42.30
  -5   8   4   26.00   22.10
   5   8  -4   11.80   46.30
  -5   8   4  100.69   95.19
  -4  -8   4  165.78   27.30
  -4  -8   4  195.68   22.70
  -4  -8   4  222.58   32.00
  -4  -8   4  172.18   30.80
   4  -8  -4  230.28   69.79
  -4  -8   4  209.88   21.80
  -4   8   4  163.78   24.50
   4   8  -4  124.99   45.10
  -4   8   4  158.68   97.49
   4   8  -4  212.78  154.48
  -4   8   4   92.59   95.79
  -3  -8   4  316.67   33.40
  -3  -8   4  260.67   40.40
  -3  -8   4  322.17   40.40
   3  -8  -4  389.96   71.39
   3  -8  -4  333.17   42.50
  -3  -8   4  301.37   31.90
  -2  -8   4  159.28   50.49
   2  -8  -4  191.28   57.09
  -2  -8   4  171.38   18.70
   2  -8  -4  209.58   30.30
  -2  -8   4  208.68   29.00
  -2   8   4   79.99  124.19
  -2   8   4  198.68   58.09
   2   8  -4  224.68   50.89
  -2   8   4  211.68   26.70
   2   8  -4   80.29   89.69
   1  -8  -4  144.89   50.09
  -1  -8   4  124.29   41.40
   1  -8  -4   83.09   15.50
  -1  -8   4   72.29   15.80
  -1  -8   4  123.19   28.50
  -1  -8   4   96.29   19.90
  -1  -8   4   88.89   16.40
  -1   8   4   79.49   53.29
   1   8  -4  127.59   49.40
  -1   8   4  100.19   17.40
   1   8  -4  104.89   81.59
   1   8  -4   82.39   29.30
  -1   8   4   78.59   24.00
  -1   8   4   14.00   62.09
   0  -8   4  626.74   44.90
   0  -8   4  606.14   66.69
   0  -8   4  580.14   46.20
   0  -8   4  657.13   42.60
   0  -8  -4  596.14   35.90
   0  -8  -4  667.93   74.49
   0  -8   4  569.44   44.00
   0   8  -4  680.93   64.39
   0   8  -4  554.54   86.59
   0   8   4  636.64   67.29
   0   8  -4  595.54   47.00
   0   8   4  597.54   37.60
   0   8   4  601.74   84.89
   1  -8   4   34.20   21.30
   1  -8   4   -5.50   41.40
   1  -8   4   20.70   21.10
  -1  -8  -4   12.50   17.90
  -1  -8  -4   13.90   11.50
   1  -8   4   73.19   45.10
   1   8   4    7.20   45.40
   1   8   4   -3.80   13.90
  -1   8  -4   47.80   24.50
  -1   8  -4   13.70   23.90
  -1   8  -4  114.69   71.19
   1   8   4   62.69   28.90
   2  -8   4  351.16   55.29
   2  -8   4  411.16   61.09
  -2  -8  -4  409.26   31.20
   2  -8   4  450.55   54.69
  -2  -8  -4  436.46   27.70
   2   8   4  509.05   70.09
  -2   8  -4  406.76   41.90
  -2   8  -4  497.45   85.99
   2   8   4  293.17   50.79
   2   8   4  448.56   34.30
  -3  -8  -4  594.44   34.50
   3  -8   4  681.73  103.99
  -3  -8  -4  651.13   36.70
  -3   8  -4  345.87   96.49
  -3   8  -4  554.04   80.39
  -3   8  -4  611.34   46.80
  -3   8  -4  668.43   47.70
  -3   8  -4  756.52  129.59
   3   8   4  631.14   42.80
   3   8   4  638.24   70.79
  -4  -8  -4  503.85   30.00
   4  -8   4  518.35   83.19
  -4  -8  -4  520.05   47.80
  -4  -8  -4  468.75   30.60
  -4   8  -4  499.55   43.00
  -4   8  -4  480.65   76.09
  -4   8  -4  436.16   43.40
  -4   8  -4  288.87   89.09
   4   8   4  539.35   68.89
   4   8   4  220.68  147.39
  -5  -8  -4   77.79   20.00
  -5  -8  -4   40.70   23.30
  -5  -8  -4   59.49   11.10
  -5  -8  -4   61.79   14.30
   5   8   4   30.10   53.49
  -5   8  -4  107.69   67.19
  -5   8  -4  -58.79   66.79
  -5   8  -4  100.19   21.70
  -6  -8  -4   18.90   17.90
  -6  -8  -4    2.90   24.70
  -6   8  -4   21.00   68.29
  -6   8  -4    3.10   22.60
  -6  -9   4  254.17   23.00
  -6  -9   4  277.07   22.60
  -6  -9   4  265.97   25.30
   6   9  -4  282.97   28.70
  -6   9   4   78.69   81.19
  -6   9   4  118.19   60.19
   6   9  -4  146.99   47.30
  -5  -9   4   33.30   13.90
  -5  -9   4    8.60    8.20
  -5  -9   4    4.80   12.50
  -5   9   4   12.40   81.39
  -5   9   4   90.99   58.69
  -4  -9   4  410.66   30.10
  -4  -9   4  433.46   27.20
   4  -9  -4  437.76   45.80
  -4  -9   4  388.36   32.40
  -4   9   4  419.86   34.00
   4   9  -4  421.96   65.89
  -4   9   4  207.88  101.79
  -3  -9   4  -22.90   29.50
   3  -9  -4   32.50   22.00
  -3  -9   4    9.90   10.70
  -3  -9   4  -18.70   22.00
   3  -9  -4   -3.30   51.29
   3   9  -4  -34.50  167.38
  -3   9   4   16.30   15.80
   3   9  -4   29.80   40.40
  -3   9   4   43.70  106.29
   3   9  -4   43.60   79.89
  -3   9   4  108.39  107.49
  -2  -9   4  814.92   47.40
   2  -9  -4  917.51   49.20
  -2  -9   4  834.92   45.30
  -2  -9   4  726.03   86.49
   2  -9  -4  912.71   87.09
  -2   9   4 1185.28  193.78
  -2   9   4  860.41   46.00
   2   9  -4  843.72   76.49
  -1  -9   4  131.59   43.60
  -1  -9   4  118.69   26.00
   1  -9  -4   85.69   15.60
  -1  -9   4   85.49   15.70
  -1   9   4  -14.70   62.09
   1   9  -4   79.89   24.00
   0  -9  -4  248.08   46.50
   0  -9   4  239.38   33.80
   0  -9   4  242.68   31.50
   0  -9   4  257.77   47.50
   0  -9  -4  300.77   25.50
   0  -9   4  286.87   29.60
   0   9  -4  237.68   35.50
   0   9   4  254.37   29.60
   0   9  -4  309.17   58.39
   0   9   4  154.28   51.19
   1  -9   4  -20.50   38.30
   1  -9   4  -40.60   20.20
   1  -9   4   30.50   17.40
  -1  -9  -4   10.90   18.70
  -1  -9  -4    4.80   11.90
  -1   9  -4   10.60   47.20
   1   9   4    3.90   44.30
  -1   9  -4   -8.80   28.90
  -1   9  -4  -17.70   70.19
   1   9   4    8.00   13.50
  -1   9  -4  -14.10   21.30
   2  -9   4   -6.30   25.00
  -2  -9  -4   21.20   13.30
  -2  -9  -4   50.19   12.40
   2  -9   4   21.40   43.40
  -2   9  -4   23.30   23.00
   2   9   4   35.10   14.80
   2   9   4   58.59   42.60
  -2   9  -4  105.09   61.19
  -2   9  -4   24.00   20.60
   2   9   4   83.69   54.09
  -3  -9  -4   25.80   11.10
  -3  -9  -4   25.30   11.30
   3  -9   4   48.90   51.99
  -3   9  -4  -57.69  110.09
  -3   9  -4   35.30   20.80
   3   9   4   32.80   15.30
  -3   9  -4   26.00   23.00
   3   9   4   51.89   38.70
   3   9   4  131.29   73.09
  -3   9  -4   90.59   96.99
   4  -9   4  291.27   67.89
  -4  -9  -4  307.47   28.30
  -4  -9  -4  294.17   23.20
   4   9   4  270.77   32.90
  -4   9  -4  164.28   86.39
  -4   9  -4  283.77   35.80
   4   9   4  345.67   59.79
   5  -9   4  194.38   29.80
  -5  -9  -4  212.78   28.20
  -5  -9  -4  266.57   37.70
  -5  -9  -4  255.27   23.10
   5  -9   4  461.65   93.29
  -5  -9  -4  240.48   32.80
   5   9   4  265.17   58.29
  -5   9  -4  213.48   93.49
  -5   9  -4  271.37   38.70
  -6  -9  -4  -22.60   33.00
   6  -9   4   -2.40   30.20
  -6  -9  -4   49.80   17.10
  -6   9  -4    3.00   76.39
   6   9   4   48.20   61.99
  -6   9  -4   72.89   21.50
  -6 -10   4  118.89   17.70
  -6 -10   4  122.99   16.10
   6  10  -4  111.39   15.40
   6  10  -4   21.90   46.10
  -5 -10   4    3.90    8.40
  -5 -10   4   18.70   15.80
   5  10  -4    4.50   13.70
  -5  10   4  -12.90   21.20
   5  10  -4   41.10   38.00
  -5  10   4  -61.39   53.89
  -4 -10   4  240.28   28.40
  -4 -10   4  211.48   18.80
   4 -10  -4  175.88   42.20
  -4  10   4  152.88   64.19
  -4  10   4   47.50  101.99
   4  10  -4  222.98   24.80
  -4  10   4  197.48   28.40
   4  10  -4  222.88   38.90
  -3 -10   4  165.78   20.10
   3 -10  -4  187.98   44.70
  -3 -10   4  178.78   24.30
   3 -10  -4  181.38   27.20
  -3  10   4  142.29   24.50
   3  10  -4  174.48   39.20
   3  10  -4  143.39   20.00
   2 -10  -4   14.90   39.10
  -2 -10   4   21.40   38.50
  -2 -10   4   11.70   11.40
  -2 -10   4   51.99   16.00
  -2 -10   4   17.00   31.20
   2 -10  -4   19.70   17.00
  -2  10   4   22.60   13.40
   2  10  -4   28.50   15.20
   2  10  -4    1.10   37.20
  -1 -10   4   95.09   16.50
  -1 -10   4   94.39   15.20
  -1 -10   4   69.89   36.50
   1 -10  -4   88.89   16.40
   1 -10  -4  100.59   37.10
   1  10  -4   99.79   18.20
  -1  10   4   84.59   15.50
   1  10  -4  148.99   41.70
   1  10  -4   54.99   70.59
  -1  10   4  172.58   55.39
   0 -10   4  173.38   26.70
   0 -10  -4  184.08   24.60
   0 -10   4  183.78   38.80
   0 -10   4  181.48   30.70
   0  10   4  108.39   44.90
   0  10  -4  262.77   50.89
   0  10  -4  158.88   26.70
   0  10   4  187.08   22.30
   0  10  -4  192.38   63.39
   1 -10   4   29.30   34.20
  -1 -10  -4   33.50   12.10
   1 -10   4   49.40   45.20
  -1 -10  -4   53.19   19.30
   1 -10   4   -6.30   15.20
   1  10   4   44.80   62.69
  -1  10  -4  113.59   71.29
   1  10   4   34.10   13.40
   1  10   4   30.30   38.00
  -1  10  -4   54.29   19.30
   2 -10   4   42.30   37.10
  -2 -10  -4  -10.20   11.00
   2 -10   4  -28.60   26.90
  -2 -10  -4    9.80   13.40
   2 -10   4   19.40   19.20
   2  10   4  -12.70   11.90
  -2  10  -4   19.20   21.00
   2  10   4   44.90   37.80
   3 -10   4    9.80   41.90
  -3 -10  -4   13.30   11.50
  -3 -10  -4   16.00   13.50
   3 -10   4   16.90   21.60
   3  10   4   22.30   14.10
  -3  10  -4   31.90   20.80
   3  10   4   11.30   33.40
   4 -10   4   83.09   52.79
  -4 -10  -4   76.49   15.90
   4 -10   4   92.89   24.00
  -4  10  -4  104.79   38.10
   4  10   4   94.89   21.50
   4  10   4   25.90   45.10
  -4  10  -4  325.97  137.09
   5 -10   4    8.00   23.20
  -5 -10  -4   73.49   11.60
   5 -10   4   83.69   53.49
  -5 -10  -4   73.29   18.10
  -5  10  -4   47.40   21.90
   5  10   4   88.89   45.00
  -5  10  -4  -29.80  103.49
  -5 -11   4   59.69   18.80
  -5 -11   4   76.49    9.10
  -5  11   4  142.89   47.00
   5  11  -4  112.09   19.10
   5  11  -4   29.40   30.50
  -4 -11   4   79.99   10.70
  -4 -11   4   77.19   21.90
   4  11  -4   88.69   34.50
   4  11  -4   79.99   14.90
  -4  11   4   77.39   19.50
  -4  11   4   -9.60   56.89
   3 -11  -4  133.19   25.50
  -3 -11   4  158.78   18.10
  -3 -11   4  210.68   31.10
   3  11  -4  165.68   35.20
   3  11  -4  175.88   21.80
  -3  11   4  221.58   22.60
   2 -11  -4   84.79   20.20
  -2 -11   4   86.89   20.10
  -2 -11   4  121.49   40.60
  -2 -11   4  119.49   19.50
   2  11  -4  152.08   22.40
  -2  11   4  117.59   16.70
   2  11  -4   62.89   35.70
   1 -11  -4    2.40   15.40
  -1 -11   4    1.20   36.10
  -1 -11   4   15.10   17.80
  -1 -11   4   14.00   12.80
   1  11  -4    4.10   13.30
  -1  11   4    6.40   11.70
  -1  11   4   34.50   51.49
   1  11  -4  -24.30   36.30
   0 -11   4  189.08   31.90
   0 -11   4  178.18   28.90
   0 -11   4  249.28   44.80
   0 -11  -4  179.68   28.70
   0  11  -4  244.38   47.40
   0  11  -4  210.28   25.00
   0  11   4  211.18   21.70
   0  11   4   82.49   42.20
   1 -11   4  360.86   32.60
   1 -11   4  311.77   40.50
  -1 -11  -4  299.17   27.60
   1 -11   4  300.47   44.60
  -1  11  -4  296.77   32.30
  -1  11  -4  331.77   36.30
   1  11   4  322.87   24.30
  -2 -11  -4    0.60   15.10
   2 -11   4   57.09   37.20
  -2 -11  -4   22.80   11.90
   2 -11   4    1.80   16.10
   2  11   4   18.50   11.80
   2  11   4   40.30   34.70
  -2  11  -4   11.70   20.70
   3 -11   4   17.80   50.49
  -3 -11  -4   20.20   12.20
   3 -11   4    3.80   17.00
  -3 -11  -4    7.50   13.90
   3  11   4    7.80   15.30
  -3  11  -4   47.10   23.10
   3  11   4   -6.90   37.50
   4 -11   4   55.89   17.70
  -4 -11  -4   50.39   12.90
  -4 -11  -4   30.00   16.70
   4 -11   4   61.49   46.40
   4  11   4  -11.70   33.70
  -4  11  -4   66.99   22.00
   4  11   4   67.69   17.70
   5 -11   4   -0.80   47.80
   5 -11   4   40.00   17.90
   5  11   4    4.60   32.90
  -5  11  -4   35.90   18.90
  -4 -12   4   15.10    7.90
  -4  12   4   30.80   17.60
   4  12  -4   -9.80   27.00
   4  12  -4   13.00    8.60
   3 -12  -4   65.89   23.00
  -3 -12   4   45.20    9.60
  -3  12   4   43.20   15.50
   3  12  -4   49.20   10.90
   3  12  -4   35.60   31.00
  -2 -12   4   39.70   11.40
   2 -12  -4   17.20   17.80
  -2 -12   4   23.60   23.40
  -2  12   4   19.90   13.30
   2  12  -4  -12.40   33.80
   2  12  -4   17.50   10.70
  -1 -12   4    9.70   13.50
  -1 -12   4   34.80   33.30
   1 -12  -4   -3.10   14.00
  -1 -12   4   24.60   17.80
  -1  12   4   -8.50   14.60
   1  12  -4   35.90   42.40
   1  12  -4    0.20   12.70
   0 -12   4   97.89   19.30
   0 -12   4  106.39   19.10
   0 -12  -4   73.79   15.40
   0 -12   4  106.19   47.90
   0  12   4  101.79   39.70
   0  12  -4   41.90   50.09
   0  12  -4  132.59   27.80
   0  12  -4  151.58   25.40
   1 -12   4    3.60   22.50
   1 -12   4   42.70   17.20
  -1 -12  -4   43.90   13.60
   1 -12   4  112.39   45.70
  -1  12  -4   61.29   19.80
   1  12   4   42.60   13.20
   1  12   4   23.50   37.90
  -1  12  -4   44.90   24.40
   2 -12   4   17.30   39.90
   2 -12   4   17.10   16.00
  -2 -12  -4   37.20   22.00
  -2 -12  -4   31.00   12.10
  -2  12  -4   42.50   23.60
   2  12   4   40.70   13.00
   2  12   4   49.80   33.80
  -3 -12  -4  147.49   18.90
   3 -12   4   98.29   38.70
   3 -12   4   90.39   17.60
  -3 -12  -4  118.89   18.10
   3  12   4   49.70   30.60
   3  12   4   97.69   14.90
  -3  12  -4   85.09   22.50
  -4 -12  -4   57.69   13.30
  -4 -12  -4   79.49   19.30
   4 -12   4   64.99   18.70
   4  12   4   35.10   23.60
  -4  12  -4   42.80   26.80
  -3 -13   4   12.70    9.80
   3  13  -4  -11.10   25.60
  -3  13   4   25.30   14.50
   3  13  -4   31.80    7.80
   2 -13  -4   19.50   17.40
  -2 -13   4   13.30   11.40
   2  13  -4   30.90    9.20
   2  13  -4   32.20   29.80
  -2  13   4   20.60   12.10
  -1 -13   4   76.89   15.00
   1 -13  -4   43.20   16.90
   1  13  -4   52.99   13.60
  -1  13   4   46.40   12.60
   1  13  -4   47.40   38.40
   0 -13  -4   12.80   13.20
   0 -13   4   -4.40   23.20
   0 -13   4   44.60   35.50
   0  13   4    7.20   10.20
   0  13  -4   -5.90   14.60
   1 -13   4   43.50   32.10
  -1 -13  -4   53.99   14.20
   1 -13   4   61.09   23.80
  -1  13  -4   33.80   33.70
   1  13   4   35.90   31.20
   1  13   4   55.79   11.70
   2 -13   4   31.80   23.70
   2  13   4    9.20   10.80
   2  13   4   -6.60   23.80
  -2  13  -4   -5.80   23.10
  -8   0   5  210.68   35.10
  -8   0   5  176.98   22.00
  -7   0   5  174.48   31.80
  -7   0   5  232.98   20.90
  -6   0   5  854.81   68.89
  -6   0   5  925.61   93.89
  -6   0   5  611.54   76.19
  -6   0   5  884.21   42.90
  -5   0   5 1478.95   92.09
  -5   0   5 1416.96   66.09
   5   0  -5 1466.15  124.69
  -5   0   5 1360.26   62.99
  -5   0   5 1283.37   68.39
  -5   0   5 1536.25  107.89
   4   0  -5  482.75   65.69
  -4   0   5  415.46   26.50
  -3   0   5  220.78   16.00
   3   0  -5  232.68   43.40
  -2   0   5 1543.45   65.19
   2   0  -5 1584.74   74.09
  -2   0   5 1597.04   66.09
  -1   0   5  134.99   22.50
   1   0  -5  151.18   23.60
  -1   0   5  164.48   11.00
   0   0   5  466.75   21.90
   0   0  -5  410.86   29.20
  -1   0  -5 1882.41   83.49
   1   0   5 2138.49   83.89
  -2   0  -5 2164.78   87.69
  -2   0  -5 2152.98   90.49
   2   0   5 2139.89   92.09
  -3   0  -5   11.40   19.40
   3   0   5   26.60   14.70
  -3   0  -5   42.80    9.20
   3   0   5   51.69   31.60
  -4   0  -5   43.40   31.40
  -4   0  -5  127.89   33.40
  -4   0  -5   55.29   22.30
   4   0   5   16.00   43.70
  -5   0  -5  189.58   48.40
   5   0   5   -5.40   83.19
  -5   0  -5  158.58   36.10
  -5   0  -5  102.19   48.80
  -5   0  -5  151.18   21.40
  -5   0  -5  101.79   35.40
  -6   0  -5  143.39   36.50
  -6   0  -5   61.99   51.59
   6   0   5  -35.20  139.49
  -6   0  -5  202.08   48.40
  -6   0  -5  123.39   20.30
  -6   0  -5  120.39   35.60
  -7   0  -5   88.09  101.69
  -7   0  -5   34.60   34.30
  -7   0  -5   49.50   77.69
  -7   0  -5   -6.90   34.50
  -8   0  -5   29.10   42.50
  -8   0  -5   51.29   44.40
  -8  -1   5   -0.20    9.30
  -8  -1   5   12.60   19.60
  -8   1   5    6.50   13.80
  -8   1   5   24.60   24.70
  -7  -1   5  322.27   22.50
  -7  -1   5  317.07   35.00
  -7  -1   5  282.27   46.10
  -7   1   5  261.97   49.70
  -7   1   5  268.97   24.00
  -7   1   5  340.37   45.40
  -6  -1   5 1027.60   57.79
  -6  -1   5 1081.59   50.09
  -6  -1   5 1058.89   68.59
  -6  -1   5  985.80   82.09
  -6  -1   5 1111.69   70.39
  -6   1   5 1154.78   92.39
  -6   1   5 1049.49   79.29
  -6   1   5 1075.09   51.49
  -5  -1   5  492.15   34.10
  -5  -1   5  486.25   31.90
  -5  -1   5  541.15   37.50
  -5  -1   5  575.44   60.19
  -5  -1   5  493.75   69.79
   5  -1  -5  452.35   57.99
  -5  -1   5  616.74   64.49
  -5   1   5  507.35   59.09
  -5   1   5  565.84   75.59
  -5   1   5  514.25   34.80
  -5   1   5  417.86  161.88
  -5   1   5  546.05   70.09
  -5   1   5  534.45   40.60
   5   1  -5  520.65   99.39
  -4  -1   5  824.42   40.50
   4  -1  -5  842.32   74.99
   4   1  -5  824.82   72.89
  -4   1   5  790.62   39.40
  -4   1   5  695.03  104.39
   3  -1  -5  122.99   21.60
  -3  -1   5  182.58   15.20
  -3   1   5  173.08   40.40
  -3   1   5  167.18   14.00
   3   1  -5  127.89   23.40
  -2  -1   5 3785.12  155.28
  -2  -1   5 4120.69  155.38
   2  -1  -5 3941.61  160.38
  -2   1   5 3949.10  153.78
   2   1  -5 3788.72  160.68
  -2   1   5 3630.84  152.48
  -2   1   5 3753.72  175.88
   1  -1  -5  568.64   35.00
  -1  -1   5  582.44   34.10
  -1   1   5  580.84   26.80
   1   1  -5  539.95   34.60
   0  -1  -5  454.85   30.90
   0  -1   5  462.05   21.50
   0   1   5  446.96   23.60
   0   1  -5  443.76   28.90
  -1  -1  -5 1302.47   57.59
   1  -1   5 1277.77   52.99
  -1   1  -5 1237.28   54.69
   1   1   5 1230.18   56.79
  -2   1  -5 5119.49  208.58
   2   1   5 5244.38  211.28
  -2   1  -5 5100.99  204.98
  -3  -1  -5   43.90   10.10
   3  -1   5   17.10   27.60
   3   1   5   14.90   20.70
  -3   1  -5   31.70   17.30
  -4  -1  -5  120.89   20.50
  -4  -1  -5  145.59   29.60
  -4  -1  -5  157.28   30.20
  -4   1  -5  132.49   42.10
  -4   1  -5  102.49   43.20
  -4   1  -5  116.39   39.10
  -4   1  -5  104.39   22.30
  -4   1  -5   32.50   43.40
   4   1   5   81.39   33.80
  -5  -1  -5  551.64   55.59
  -5  -1  -5  485.25   85.39
  -5  -1  -5  519.75   52.99
  -5  -1  -5  500.15   41.00
  -5   1  -5  405.76   65.89
  -5   1  -5  525.25   43.90
  -5   1  -5  537.15   70.49
  -5   1  -5  561.44   74.89
  -5   1  -5  579.44   74.89
  -6  -1  -5  290.07   56.59
  -6  -1  -5  206.28   36.50
  -6  -1  -5  216.48   29.90
  -6  -1  -5  185.08   33.20
  -6   1  -5  222.58   42.60
  -6   1  -5  240.28   47.90
  -6   1  -5  182.28   43.50
  -6   1  -5  149.39   41.70
  -7  -1  -5   43.40   31.80
  -7  -1  -5  -20.60   29.90
  -7   1  -5   -5.40   89.59
  -7   1  -5   -4.70   66.29
  -7   1  -5  -19.30   40.00
  -7   1  -5   15.60   37.90
  -8  -1  -5  -33.70   37.20
  -8  -1  -5  -19.10   37.60
  -8   1  -5  -30.70   53.29
  -8   1  -5 -155.98  120.39
  -8   1  -5   -0.20   45.80
  -8  -2   5   17.70   18.10
  -8  -2   5   17.80   29.60
  -8  -2   5   16.40    8.70
  -8   2   5   15.20   18.70
  -8   2   5   -1.40   27.60
  -7  -2   5   12.60    8.80
  -7  -2   5   10.90   20.70
  -7  -2   5   20.20   21.60
  -7   2   5  -43.90   41.00
  -7   2   5  -16.80   13.50
  -7   2   5    0.60   28.50
  -7   2   5  -20.20  132.09
  -6  -2   5   79.89   27.90
  -6  -2   5   33.50   24.40
  -6  -2   5   73.39   21.30
  -6  -2   5   42.80   16.30
  -6  -2   5   51.79   10.60
  -6   2   5   74.69   37.20
  -6   2   5   44.10   41.10
  -6   2   5   89.19  119.29
  -6   2   5   40.90   14.90
  -5  -2   5  283.57   45.90
  -5  -2   5  293.17   30.00
  -5  -2   5  389.56   53.99
   5  -2  -5  304.47   52.69
  -5  -2   5  313.97   26.90
  -5  -2   5  346.27   28.30
  -5   2   5  392.16   52.99
  -5   2   5  125.99   83.59
  -5   2   5  355.96   49.60
   5   2  -5  289.77   54.29
  -5   2   5  315.67   32.30
  -5   2   5  256.87   48.90
  -5   2   5  313.77  133.19
  -4  -2   5  164.28   19.20
   4  -2  -5   87.69   31.80
  -4   2   5  133.39   19.30
  -4   2   5  184.08   52.19
   4   2  -5  132.59   32.80
  -3  -2   5   34.20    7.40
   3  -2  -5   11.90   17.70
  -3   2   5   30.30   30.90
  -3   2   5   35.80    6.90
   3   2  -5   28.50   20.90
  -2  -2   5  178.88   15.30
   2  -2  -5  205.08   26.60
  -2  -2   5  190.98   14.50
  -2   2   5  158.38   13.40
   2   2  -5  179.48   28.30
  -2   2   5  182.48   12.30
  -2   2   5  137.29   26.80
   1  -2  -5 3198.58  132.19
  -1  -2   5 3211.28  132.69
   1   2  -5 3212.38  131.99
  -1   2   5 2974.50  140.89
  -1   2   5 3219.08  128.29
   0  -2   5  656.53   44.50
   0  -2  -5  721.63   40.50
   0   2  -5  757.82   37.20
   0   2   5  775.42   36.20
   1  -2   5  269.97   35.50
   1   2   5  341.47   24.80
  -1   2  -5  316.37   21.20
  -2   2  -5 1123.29   55.99
  -2   2  -5 1128.79   50.29
  -3  -2  -5  387.66   25.20
  -3  -2  -5  431.06   26.90
  -3   2  -5  420.66   44.90
   3   2   5  495.05   53.69
  -4  -2  -5  773.32   40.10
  -4  -2  -5  768.82   54.19
  -4  -2  -5  722.53   53.89
  -4  -2  -5  977.70   57.89
   4   2   5  831.02   89.89
  -4   2  -5  732.83   77.09
  -4   2  -5  767.32   52.99
  -4   2  -5  792.52   94.29
  -4   2  -5  827.02   86.29
  -4   2  -5  740.63   76.79
  -5  -2  -5  151.58   23.40
  -5  -2  -5  149.39   21.00
  -5  -2  -5  213.18   32.60
  -5  -2  -5  117.89   27.40
  -5  -2  -5  212.78   61.49
  -5   2  -5  146.29   33.90
  -5   2  -5   53.89   35.60
  -5   2  -5  131.99   44.70
  -5   2  -5  130.99   51.69
  -5   2  -5  214.28   47.90
  -6  -2  -5  397.76   48.10
  -6  -2  -5  423.56   34.50
  -6  -2  -5  364.16   45.80
  -6   2  -5  324.77   54.89
  -6   2  -5  406.76   54.69
  -6   2  -5  311.07   50.09
  -6   2  -5  316.07   54.39
  -7  -2  -5  115.29   31.10
  -7  -2  -5  122.89   28.40
  -7   2  -5   94.39   44.50
  -7   2  -5  106.99   75.09
  -7   2  -5  110.39   44.90
  -7   2  -5   24.20   55.49
  -8  -2  -5   62.89   36.00
  -8  -2  -5   19.80   33.50
  -8   2  -5  -37.30   47.00
  -8   2  -5 -181.88   99.09
  -8   2  -5   78.29   72.09
  -8  -3   5   32.70   17.00
  -8  -3   5    4.90   23.40
  -8   3   5  -23.50   29.40
  -7  -3   5  109.09   16.10
  -7  -3   5  106.09   22.20
  -7  -3   5  139.29   21.20
  -7   3   5  279.07  114.19
  -7   3   5  133.49   41.70
  -7   3   5   79.99   21.00
  -7   3   5   66.39   32.00
  -6  -3   5  154.78   28.90
  -6  -3   5   65.59   26.90
   6  -3  -5   81.69  105.19
  -6  -3   5  106.59   16.50
  -6  -3   5  107.99   20.10
  -6  -3   5  106.89   16.50
  -6   3   5  151.18   32.20
  -6   3   5   93.19   42.40
  -6   3   5  121.79   40.10
  -6   3   5  163.18  107.79
  -6   3   5   98.39   20.40
  -5  -3   5    7.50   29.60
  -5  -3   5   31.00   11.30
  -5  -3   5    1.30   21.50
  -5  -3   5   10.40   13.80
  -5  -3   5    2.80   12.70
  -5   3   5   30.20   28.70
  -5   3   5   20.70   41.10
  -5   3   5   -1.30  109.69
  -5   3   5   42.50   43.20
   4  -3  -5    1.60   28.40
  -4  -3   5   11.40   10.20
  -4  -3   5   14.10   12.90
  -4  -3   5   -4.20   17.90
  -4   3   5  -22.30   43.40
  -4   3   5   34.50   50.19
   4   3  -5   -7.50   29.40
  -3  -3   5  360.76   24.60
  -3  -3   5  352.76   23.00
  -3   3   5  307.57   59.49
   3   3  -5  378.06   48.60
  -2  -3   5 1439.06   61.69
  -2  -3   5 1385.16   62.49
  -2   3   5 1368.86   59.79
  -2   3   5 1349.27   75.89
   1  -3  -5 2588.04  111.79
  -1  -3   5 2643.44  111.69
   1   3  -5 2654.43  110.39
  -1   3   5 2634.64  119.09
  -1   3   5 2624.54  108.49
   0  -3   5 1004.50   53.79
   0  -3  -5  986.50   49.30
   0   3  -5  951.50   45.50
   0   3   5  940.71   47.10
  -1   3  -5  823.52   37.70
  -1   3  -5  757.72   42.50
  -2  -3  -5   46.50    8.80
  -2  -3  -5   57.19    9.90
   2  -3   5   78.99   29.90
  -2   3  -5   45.80   17.30
   2   3   5   22.10   15.90
  -3  -3  -5  148.89   18.90
  -3  -3  -5  137.09   17.80
   3  -3   5   96.59   40.80
  -3   3  -5   91.09   24.10
   3   3   5  113.09   26.20
  -4  -3  -5  551.04   35.70
  -4  -3  -5  546.45   30.90
  -4  -3  -5  445.46   44.00
  -4  -3  -5  495.05   48.30
  -4  -3  -5  503.15   48.30
  -4  -3  -5  536.05   35.00
  -4   3  -5  464.35   75.49
  -4   3  -5  551.94   70.89
  -4   3  -5  566.44   46.80
  -4   3  -5  519.65   49.40
  -4   3  -5  699.23   91.49
   4   3   5  560.04   99.09
  -4   3  -5  458.25   74.69
  -5  -3  -5  541.15   32.10
  -5  -3  -5  549.65   43.00
  -5   3  -5  581.24   55.19
  -5   3  -5  415.66   71.29
   5   3   5  399.76   69.89
  -5   3  -5  520.35   52.89
  -6  -3  -5  220.78   38.70
  -6  -3  -5  200.38   30.40
  -6  -3  -5  180.48   30.30
  -6   3  -5  194.88   31.90
  -6   3  -5  176.88   47.00
  -6   3  -5  161.08   58.59
  -6   3  -5  220.78   51.49
  -7  -3  -5   99.79   36.30
  -7   3  -5  -49.70   63.49
  -7   3  -5   51.49   37.00
  -7   3  -5  -54.29   70.59
  -7   3  -5  167.08   60.39
  -8  -3  -5   18.90   28.80
  -8  -3  -5  112.59   35.20
  -8   3  -5   23.80   80.99
  -8   3  -5   31.20   62.19
  -8  -4   5   36.90   19.80
  -8  -4   5   25.50    7.50
  -8  -4   5   14.30   15.30
  -8   4   5   17.60   32.20
  -7  -4   5  121.99   16.10
  -7  -4   5  136.09   19.40
  -7  -4   5  131.69   21.80
  -7   4   5  195.08   42.70
  -7   4   5  104.89   34.60
  -7   4   5  155.58  100.09
  -6  -4   5  395.06   24.30
  -6  -4   5  465.05   44.90
  -6  -4   5  325.27   55.99
   6  -4  -5  439.36  125.99
  -6  -4   5  408.36   33.40
  -6   4   5    9.40  177.28
  -6   4   5  519.35   65.89
  -6   4   5  348.97   46.00
  -6   4   5  216.58  104.79
  -6   4   5  349.96   48.10
  -5  -4   5   53.49   20.90
  -5  -4   5   42.80   15.70
  -5  -4   5   56.59   15.00
  -5  -4   5   39.10   27.50
   5  -4  -5  103.19   55.39
  -5  -4   5   49.40   12.00
  -5   4   5   84.49   96.29
  -5   4   5   75.49   41.50
  -5   4   5   79.29  113.69
  -5   4   5   41.10   26.30
  -5   4   5  125.79   50.09
   4  -4  -5  247.38   40.70
  -4  -4   5  274.97   25.20
  -4  -4   5  208.58   37.60
  -4  -4   5  203.58   25.60
  -4  -4   5  222.98   20.60
  -4   4   5  159.18  113.69
   4   4  -5  172.48   32.50
  -4   4   5  207.68   27.10
  -4   4   5  212.48   56.89
  -4   4   5  122.39   53.89
  -3  -4   5  518.55   30.20
  -3  -4   5  548.25   32.70
  -3   4   5  489.15   66.19
   3   4  -5  518.75   49.70
  -2  -4   5  109.49   17.40
  -2  -4   5  115.19   16.10
   2   4  -5   75.19   16.70
  -2   4   5   80.99   28.20
  -2   4   5  117.09   17.80
  -1  -4   5 1404.56   63.49
  -1   4   5 1302.77   70.79
  -1   4   5 1315.07   64.79
   1   4  -5 1369.66   62.79
   0  -4  -5 1800.52   83.69
   0  -4   5 1951.70   88.09
   0   4  -5 1905.71   81.29
   0   4   5 1863.61   84.89
   1  -4   5 2426.86  114.69
  -1  -4  -5 2417.66  104.09
  -1   4  -5 2452.05  108.09
  -1   4  -5 2283.77  100.19
   1   4   5 2408.16  109.29
  -2  -4  -5  468.75   27.50
   2  -4   5  454.75   59.79
  -2  -4  -5  468.45   28.20
   2   4   5  441.06   46.80
  -2   4  -5  460.85   41.60
  -3  -4  -5   70.79   11.30
   3  -4   5  103.79   48.60
  -3  -4  -5   60.39   13.10
  -3   4  -5   59.29   27.90
   3   4   5   67.09   27.00
   4  -4   5  282.97   75.49
  -4  -4  -5  236.78   25.10
  -4  -4  -5  233.18   36.20
  -4  -4  -5  168.78   26.90
  -4  -4  -5  207.08   20.90
  -4  -4  -5  219.78   28.30
  -4  -4  -5  195.18   34.20
  -4   4  -5  374.26   70.99
  -4   4  -5  177.98   82.39
  -4   4  -5  183.78   29.10
  -4   4  -5  243.08   38.60
  -4   4  -5  221.18   48.30
   4   4   5  159.98   48.20
  -4   4  -5  240.68   44.00
  -5  -4  -5   31.80   11.50
  -5  -4  -5   33.20   20.80
  -5  -4  -5   45.40   22.60
  -5  -4  -5   -8.10   22.40
  -5  -4  -5   27.80   13.50
  -5   4  -5   45.30   57.09
  -5   4  -5 -132.49   95.89
  -5   4  -5  -30.70   39.10
  -5   4  -5   50.89   71.89
  -5   4  -5   52.29   24.90
  -5   4  -5   53.09   25.40
  -6  -4  -5   77.09   20.20
  -6  -4  -5   60.59   22.70
  -6  -4  -5  125.39   24.60
  -6   4  -5    2.70   66.49
  -6   4  -5   73.89   27.10
  -6   4  -5   79.99   55.29
  -6   4  -5   82.29   42.20
  -7  -4  -5   -9.90   25.40
  -7  -4  -5  -18.30   25.50
  -7   4  -5  -26.90   56.89
  -7   4  -5   -9.60   54.89
  -7   4  -5   21.80   32.10
  -8  -5   5   20.40   16.80
  -8  -5   5    2.10    6.90
  -8  -5   5    0.30   12.40
  -8   5   5    3.30   42.10
  -7  -5   5   77.69   15.30
  -7  -5   5   33.60   18.90
  -7   5   5  129.19   50.79
  -7   5   5   71.09  103.09
  -7   5   5   64.99   39.60
  -6  -5   5  243.78   19.90
  -6  -5   5  260.77   28.30
  -6  -5   5  232.38   26.70
  -6  -5   5  289.27   38.30
  -6   5   5  329.27   45.90
  -6   5   5  254.57   33.60
  -6   5   5  147.89   98.09
  -6   5   5  234.28   44.30
  -5  -5   5  586.04   36.70
  -5  -5   5  570.44   32.90
  -5  -5   5  510.45   41.40
  -5  -5   5  593.74   45.90
  -5  -5   5  710.93   52.39
  -5   5   5  340.77  114.59
  -5   5   5  688.53   84.79
  -5   5   5  602.24   47.80
  -4  -5   5  763.32   41.90
  -4  -5   5  719.43   37.70
  -4  -5   5  657.63   45.60
  -4  -5   5  684.63   60.69
  -4  -5   5  696.73   39.10
  -4   5   5  502.95  124.99
  -4   5   5  540.65   94.09
   4   5  -5  912.21  159.28
  -4   5   5  732.83   49.70
  -4   5   5  617.44  103.39
  -3  -5   5  300.47   25.10
  -3   5   5  332.57   54.49
   3   5  -5  337.87   39.70
  -3   5   5  236.38   49.30
  -3   5   5  287.27  125.69
  -2  -5   5   98.99   18.30
  -2  -5   5   97.09   19.00
   2   5  -5   64.19   14.40
  -2   5   5   67.39   28.10
  -2   5   5   61.29   10.80
   1  -5  -5  660.23   44.90
  -1  -5   5  664.53   37.20
  -1  -5   5  660.23   36.40
   1   5  -5  604.14   39.10
  -1   5   5  627.34   51.39
  -1   5   5  639.94   38.90
   0  -5   5  761.32   44.10
   0  -5  -5  702.43   37.60
   0   5   5  722.13   55.39
   0   5   5  743.83   45.00
   0   5  -5  713.63   38.30
  -1  -5  -5  817.22   41.30
   1  -5   5  910.21   55.99
   1   5   5  800.12   55.09
  -1   5  -5  841.62   43.90
  -1   5  -5  858.21   53.39
  -2  -5  -5  512.45   29.60
  -2  -5  -5  516.05   32.20
   2  -5   5  475.35   55.59
   2   5   5  497.85   54.59
  -2   5  -5  450.85   48.10
  -3  -5  -5  588.44   36.50
  -3  -5  -5  518.65   52.99
  -3  -5  -5  635.54   39.90
  -3  -5  -5  608.34   32.90
   3  -5   5  674.73   88.29
  -3   5  -5  557.24   46.90
  -3   5  -5  700.23   66.49
   3   5   5  651.53   81.69
  -3   5  -5  752.12  100.49
  -3   5  -5  547.35   43.70
  -3   5  -5  676.73   75.29
  -4  -5  -5 1786.42   86.29
  -4  -5  -5 1759.02   78.59
  -4  -5  -5 1744.83   76.79
  -4  -5  -5 1799.72   86.99
  -4  -5  -5 1754.62   88.19
   4   5   5 1890.01  128.59
   4   5   5 1924.21  157.48
  -4   5  -5 1666.63   88.29
  -4   5  -5 1856.11  153.18
  -4   5  -5 1727.03  109.69
  -4   5  -5 1792.02   84.59
  -5  -5  -5  206.38   27.30
  -5  -5  -5  145.99   29.80
  -5  -5  -5  169.48   23.10
  -5  -5  -5  214.98   24.70
  -5  -5  -5  212.08   34.60
   5   5   5   72.79   78.09
  -5   5  -5  179.38   27.10
  -5   5  -5  199.28   45.50
  -5   5  -5  155.68   27.80
  -5   5  -5  285.37  120.69
  -5   5  -5  199.18   65.79
  -6  -5  -5   54.89   22.40
  -6  -5  -5   35.20   22.10
  -6  -5  -5   60.09   22.30
  -6   5  -5  103.49   49.30
  -6   5  -5   11.00   24.70
  -6   5  -5   55.79   58.59
  -7  -5  -5   -3.50   23.10
  -7  -5  -5   54.19   25.40
  -7   5  -5   20.00   56.29
  -7   5  -5  -17.30   27.00
  -7   5  -5  -15.70   57.09
  -7  -6   5  127.59   16.50
  -7  -6   5  124.49   19.80
  -7  -6   5  129.19   17.90
  -7   6   5  151.18   52.39
  -7   6   5   43.40   95.89
  -7   6   5   60.99   39.50
  -6  -6   5  368.56   38.30
  -6  -6   5  345.97   29.10
  -6  -6   5  402.76   32.60
  -6  -6   5  353.16   22.60
  -6   6   5  178.38   98.09
  -6   6   5  314.37   43.30
  -6   6   5  294.67   49.30
  -6   6   5  314.97   46.50
  -5  -6   5  176.18   19.70
  -5  -6   5  160.78   17.00
  -5  -6   5  203.58   27.50
   5  -6  -5  170.68   83.29
  -5  -6   5  155.18   26.80
  -5  -6   5  186.58   27.50
  -5   6   5  139.69   51.89
  -5   6   5  211.48   47.10
  -5   6   5  195.58  140.69
   5   6  -5  146.29   71.09
  -5   6   5   24.20   93.09
  -5   6   5  187.68   27.20
  -4  -6   5  837.62   49.10
  -4  -6   5  834.82   42.20
  -4  -6   5  815.92   45.30
  -4  -6   5  804.52   58.19
  -4  -6   5  781.22   45.60
   4   6  -5  806.62  110.29
  -4   6   5  824.52   53.29
  -4   6   5  551.14  134.29
  -4   6   5 1066.79  131.89
  -3  -6   5  480.05   37.10
  -3  -6   5  513.35   33.80
  -3  -6   5  418.56   57.49
   3  -6  -5  521.85   84.49
  -3  -6   5  500.15   35.80
   3   6  -5  433.76   46.40
   3   6  -5  611.34   85.69
  -3   6   5  448.36   37.40
  -3   6   5  287.17  124.39
  -2  -6   5  155.68   26.40
   2  -6  -5  197.38   30.70
  -2  -6   5  205.28   24.60
  -2  -6   5  192.38   24.30
   2   6  -5  185.88   32.20
  -2   6   5  177.48   27.70
  -2   6   5  266.77   36.70
  -2   6   5  164.68   40.30
  -1  -6   5  252.97   25.50
   1  -6  -5  187.38   26.40
  -1  -6   5  211.98   24.80
   1   6  -5  246.08   30.00
  -1   6   5  222.28   32.10
  -1   6   5  163.78   37.90
   0  -6  -5   22.70   12.10
   0  -6   5   44.50   15.20
   0   6  -5   27.20   11.80
   0   6   5   22.50   15.00
  -1  -6  -5   -2.50   10.50
   1  -6   5   18.60   18.10
  -1   6  -5    6.80   18.70
   1   6   5   22.70   18.80
  -2  -6  -5  245.78   28.90
   2  -6   5  293.67   51.59
  -2  -6  -5  315.67   32.30
  -2   6  -5   15.20  104.99
   2   6   5  332.57   57.79
   2   6   5  332.27   54.99
  -2   6  -5  257.47   34.10
  -2   6  -5  277.77   36.00
  -3  -6  -5  854.31   63.79
  -3  -6  -5  887.61   43.20
   3  -6   5  809.62  136.19
   3  -6   5 1023.00   82.39
  -3  -6  -5  880.61   54.09
  -3  -6  -5  885.21   45.60
  -3   6  -5  953.10  145.49
  -3   6  -5  880.81   87.79
  -3   6  -5  900.21   55.49
   3   6   5  818.42   88.29
  -3   6  -5  877.21   51.89
  -3   6  -5  782.22   87.59
  -4  -6  -5   71.69   13.20
  -4  -6  -5   59.89   26.60
  -4  -6  -5   78.29   13.20
  -4   6  -5   86.39   22.50
   4   6   5    7.40   60.09
  -4   6  -5   10.10   67.89
  -4   6  -5  130.59   45.60
  -4   6  -5  -75.39   71.59
  -4   6  -5   78.69   24.70
  -5  -6  -5   55.39   21.60
  -5  -6  -5   59.79   12.20
  -5  -6  -5   68.19   22.10
  -5  -6  -5   77.39   12.90
  -5   6  -5  103.69   45.60
   5   6   5  195.08   85.39
  -5   6  -5   48.60   23.60
  -5   6  -5  122.29   66.79
  -5   6  -5   92.59   22.90
  -6  -6  -5  141.89   23.50
  -6  -6  -5  107.79   24.40
  -6   6  -5  126.09   26.30
  -6   6  -5   83.69   60.99
  -6   6  -5  183.28   53.59
  -7  -6  -5   11.40   24.50
  -7  -6  -5   59.19   23.10
  -7   6  -5  121.69   56.39
  -7   6  -5   52.49   24.30
  -7   6  -5  119.29   58.69
  -7  -7   5   36.60   12.70
  -7  -7   5   34.90    9.10
  -7   7   5   54.99   36.70
  -7   7   5   90.29   84.49
  -7   7   5   51.19   51.39
  -6  -7   5   98.69   15.30
  -6  -7   5   52.29   18.00
  -6  -7   5   63.99   10.10
  -6   7   5   68.59   57.39
   6   7  -5  -26.00   85.19
  -6   7   5   35.90   83.79
  -6   7   5   92.09   41.20
  -5  -7   5  205.78   22.20
  -5  -7   5  192.28   18.90
  -5  -7   5  136.29   18.90
  -5  -7   5  187.48   24.60
   5   7  -5  163.68   55.49
  -5   7   5  244.78  103.79
  -5   7   5  125.39   51.19
  -5   7   5  142.89   25.10
  -5   7   5  125.29   48.40
  -4  -7   5  193.98   20.80
  -4  -7   5  166.18   25.50
  -4  -7   5  175.18   27.10
  -4  -7   5  209.78   25.50
   4   7  -5  188.38   57.29
  -4   7   5  171.68   25.80
  -4   7   5   10.00   91.79
  -4   7   5   96.89  102.59
   3  -7  -5  103.49   67.59
  -3  -7   5   57.29   15.30
   3  -7  -5   77.69   25.10
  -3  -7   5   31.90   16.70
  -3  -7   5   16.50   23.90
  -3  -7   5   41.10   14.30
  -3  -7   5   24.70   17.20
   3   7  -5   10.70   57.09
  -3   7   5   49.40   18.50
  -3   7   5   87.39  113.89
  -3   7   5   -1.90   62.29
   2  -7  -5   17.30   55.49
  -2  -7   5   11.90   46.00
  -2  -7   5   12.50   20.90
  -2  -7   5    8.70   14.30
  -2  -7   5   21.10   14.50
  -2  -7   5   49.30   22.90
  -2  -7   5    5.80   14.80
  -2   7   5   20.60   18.50
   2   7  -5   17.20   17.70
  -2   7   5    4.50  125.29
  -2   7   5   62.99   48.30
  -2   7   5   19.80   16.00
   2   7  -5   -0.20   56.99
  -1  -7   5  495.55   36.10
  -1  -7   5  341.87   39.50
   1  -7  -5  433.66   78.89
  -1  -7   5  468.75   51.59
  -1  -7   5  494.95   38.60
   1  -7  -5  462.15   33.10
  -1  -7   5  469.15   39.50
  -1   7   5  417.66   33.60
  -1   7   5  450.75   44.90
   1   7  -5  380.76   71.69
  -1   7   5  623.04  103.49
   1   7  -5  529.55   87.29
   0  -7   5   69.69   18.60
   0  -7   5  142.29   29.50
   0  -7  -5   85.79   18.30
   0  -7   5  109.89   19.90
   0  -7   5  162.08   42.40
   0   7  -5  105.29   59.79
   0   7  -5  153.58   27.80
   0   7   5   94.49   21.70
   0   7   5  105.49   49.30
   0   7   5  132.09   19.10
   1  -7   5  179.38   47.20
   1  -7   5  141.19   25.00
   1  -7   5  165.38   25.00
  -1  -7  -5  145.09   21.60
   1   7   5  182.38   49.20
  -1   7  -5  183.38   32.20
  -1   7  -5  167.78   24.60
   1   7   5  162.88   26.90
  -2  -7  -5  200.28   28.20
  -2  -7  -5  278.27   22.70
   2  -7   5  265.67   51.39
   2  -7   5  227.18   31.10
   2  -7   5  294.57   57.49
  -2   7  -5  269.07   76.79
  -2   7  -5  226.48   34.30
   2   7   5  263.87   34.20
   2   7   5  303.07   50.69
  -2   7  -5  236.18  101.59
   2   7   5  156.78   37.90
  -2   7  -5  144.89   39.40
  -3  -7  -5  466.15   29.20
   3  -7   5  402.66   63.49
   3  -7   5  567.04   76.49
  -3  -7  -5  488.15   32.30
   3  -7   5  454.45   72.99
  -3   7  -5  409.86   43.90
  -3   7  -5  462.65   41.00
   3   7   5  492.25   73.19
  -3   7  -5  593.34  114.39
  -3   7  -5  518.95   99.79
  -4  -7  -5   27.60   10.60
  -4  -7  -5   58.49   26.90
  -4  -7  -5   38.00   11.50
   4  -7   5   35.90   82.69
   4   7   5  -54.89   65.39
  -4   7  -5   59.79   20.10
  -4   7  -5   75.29   50.49
  -4   7  -5   52.49   76.09
   4   7   5   83.59   45.90
  -4   7  -5   63.19   78.19
  -4   7  -5   44.10   22.40
  -5  -7  -5  247.98   39.70
  -5  -7  -5  149.09   21.70
  -5  -7  -5  201.78   31.90
  -5  -7  -5  192.18   24.90
  -5   7  -5  212.78   58.69
  -5   7  -5  205.38   74.39
  -5   7  -5  179.88   27.90
  -5   7  -5  195.58   27.20
   5   7   5  232.68   73.69
  -6  -7  -5  332.97   47.00
  -6  -7  -5  265.37   33.90
  -6   7  -5  356.06   42.70
  -6   7  -5  258.77   71.59
  -6   7  -5  141.19   71.19
  -7  -7  -5    1.20   26.00
  -7  -7  -5   35.60   21.10
  -7   7  -5  -34.60   56.49
  -7   7  -5    8.20   20.10
  -7  -8   5   35.30   12.10
  -7  -8   5    6.80    8.90
   7   8  -5  -36.10   17.50
  -6  -8   5   15.40   17.50
  -6  -8   5    8.90    9.70
  -6  -8   5   32.90   14.30
  -6   8   5   62.59   83.79
  -6   8   5  -15.20   27.60
  -6   8   5   36.10   93.99
   6   8  -5   39.30   59.69
  -6   8   5   51.29   43.00
  -5  -8   5  168.78   19.90
  -5  -8   5  194.18   30.00
  -5  -8   5  163.48   18.80
  -5  -8   5  156.18   19.60
  -5   8   5  144.69   97.19
  -5   8   5  146.99   48.20
  -5   8   5  151.58   24.40
   5   8  -5  126.69   48.70
  -4  -8   5  429.16   27.30
  -4  -8   5  402.36   35.40
  -4  -8   5  450.15   40.10
  -4  -8   5  352.86   56.09
  -4  -8   5  409.36   28.80
   4   8  -5  314.27  180.48
  -4   8   5  419.46   36.10
  -4   8   5  130.79  137.99
   4   8  -5  421.76   72.99
  -3  -8   5   34.10   13.40
   3  -8  -5   26.70   57.49
   3  -8  -5   32.50   25.20
  -3  -8   5   37.50   15.60
  -3  -8   5   37.90   24.50
  -3   8   5  -58.09  108.79
  -3   8   5   32.30   16.80
   3   8  -5   34.20   47.90
  -3   8   5 -114.79   83.69
   2  -8  -5  200.18   32.50
  -2  -8   5  221.08   48.30
   2  -8  -5  149.19   53.69
  -2  -8   5  193.78   29.40
  -2  -8   5  181.28   24.00
  -2  -8   5  200.48   33.10
  -2   8   5  181.68   28.40
  -2   8   5   -3.50  121.29
   2   8  -5  245.78   56.89
  -1  -8   5    1.40   14.80
  -1  -8   5   58.09   37.80
   1  -8  -5   40.90   43.20
  -1  -8   5   42.60   16.40
  -1  -8   5   11.10   20.10
   1  -8  -5   19.00   14.40
  -1   8   5   29.80   21.80
  -1   8   5   14.20   13.90
  -1   8   5   85.89   58.79
   1   8  -5    5.30   46.80
   1   8  -5   39.60   35.90
   0  -8   5  243.88   46.10
   0  -8   5  187.68   22.40
   0  -8   5  248.68   38.30
   0  -8  -5  275.17   25.20
   0  -8   5  203.18   28.70
   0   8  -5  231.48   39.80
   0   8  -5  348.27   59.89
   0   8   5  269.77   26.60
   0   8   5  194.38   50.89
   0   8   5  188.48   30.70
   0   8  -5  365.36   64.69
   0   8  -5  258.57   34.40
   1  -8   5  556.04   48.00
   1  -8   5  427.76   73.29
  -1  -8  -5  550.54   32.80
  -1  -8  -5  524.95   43.70
   1  -8   5  602.74   59.69
   1  -8   5  525.65   66.69
  -1   8  -5  655.03   81.49
   1   8   5  527.25   75.09
  -1   8  -5  540.55   45.60
   1   8   5  506.55   36.20
  -2  -8  -5   84.49   15.80
   2  -8   5  129.29   51.39
  -2  -8  -5   82.89   13.00
   2  -8   5   63.39   26.20
   2  -8   5   75.39   33.40
  -2   8  -5   75.99   52.09
   2   8   5  182.58   51.79
  -2   8  -5  119.79   22.90
   2   8   5  100.99   19.10
  -3  -8  -5  252.27   25.80
   3  -8   5  301.37   61.59
  -3  -8  -5  273.37   23.80
   3  -8   5  217.78   34.80
  -3   8  -5  133.39   94.39
   3   8   5  273.17   45.60
  -3   8  -5  289.77   72.19
  -3   8  -5  327.37   36.30
   3   8   5  271.97   34.70
  -3   8  -5  290.37   37.30
  -3   8  -5  231.38   80.19
   3   8   5  156.28   60.09
  -4  -8  -5   33.60   10.80
   4  -8   5  158.58   74.39
  -4  -8  -5   49.99   34.20
  -4   8  -5  -25.70   75.49
  -4   8  -5   32.30   19.30
  -4   8  -5   66.59   21.50
  -4   8  -5   33.00   58.59
   4   8   5   21.50   42.70
  -5  -8  -5  119.39   39.80
  -5  -8  -5   86.19   20.10
  -5  -8  -5   76.59   11.90
  -5  -8  -5   93.79   15.60
  -5   8  -5  104.49   22.00
  -5   8  -5   65.59   66.09
  -5   8  -5  129.29   63.19
  -6  -8  -5  114.09   31.80
  -6   8  -5 -103.59   66.39
   6   8   5   52.59   70.19
  -6   8  -5  103.49   23.20
  -6  -9   5  172.28   21.10
  -6  -9   5  173.78   19.20
  -6  -9   5  184.98   22.20
  -6   9   5  213.08   45.30
   6   9  -5   94.89   44.50
  -6   9   5  147.29   30.50
  -5  -9   5    3.90   12.60
  -5   9   5   17.50   22.30
   5   9  -5   34.00   49.90
  -5   9   5   -3.00   50.59
  -5   9   5  157.78  148.19
  -4  -9   5  173.98   25.70
  -4  -9   5  154.88   16.50
  -4  -9   5  130.29   20.30
   4   9  -5  181.48   41.40
  -4   9   5   44.10   95.79
  -4   9   5  132.89   21.90
  -3  -9   5  241.98   27.60
  -3  -9   5  242.28   24.40
  -3  -9   5  196.88   34.70
   3  -9  -5  260.67   41.60
   3   9  -5  454.55  199.38
  -3   9   5  209.48   28.00
  -3   9   5   35.60  101.19
   3   9  -5  177.98   78.09
   3   9  -5  231.28   47.00
  -2  -9   5  166.28   25.50
   2  -9  -5  217.18   31.70
  -2  -9   5  130.19   20.80
  -2  -9   5  144.99   21.50
   2  -9  -5  195.88   46.10
  -2  -9   5  189.78   46.40
  -2  -9   5  117.89   30.40
   2   9  -5  217.48   45.40
   2   9  -5  160.68   58.39
  -2   9   5  137.99   23.90
  -1  -9   5  402.06   33.00
  -1  -9   5  292.17   49.80
   1  -9  -5  385.96   32.00
  -1  -9   5  420.76   34.70
  -1  -9   5  363.66   65.29
  -1  -9   5  359.66   59.69
   1   9  -5  437.96   55.69
  -1   9   5  385.16   29.40
   1   9  -5  311.07   64.59
   1   9  -5  378.66   36.00
   0  -9   5   15.40   16.40
   0  -9   5   54.79   35.60
   0  -9  -5   -5.30   13.10
   0  -9   5   -5.70   14.90
   0   9   5   12.40   13.30
   0   9   5   23.40   48.50
   0   9  -5   48.70   54.39
   1  -9   5   43.50   19.70
   1  -9   5   -5.80   33.70
  -1  -9  -5  109.49   27.20
  -1  -9  -5   48.70   12.50
   1  -9   5   89.99   39.30
  -1   9  -5   61.69   27.00
   1   9   5   23.60   40.60
  -1   9  -5    2.80   52.19
   1   9   5    3.20   46.30
  -1   9  -5  136.19  104.69
  -1   9  -5   53.29   27.00
   1   9   5   74.09   16.80
   2  -9   5  287.57   49.30
  -2  -9  -5  234.88   28.70
   2  -9   5  178.38   50.29
  -2  -9  -5  233.08   23.40
   2  -9   5  247.48   28.00
   2   9   5  133.09   41.00
  -2   9  -5  265.97   38.90
   2   9   5  200.68   60.89
   2   9   5  255.77   27.40
  -2   9  -5  390.36   81.29
   3  -9   5  -21.60   49.10
  -3  -9  -5   29.60   12.00
  -3  -9  -5   15.60   11.20
  -3   9  -5   26.10   19.50
  -3   9  -5   32.40   20.50
   3   9   5   -9.50   16.80
  -3   9  -5   -3.80   93.69
   3   9   5   25.30   37.20
  -4  -9  -5  302.67   25.30
   4  -9   5  455.55   68.59
  -4  -9  -5  341.67   27.30
   4   9   5  370.06   66.39
  -4   9  -5  322.77   36.40
  -4   9  -5  289.17   37.90
  -4   9  -5  334.17   89.79
  -5  -9  -5   42.20   12.00
  -5  -9  -5   40.60   14.00
  -5  -9  -5   56.79   43.60
   5  -9   5   92.29   64.19
  -5  -9  -5   43.80   17.80
  -5   9  -5   30.00   21.80
  -5   9  -5  -10.00   86.19
   5   9   5   45.10   52.99
   6  -9   5  118.69   28.70
  -6  -9  -5   54.09   49.99
  -6   9  -5   60.29   20.20
  -6   9  -5   47.50   74.59
  -6 -10   5   -3.30   12.10
   6  10  -5  -11.00   11.30
  -5 -10   5   94.59   16.50
  -5 -10   5  133.39   18.80
  -5  10   5   86.99   21.90
   5  10  -5   60.59   38.10
   5  10  -5   82.99   16.40
  -5  10   5   34.90   44.40
  -4 -10   5   29.80    8.40
  -4 -10   5   43.60   31.60
  -4  10   5   42.70   72.59
  -4  10   5   62.19   18.00
   4  10  -5   46.90   34.90
  -3 -10   5  199.98   25.00
   3 -10  -5  206.28   29.00
  -3 -10   5  166.98   21.30
  -3  10   5  214.98   24.00
   3  10  -5  194.78   42.40
  -2 -10   5  129.49   42.20
  -2 -10   5  159.58   22.10
  -2 -10   5  109.49   27.90
   2  10  -5  124.59   19.50
   2  10  -5  179.68   43.10
  -2  10   5  123.99   17.70
   1 -10  -5   72.89   15.90
  -1 -10   5   50.39   14.00
  -1 -10   5   80.89   34.90
  -1 -10   5   79.79   16.60
  -1  10   5   48.20   46.90
   1  10  -5   10.00   40.20
   1  10  -5   79.89   18.00
   1  10  -5   78.49   83.79
  -1  10   5   70.99   14.60
   0 -10  -5  404.26   31.30
   0 -10   5  404.36   55.69
   0 -10   5  416.56   34.00
   0 -10   5  439.76   35.10
   0  10   5  390.26   71.39
   0  10  -5  342.37   86.29
   0  10   5  427.96   28.90
   0  10  -5  378.26   34.10
   0  10  -5  462.45   73.39
   1 -10   5  146.19   39.40
  -1 -10  -5   72.19   13.50
   1 -10   5  105.69   18.90
   1 -10   5   91.79   18.10
   1  10   5   85.19   14.40
  -1  10  -5   81.99   22.70
   1  10   5   54.49   40.30
  -1  10  -5   82.09   32.80
   2 -10   5  157.58   26.00
   2 -10   5   82.49   23.80
   2 -10   5   86.09   40.30
  -2 -10  -5  110.59   17.40
  -2 -10  -5   86.49   16.00
  -2  10  -5   85.19   26.70
  -2  10  -5  155.18   23.50
   2  10   5  119.69   16.80
   2  10   5   52.99   40.00
  -3 -10  -5   -1.80   11.80
   3 -10   5   43.10   39.00
   3 -10   5  -14.70   22.20
  -3 -10  -5    6.90   11.70
   3  10   5   25.90   15.40
   3  10   5  -10.20   36.00
  -3  10  -5   13.40   19.10
  -4 -10  -5  284.17   34.90
   4 -10   5  330.47   52.49
   4 -10   5  286.77   36.50
  -4 -10  -5  331.67   27.50
  -4 -10  -5  251.97   26.30
  -4  10  -5  339.77   36.90
   4  10   5  235.78   47.60
  -4  10  -5  305.57  144.49
   5 -10   5   39.80   21.40
  -5 -10  -5   53.99   15.70
   5 -10   5 -141.19  101.19
   5  10   5   22.60   37.50
  -5  10  -5  -93.99  103.49
  -5  10  -5   42.10   19.10
  -5 -11   5   46.70   19.10
  -5 -11   5   66.29    8.90
   5  11  -5  -11.50   28.80
   5  11  -5   74.99   12.00
  -4 -11   5  114.99   16.50
  -4 -11   5  169.28   22.30
   4  11  -5  132.59   20.90
   4  11  -5   93.69   34.00
  -4  11   5  136.89   19.90
  -4  11   5  143.69   49.60
  -3 -11   5  135.19   26.70
   3 -11  -5  107.99   26.00
   3  11  -5  113.39   20.00
  -3  11   5  114.79   18.70
   3  11  -5  108.29   60.89
   2 -11  -5  -10.90   20.00
  -2 -11   5   -2.90   10.40
  -2 -11   5  -10.60   54.99
  -2 -11   5   36.90   23.30
  -2 -11   5   38.80   41.00
  -2  11   5    6.80   12.50
   2  11  -5    1.50   13.20
   2  11  -5   51.69   34.30
  -1 -11   5  135.49   39.00
   1 -11  -5   72.09   17.90
  -1 -11   5   73.69   19.60
  -1 -11   5   71.29   13.80
  -1  11   5   75.59   13.80
   1  11  -5   96.79   38.30
   1  11  -5   80.19   15.90
  -1  11   5   57.99   54.09
   0 -11   5   97.29   17.30
   0 -11   5   77.39   35.40
   0 -11   5   91.79   20.40
   0 -11  -5   85.19   15.70
   0  11   5   71.39   13.50
   0  11  -5  119.79   45.20
   0  11  -5  133.59   18.50
   0  11   5   66.69   38.80
   1 -11   5   41.20   17.70
  -1 -11  -5   53.89   13.20
   1 -11   5   67.69   35.50
   1 -11   5   57.09   19.70
  -1  11  -5   73.49   22.80
  -1  11  -5  106.39   20.80
   1  11   5   67.49   12.60
   1  11   5    3.80   36.70
   2 -11   5  278.47   32.50
  -2 -11  -5  249.38   39.50
  -2 -11  -5  223.08   23.90
   2 -11   5  233.68   39.00
   2 -11   5  175.68   38.00
   2  11   5  153.58   37.70
  -2  11  -5  226.48   32.10
  -3 -11  -5   76.39   17.10
   3 -11   5   62.19   42.90
  -3 -11  -5   58.19   12.90
   3 -11   5   61.49   19.00
   3  11   5  -20.60   35.60
   3  11   5   59.99   16.60
  -3  11  -5   88.39   22.60
   4 -11   5  117.69   45.20
   4 -11   5   10.00   18.10
  -4 -11  -5   45.70   15.40
  -4 -11  -5   56.99   13.20
   4  11   5   17.40   32.20
  -4  11  -5   56.29   19.70
   4  12  -5   23.80    8.50
  -4  12   5   34.90   15.60
   4  12  -5   -0.60   26.10
  -3 -12   5   17.30    8.10
   3  12  -5   33.00   10.60
  -3  12   5   34.10   15.80
   3  12  -5  -17.20   29.10
  -2 -12   5   24.10   10.80
   2 -12  -5   21.40   17.10
  -2  12   5    1.00   12.50
   2  12  -5   -5.50   31.30
   2  12  -5   15.80   11.40
  -1 -12   5   61.89   14.80
  -1 -12   5   59.39   37.90
   1 -12  -5   32.80   15.20
  -1 -12   5   64.79   19.90
   1  12  -5   49.40   40.20
   1  12  -5   60.39   14.20
  -1  12   5   54.99   14.90
   0 -12   5   13.60   18.10
   0 -12   5   40.50   17.60
   0 -12  -5    3.90   13.60
   0 -12   5   74.99   43.30
   0  12  -5   42.60   17.50
   0  12  -5   12.60   21.50
   0  12   5   18.10   37.30
   0  12   5   27.90   13.80
   1 -12   5   34.20   17.50
  -1 -12  -5   12.80   11.70
   1 -12   5   16.60   21.50
   1 -12   5   77.59   43.80
  -1  12  -5   19.20   21.30
   1  12   5   61.79   35.80
  -1  12  -5  -13.50   26.30
   1  12   5   13.70   12.60
   2 -12   5  205.68   44.30
   2 -12   5  148.19   19.80
  -2 -12  -5  133.09   19.90
   2  12   5   77.99   33.20
   2  12   5  197.28   31.60
   2  12   5  154.28   21.70
  -2  12  -5  221.88   35.10
   3 -12   5  -19.50   35.20
  -3 -12  -5   21.50   13.40
   3 -12   5   28.40   21.90
  -3  12  -5   38.30   19.30
   3  12   5  -53.09   26.80
  -2 -13   5  136.79   19.60
   2  13  -5   71.49   30.40
   2  13  -5  122.69   14.40
  -2  13   5   97.19   14.30
   1 -13  -5   10.90   15.20
  -1 -13   5   41.60   14.30
  -1 -13   5   -9.80   28.20
   1  13  -5   70.49   13.90
  -1  13   5   34.30   11.50
   1  13  -5   -2.80   23.20
   0 -13  -5   -4.30   14.70
   0 -13   5  -39.20   22.40
   0  13   5   22.70   11.10
  -1 -13  -5   21.60   11.70
   1 -13   5   -6.90   28.80
   1  13   5   -2.70   30.40
   1  13   5   21.10   11.60
   2 -13   5   80.49   27.40
   2 -13   5  -12.50   18.20
   2  13   5   32.10   23.60
   2  13   5   44.60   22.50
  -8   0   6   36.80   21.40
  -8   0   6   22.00   11.70
  -7   0   6  430.76   47.40
  -7   0   6  346.27   25.20
  -6   0   6    4.40   28.50
  -6   0   6   37.90   11.50
  -6   0   6   14.30   19.60
  -5   0   6   64.89   33.10
  -5   0   6   54.79   57.19
  -5   0   6   32.50   20.00
   5   0  -6  -20.40   46.40
   4   0  -6   39.50   34.00
  -4   0   6   11.10   10.40
   3   0  -6    2.20   22.00
  -2   0   6  467.05   25.40
   2   0  -6  467.85   44.90
  -2   0   6  458.15   25.60
  -1   0   6 1084.09   60.19
  -1   0   6 1227.58   51.09
   1   0  -6 1242.98   59.99
   0   0   6  891.41   38.20
   0   0  -6  805.32   46.10
   1   0   6  650.23   32.80
  -1   0  -6  687.23   36.90
  -2   0  -6  274.57   21.60
  -2   0  -6  229.98   22.30
   2   0   6  254.67   24.60
  -4   0  -6   21.30   36.60
  -4   0  -6  102.29   44.70
   4   0   6   85.49   53.19
  -4   0  -6   43.40   22.20
  -4   0  -6   89.59   32.10
  -5   0  -6  409.66   42.30
  -5   0  -6  418.86   57.19
  -5   0  -6  533.25   72.39
  -6   0  -6   14.80   40.70
  -6   0  -6  -19.30   32.70
  -7   0  -6  113.19   50.09
  -7   0  -6   49.40   61.89
  -8   0  -6  146.99   47.70
  -8   0  -6  136.89   41.70
  -8  -1   6    7.60    9.60
  -8  -1   6    4.60   18.60
  -8   1   6   -0.70   23.90
  -8   1   6   -0.70   14.50
  -7  -1   6   62.69   31.90
  -7  -1   6   13.80    9.70
  -7  -1   6    5.40   25.00
  -7   1   6    4.20   22.90
  -7   1   6   24.90   12.00
  -6  -1   6  369.26   46.30
   6  -1  -6  131.79   98.19
  -6  -1   6  310.97   47.30
  -6  -1   6  296.37   32.70
  -6  -1   6  282.07   23.40
  -6   1   6  274.07   56.39
  -6   1   6  302.77   26.40
  -6   1   6  235.68   37.80
  -5  -1   6  464.75   30.90
  -5  -1   6  481.65   36.90
  -5  -1   6  489.25   62.59
   5  -1  -6  435.66   61.59
  -5  -1   6  480.75   34.60
  -5  -1   6  434.86   61.69
  -5   1   6  539.25   53.49
  -5   1   6  129.19  160.48
  -5   1   6  347.97   47.40
  -5   1   6  598.34   88.99
  -5   1   6  501.15   66.59
  -5   1   6  473.35   32.60
   5   1  -6  370.86   55.89
  -4  -1   6  306.87   26.40
  -4   1   6  289.77   25.80
  -3  -1   6 1326.47   58.49
  -3  -1   6 1278.07   57.09
   3  -1  -6 1404.46   75.09
   3   1  -6 1393.96   77.79
  -3   1   6 1218.48   56.49
  -2  -1   6 2692.73  113.49
   2  -1  -6 2811.12  122.39
  -2  -1   6 2779.32  113.49
   2   1  -6 2887.51  122.09
  -2   1   6 2739.23  111.59
  -2   1   6 2573.44  110.29
   1  -1  -6  931.51   51.89
  -1  -1   6  946.91   51.49
   1   1  -6  942.11   51.19
  -1   1   6 1004.40   42.70
   0  -1  -6  643.84   40.30
   0  -1   6  617.94   28.80
   0   1  -6  578.14   36.60
   0   1   6  630.54   30.70
  -1  -1  -6  595.64   36.00
   1  -1   6  603.34   28.60
  -1   1  -6  577.04   32.60
   1   1   6  601.14   32.40
  -2  -1  -6 1892.21   81.79
  -2   1  -6 2038.40   82.99
  -2   1  -6 1982.00   86.99
  -3  -1  -6   28.50    9.90
   3  -1   6   31.40   31.40
   3   1   6   26.50   36.80
  -3   1  -6   27.30   22.10
   3   1   6   28.60   20.30
  -4  -1  -6  420.46   43.70
  -4  -1  -6  459.45   79.29
  -4  -1  -6  344.87   48.60
  -4  -1  -6  360.86   55.09
  -4  -1  -6  386.36   27.20
  -4   1  -6  362.96   63.39
  -4   1  -6  383.16   52.59
  -4   1  -6  424.66   51.19
   4   1   6  434.96   77.89
  -5  -1  -6  440.96   61.39
  -5  -1  -6  387.46   41.80
  -5   1  -6  408.86   55.29
  -5   1  -6  345.87   48.10
  -5   1  -6  426.56   62.59
  -6  -1  -6  171.08   36.20
  -6  -1  -6  191.58   49.00
  -6  -1  -6  170.98   34.20
  -6   1  -6  173.38   43.90
  -6   1  -6  128.49   46.60
  -6   1  -6  211.68   46.90
  -6   1  -6  189.88   41.90
  -7  -1  -6   45.90   41.70
  -7  -1  -6   28.70   51.99
  -7  -1  -6  144.49   82.69
  -7   1  -6  -42.30   66.29
  -7   1  -6   28.60   53.29
  -7   1  -6   31.10   58.99
  -7   1  -6  -88.69   45.20
  -8  -1  -6   -6.90   35.50
  -8  -1  -6   95.59   38.70
  -8   1  -6 -320.87  173.78
  -8   1  -6  -25.30   42.10
  -8  -2   6   28.90   17.30
  -8  -2   6   -6.20    7.40
  -8  -2   6  -25.10   33.90
  -8   2   6    2.50   25.00
  -8   2   6  -15.40   20.90
  -7  -2   6   48.20   22.10
  -7  -2   6   44.90    9.70
  -7  -2   6   15.00   22.70
  -7   2   6   48.10   44.60
  -7   2   6   89.39   28.40
  -7   2   6   19.30   15.40
  -6  -2   6  553.04   44.10
  -6  -2   6  579.94   31.20
  -6  -2   6  604.34   56.49
  -6  -2   6  618.74   37.90
  -6  -2   6  537.75   61.19
   6  -2  -6  330.77  113.99
  -6   2   6  577.14   82.29
  -6   2   6  575.44   68.29
  -6   2   6  384.56  131.89
  -6   2   6  551.84   36.60
  -5  -2   6  325.07   38.50
  -5  -2   6  280.77   25.90
  -5  -2   6  250.87   32.00
  -5  -2   6  306.27   29.50
  -5  -2   6  286.97   49.70
  -5   2   6  314.47   46.10
  -5   2   6  226.98   31.10
  -5   2   6   11.20  132.69
   5   2  -6  228.48   55.19
  -5   2   6  247.08   43.70
  -5   2   6  267.27   53.69
  -4  -2   6   -2.90   16.50
  -4  -2   6   18.20   15.20
  -4  -2   6  -10.90   10.10
   4  -2  -6   12.10   30.80
   4   2  -6   -2.00   32.10
  -4   2   6   37.70   43.80
  -4   2   6  -12.50   55.29
  -4   2   6   45.80   27.00
   3  -2  -6 1327.47   76.39
  -3  -2   6 1289.37   58.79
  -3   2   6 1177.28   55.39
  -3   2   6 1395.36  107.89
   3   2  -6 1419.46   77.89
   2  -2  -6  730.43   50.29
  -2  -2   6  746.73   37.20
  -2  -2   6  722.63   35.80
  -2   2   6  724.13   34.80
  -2   2   6  599.74   67.89
   2   2  -6  699.63   50.59
  -2   2   6  666.73   32.40
   1  -2  -6   48.10   13.30
  -1  -2   6   47.40   11.70
  -1   2   6   57.19   10.10
   1   2  -6   31.00   12.80
   0  -2  -6  297.17   33.60
   0  -2   6  300.17   33.80
   0   2   6  293.57   20.50
   0   2  -6  317.27   25.50
  -1  -2  -6  338.07   33.30
   1  -2   6  336.07   45.70
  -1   2  -6  344.07   23.30
  -2  -2  -6  492.85   28.70
  -2   2  -6  500.55   38.10
  -2   2  -6  567.84   33.80
   2   2   6  593.24   41.80
  -3  -2  -6  350.96   23.50
  -3   2  -6  326.47   47.80
   3   2   6  382.66   53.89
   4  -2   6   63.99   50.49
  -4  -2  -6  152.08   25.60
  -4  -2  -6  148.99   28.60
  -4  -2  -6  132.89   28.70
  -4  -2  -6  133.49   19.80
  -4   2  -6  175.88   54.59
  -4   2  -6  129.19   44.20
  -4   2  -6  166.78   28.90
  -4   2  -6   75.79   39.90
  -4   2  -6   98.59   32.90
  -4   2  -6  107.69   49.80
   4   2   6   73.09   36.10
  -5  -2  -6  279.97   59.09
  -5  -2  -6  213.18   34.50
  -5  -2  -6  206.28   33.80
  -5  -2  -6  252.27   44.40
  -5   2  -6  211.78   36.60
  -5   2  -6  238.78   44.70
  -5   2  -6  252.17   61.29
  -5   2  -6  235.38   40.60
  -5   2  -6  245.48   51.09
  -6  -2  -6  222.18   59.89
  -6  -2  -6  152.58   32.20
  -6  -2  -6  212.28   32.90
  -6   2  -6  166.38   46.80
  -6   2  -6  118.19   50.39
  -6   2  -6  155.58   38.80
  -6   2  -6  156.68   44.40
  -7  -2  -6  218.18   40.20
  -7  -2  -6  176.58   38.10
  -7   2  -6  169.28   53.69
  -7   2  -6  161.48   50.39
  -7   2  -6  181.08   57.89
  -7   2  -6  135.99   53.69
  -8  -2  -6   22.90   34.00
  -8  -2  -6   52.99   33.10
  -8   2  -6   48.20   47.90
  -8  -3   6    5.20    7.80
  -8  -3   6   -4.40   24.30
  -8  -3   6    9.60   15.40
  -8   3   6   40.50   27.70
  -7  -3   6   -2.00   18.10
  -7  -3   6    1.00    8.30
  -7  -3   6  -27.80   18.80
  -7   3   6  -43.50   27.30
  -7   3   6  -26.10  111.69
  -7   3   6   54.49   45.20
  -6  -3   6   61.79   11.00
   6  -3  -6   -7.70  108.49
  -6  -3   6   93.79   15.50
  -6  -3   6   82.09   28.10
  -6  -3   6  145.59   27.60
  -6  -3   6   65.49   19.40
  -6   3   6  -10.10  105.99
  -6   3   6   55.29   35.00
  -6   3   6   72.79   28.30
  -6   3   6  -26.50   45.40
  -5  -3   6   19.60   31.20
  -5  -3   6   10.20   13.40
  -5  -3   6   -0.80   22.20
  -5  -3   6   21.70   16.10
  -5  -3   6   12.20   10.80
   5  -3  -6    0.00   57.59
  -5   3   6   17.70   27.10
  -5   3   6   45.20   49.20
  -5   3   6   80.89   42.60
  -5   3   6  -17.70   91.59
  -5   3   6   47.50  118.19
  -4  -3   6  526.05   33.20
  -4  -3   6  476.65   35.50
  -4  -3   6  486.35   32.80
  -4  -3   6  560.24   65.79
  -4   3   6  593.84   63.59
  -4   3   6  599.94  113.79
  -4   3   6  227.88  124.19
   4   3  -6  598.34   79.19
  -4   3   6  473.85   43.10
  -3  -3   6  159.48   18.80
   3  -3  -6  115.89   24.80
   3   3  -6  125.09   26.40
  -3   3   6   99.09   45.30
  -2  -3   6   84.79   17.80
  -2  -3   6  110.49   16.80
   2  -3  -6   50.19   18.60
  -2   3   6   63.09   35.30
   2   3  -6   81.29   18.70
  -2   3   6   84.69   15.00
  -1  -3   6 2739.13  114.19
  -1   3   6 2453.15  128.39
   1   3  -6 2670.23  112.69
  -1   3   6 2613.64  109.29
   0  -3   6  279.17   36.80
   0  -3  -6  228.48   35.30
   0   3  -6  271.57   27.20
   0   3   6  281.57   25.00
   1  -3   6  117.29   26.70
  -1   3  -6  200.78   22.80
   1   3   6  177.48   25.70
   2  -3   6   21.20   29.80
  -2  -3  -6   26.20    9.50
   2   3   6   36.10   16.90
  -2   3  -6   11.40   16.80
  -3  -3  -6    1.40    9.20
   3  -3   6   17.60   40.40
   3   3   6  -11.30   23.80
  -3   3  -6  -12.70   24.80
   4  -3   6  701.13  119.39
  -4  -3  -6  944.01   57.49
  -4  -3  -6  943.81   44.10
  -4  -3  -6  855.21   59.99
  -4  -3  -6  942.81   63.69
  -4   3  -6  795.52  115.69
  -4   3  -6  875.11   61.49
  -4   3  -6  954.40  100.49
  -4   3  -6  976.50   98.49
  -4   3  -6  908.01   76.99
  -4   3  -6  825.42   55.89
   4   3   6  887.11  100.59
  -5  -3  -6  504.85   47.40
  -5  -3  -6  456.75   30.60
  -5  -3  -6  441.06   46.00
  -5  -3  -6  509.95   45.10
  -5   3  -6  534.85   85.99
  -5   3  -6  423.86   68.09
  -5   3  -6  437.36   51.79
  -5   3  -6  412.06   49.99
  -5   3  -6  468.25   68.89
  -6  -3  -6  120.09   27.80
  -6  -3  -6  120.09   28.50
  -6   3  -6  164.88   49.40
  -6   3  -6  118.59   32.40
  -6   3  -6  204.48   48.50
  -6   3  -6  105.39   55.39
  -6   3  -6  181.28   44.40
  -7  -3  -6   -5.20   30.50
  -7  -3  -6   15.10   27.60
  -7   3  -6   47.70   53.49
  -7   3  -6   38.50   38.20
  -7   3  -6   12.80   51.79
  -8  -4   6   -6.70    7.20
  -8  -4   6    6.20   14.90
  -8  -4   6   19.50   20.20
  -8   4   6   -7.10   26.70
  -7  -4   6   59.39    9.10
  -7  -4   6   48.00   19.20
  -7  -4   6   51.49   17.10
  -7   4   6  -19.70  156.98
  -7   4   6   48.60   30.90
  -6  -4   6   81.39   24.20
  -6  -4   6   95.99   15.10
  -6  -4   6   76.09   11.40
  -6  -4   6  104.09   19.00
  -6   4   6  129.89   37.80
  -6   4   6   57.99   45.90
  -6   4   6  101.79   27.70
  -6   4   6   95.89   96.69
  -5  -4   6  378.76   39.70
   5  -4  -6  252.97   73.79
  -5  -4   6  325.67   50.69
  -5   4   6  312.37   58.39
  -5   4   6  300.37  161.98
  -5   4   6  338.97  127.69
  -5   4   6  310.17   47.50
   4  -4  -6  435.36   79.79
  -4  -4   6  387.96   30.00
  -4  -4   6  273.27   28.90
  -4  -4   6  408.16   45.00
  -4  -4   6  327.37   28.70
  -4  -4   6  321.07   29.90
  -4   4   6  274.17  118.39
  -4   4   6  234.68   70.49
  -4   4   6  337.77   38.10
   4   4  -6  426.26   77.79
   4   4  -6  476.65  140.69
  -4   4   6  413.06   59.09
  -4   4   6  116.99   87.89
   3  -4  -6    0.20   25.40
  -3  -4   6   12.90   11.80
  -3  -4   6   16.20   10.30
   3   4  -6    3.20   23.10
  -3   4   6  -17.50   47.10
   2  -4  -6   49.60   21.10
  -2  -4   6   31.20   11.20
  -2  -4   6   36.10   11.00
  -2   4   6   19.00   34.90
   2   4  -6   21.30   17.40
  -2   4   6   28.50    8.50
   1  -4  -6  307.77   42.20
  -1  -4   6  338.57   28.30
  -1   4   6  304.37   58.49
   1   4  -6  338.47   31.80
  -1   4   6  347.37   25.80
   0  -4  -6  118.49   18.30
   0  -4   6  133.49   29.10
   0   4  -6  142.39   23.50
   0   4   6  166.28   24.20
   1  -4   6  131.49   27.20
  -1  -4  -6  118.09   20.40
  -1   4  -6  192.78   31.20
  -1   4  -6  164.08   23.00
   1   4   6  160.58   28.80
   2  -4   6  168.38   38.30
  -2  -4  -6  237.08   20.40
   2   4   6  272.57   43.60
  -2   4  -6  227.68   42.40
  -3  -4  -6  356.56   31.80
  -3  -4  -6  401.66   50.89
   3  -4   6  381.06   63.69
  -3  -4  -6  310.37   30.10
  -3   4  -6  448.36   69.89
   3   4   6  434.66   64.69
  -3   4  -6  394.66   82.89
  -3   4  -6  327.57   79.09
  -3   4  -6  330.87   36.20
  -3   4  -6  389.96   46.10
  -3   4  -6  402.36   59.29
  -4  -4  -6  113.29   25.80
  -4  -4  -6  145.39   27.60
  -4  -4  -6  124.79   17.20
  -4  -4  -6  144.89   18.60
  -4   4  -6  175.88   51.59
  -4   4  -6  115.49   22.20
  -4   4  -6  175.58   42.00
  -4   4  -6  132.39   26.30
  -4   4  -6  131.19   74.89
  -4   4  -6   97.19   60.19
  -5  -4  -6   69.69   22.00
  -5  -4  -6   57.49   23.90
  -5  -4  -6   30.90   27.90
  -5   4  -6   30.00   37.20
  -5   4  -6   16.00   54.19
   5   4   6   -7.00   69.89
  -5   4  -6   65.89   23.90
  -5   4  -6   62.69   23.80
  -5   4  -6  189.78   65.59
  -6  -4  -6   49.50   26.20
  -6  -4  -6   85.69   24.70
  -6   4  -6   47.90   51.49
  -6   4  -6   65.79   28.70
  -6   4  -6   71.89   41.10
  -6   4  -6   88.19   38.50
  -7  -4  -6   36.90   26.00
  -7  -4  -6   89.69   29.80
  -7   4  -6   85.79   33.90
  -7   4  -6   88.39   53.89
  -7   4  -6   88.09   50.69
  -8  -5   6   52.09    7.80
  -8  -5   6   40.00   12.80
  -8  -5   6   80.69   19.00
  -8   5   6   42.40   41.20
  -7  -5   6    3.20    9.00
  -7  -5   6   11.50   15.50
  -7  -5   6   38.70   19.80
  -7   5   6   55.49  101.79
  -7   5   6   10.20   35.20
  -7   5   6  -52.99   52.59
  -6  -5   6  292.77   39.40
  -6  -5   6  232.98   27.00
  -6  -5   6  280.27   20.50
  -6   5   6  291.47   39.80
  -6   5   6  278.17   53.19
  -6   5   6  410.86   59.19
  -6   5   6  217.78   99.99
  -5  -5   6  161.18   19.10
  -5  -5   6  182.78   24.70
  -5  -5   6  209.68   29.30
  -5  -5   6  184.38   24.10
  -5  -5   6  108.69   23.60
   5  -5  -6  254.07   80.39
  -5  -5   6  149.69   19.30
   5   5  -6   72.19   99.69
  -5   5   6  101.99  124.89
  -5   5   6   63.69   57.19
  -5   5   6   74.89  108.19
  -5   5   6  168.78   47.00
  -5   5   6  126.69   26.10
  -4  -5   6   36.80   12.40
  -4  -5   6   15.00   14.40
  -4  -5   6   -2.80   18.60
  -4  -5   6  -20.40   29.50
  -4   5   6  143.69   69.69
  -4   5   6   36.60  116.69
   4   5  -6  126.29   90.89
  -4   5   6   39.10   21.70
   4   5  -6  -14.10   27.70
  -3  -5   6  655.73   49.20
  -3  -5   6  743.73   42.50
  -3  -5   6  674.43   40.60
  -3  -5   6  705.53   40.20
   3  -5  -6  695.03   77.39
   3   5  -6  736.03   57.89
  -3   5   6  677.03   45.60
  -3   5   6  711.53  102.09
   3   5  -6  901.61  138.09
  -2  -5   6  162.88   22.60
  -2  -5   6  142.89   23.50
  -2   5   6  153.18   23.90
  -2   5   6  111.69   42.90
   2   5  -6  177.38   34.60
   1  -5  -6 1640.14   84.19
  -1  -5   6 1598.14   72.19
   1  -5  -6 1473.95   70.09
  -1  -5   6 1598.54   74.09
  -1   5   6 1571.64   72.59
   1   5  -6 1591.54   73.49
  -1   5   6 1403.46   97.79
   0  -5  -6  235.18   23.70
   0  -5   6  225.88   30.70
   0  -5  -6  283.37   50.99
   0   5  -6  212.58   25.90
   0   5   6  227.28   30.90
  -1  -5  -6 1229.38   53.99
   1  -5   6 1206.48   71.19
  -1   5  -6 1140.29   57.99
  -1   5  -6 1191.28   68.59
   1   5   6 1142.69   66.69
   2  -5   6  -18.20   27.30
  -2  -5  -6    3.50    9.70
  -2   5  -6   -1.40   24.00
   2   5   6    4.70   20.30
  -2   5  -6   -3.80   18.20
  -3  -5  -6   41.30   10.60
   3  -5   6   14.20   43.30
   3  -5   6   -1.70   82.59
  -3  -5  -6   55.79   13.30
  -3  -5  -6   89.79   32.30
  -3   5  -6   24.30   22.60
  -3   5  -6  190.28   85.99
  -3   5  -6   30.10   40.20
  -3   5  -6  107.49   20.20
   3   5   6   14.50   31.20
  -3   5  -6   60.89   35.90
   3   5   6  -13.00   53.99
  -4  -5  -6 1071.69   65.39
  -4  -5  -6 1083.29   48.80
   4  -5   6 1081.19  138.39
  -4   5  -6  948.61  130.89
   4   5   6 1066.89  123.49
  -4   5  -6  863.71   74.59
  -4   5  -6 1033.60   69.29
  -5  -5  -6  345.77   37.90
  -5  -5  -6  319.17   26.60
  -5  -5  -6  428.56   42.80
  -5   5  -6  329.77   71.19
  -5   5  -6  349.07   66.49
   5   5   6  198.48   93.19
  -5   5  -6  304.37   42.40
  -5   5  -6  360.76   42.00
  -6  -5  -6   -2.90   23.90
  -6   5  -6   43.90   41.80
  -6   5  -6   34.70   24.60
  -6   5  -6   61.39   57.59
  -7  -5  -6  103.19   28.90
  -7  -5  -6   80.19   24.00
  -7   5  -6  -37.90   50.29
  -7   5  -6   23.40   53.69
  -7   5  -6   78.69   29.50
  -7  -6   6   71.29   18.10
  -7  -6   6   97.29   16.20
  -7  -6   6  101.49   14.30
  -7   6   6  125.99   36.30
  -7   6   6  123.29   56.99
  -6  -6   6  253.67   25.90
  -6  -6   6  208.88   33.90
  -6  -6   6  210.68   31.30
  -6  -6   6  220.38   18.50
  -6   6   6  115.09   55.29
  -6   6   6  249.38   41.10
   6   6  -6  227.58   73.99
  -6   6   6  245.08   38.10
  -6   6   6   90.09   96.59
  -5  -6   6   92.29   23.90
  -5  -6   6   71.39   11.40
  -5  -6   6   88.49   27.40
   5  -6  -6  138.59   94.89
  -5  -6   6   70.89   18.00
  -5  -6   6   77.39   14.60
  -5  -6   6   77.69   14.00
  -5   6   6   87.59   22.50
  -5   6   6   56.39   60.99
   5   6  -6   89.49   66.29
  -5   6   6  107.29   47.00
  -5   6   6  129.19  100.59
  -5   6   6   53.69  146.89
   4  -6  -6 1027.10  136.49
  -4  -6   6 1125.39   64.99
  -4  -6   6 1170.28   54.09
  -4  -6   6 1182.58   72.29
  -4  -6   6 1185.88   59.69
   4   6  -6 1381.26  123.79
  -4   6   6 1051.69   65.69
  -3  -6   6   -3.50   16.10
  -3  -6   6  -33.10   31.80
  -3  -6   6    0.10   16.10
  -3  -6   6   22.80   17.20
  -3   6   6  -15.10   16.80
  -3   6   6  -65.39  112.69
   3   6  -6   -6.70   21.50
   3   6  -6   -1.00   72.89
  -3   6   6  -80.69   60.39
   2  -6  -6   51.19   20.10
  -2  -6   6   14.80   15.00
  -2  -6   6   86.89   15.50
  -2  -6   6   54.89   14.70
  -2   6   6   40.10   50.59
  -2   6   6   44.60   13.70
  -2   6   6   74.39   18.90
   2   6  -6  139.79   69.69
  -2   6   6  151.18  125.19
   2   6  -6   62.49   18.00
   1  -6  -6  769.72   42.20
   1  -6  -6  776.62   76.19
  -1  -6   6  728.03   61.69
  -1  -6   6  745.63   44.90
  -1  -6   6  753.62   45.70
   1   6  -6  714.63   47.70
  -1   6   6  887.01  108.79
  -1   6   6  743.43   48.10
   0  -6   6  320.77   34.80
   0  -6  -6  308.17   26.30
   0   6   6  344.37   39.10
   0   6  -6  363.96   34.60
   1  -6   6  372.16   52.39
   1  -6   6  369.26   44.90
  -1  -6  -6  331.07   26.40
   1   6   6  329.77   45.90
  -1   6  -6  353.66   36.40
   1   6   6  381.16   54.09
  -1   6  -6  324.87   47.70
   2  -6   6  242.58   56.29
  -2  -6  -6  125.39   17.10
   2  -6   6  134.89   33.60
  -2  -6  -6  153.18   19.70
   2   6   6  100.99   27.70
  -2   6  -6  164.98   55.79
  -2   6  -6  156.78   34.40
  -2   6  -6  147.29   20.90
  -2   6  -6   64.99   95.09
   2   6   6  207.58   47.00
  -3  -6  -6 1016.40   77.29
   3  -6   6 1077.69  123.29
  -3  -6  -6 1031.10   50.09
  -3  -6  -6  990.90   52.09
   3  -6   6 1157.48  111.79
  -3   6  -6 1119.79   58.09
   3   6   6 1106.29  105.29
   3   6   6 1050.79   92.29
  -3   6  -6 1140.89  151.68
  -3   6  -6 1098.39   90.59
  -3   6  -6 1080.39  106.59
  -3   6  -6 1046.10   61.79
  -4  -6  -6  649.43   47.60
  -4  -6  -6  626.54   58.79
  -4  -6  -6  649.04   36.30
   4  -6   6  569.04  123.69
  -4  -6  -6  732.63   39.10
  -4   6  -6  698.93   78.69
   4   6   6  677.43  146.59
  -4   6  -6  679.03   50.99
  -4   6  -6  848.42  124.49
  -4   6  -6  588.34   93.39
  -4   6  -6  779.72   45.70
   4   6   6  787.52   97.99
  -5  -6  -6   11.50   24.70
  -5  -6  -6   21.40   12.90
  -5  -6  -6   36.20   19.30
  -5   6  -6   14.40   42.30
  -5   6  -6   62.59   22.40
  -5   6  -6  138.89   68.59
  -5   6  -6  -13.70   22.10
   5   6   6   22.10   74.29
  -6  -6  -6   88.29   34.40
  -6  -6  -6  101.19   24.50
  -6   6  -6   63.39   53.09
  -6   6  -6   92.89   74.59
  -6   6  -6   91.19   27.90
  -7  -6  -6  134.69   29.60
  -7  -6  -6  111.59   23.40
  -7   6  -6   48.40   52.69
  -7   6  -6   33.40   52.29
  -7   6  -6   99.59   24.70
  -7  -7   6   21.00    8.20
  -7  -7   6   22.00   12.70
  -7  -7   6    3.60   14.70
  -7   7   6    6.50   31.80
  -6  -7   6   26.80   23.70
  -6  -7   6   36.30   12.20
  -6  -7   6   28.30   14.90
  -6   7   6   40.10   85.49
  -6   7   6   -1.90   76.39
   6   7  -6   18.40   69.89
  -6   7   6   20.70   50.19
  -6   7   6  -11.30   27.00
  -5  -7   6  131.69   18.70
  -5  -7   6  139.69   23.00
  -5  -7   6  129.29   14.90
  -5  -7   6  162.78   18.20
  -5   7   6  141.49   23.00
  -5   7   6  122.89   97.99
   5   7  -6  131.79   55.79
  -5   7   6  165.58   46.80
  -4  -7   6  374.26   29.70
  -4  -7   6  298.87   25.10
  -4  -7   6  277.87   46.90
  -4  -7   6  344.97   29.20
   4  -7  -6  311.37   86.19
  -4  -7   6  399.76   43.20
  -4   7   6  138.09  128.89
  -4   7   6  324.87   34.50
   4   7  -6  234.68   59.49
  -4   7   6  288.77  110.39
  -3  -7   6   85.39   27.90
  -3  -7   6  135.69   20.00
  -3  -7   6   89.19   17.00
  -3  -7   6  125.79   21.50
  -3   7   6  199.68  117.09
  -3   7   6   79.69   83.19
   3   7  -6  109.39   31.70
  -3   7   6   99.49   19.50
   3   7  -6  114.79   65.29
  -2  -7   6   68.49   18.10
  -2  -7   6   54.99   15.10
   2  -7  -6   69.69   19.90
  -2  -7   6   82.99   45.00
  -2  -7   6   77.79   22.60
  -2  -7   6   39.10   18.90
  -2   7   6   72.79   68.49
  -2   7   6   28.50   18.50
   2   7  -6   57.59   21.80
   2   7  -6   65.19   59.79
  -2   7   6   62.19   17.30
   1  -7  -6  412.06   32.20
  -1  -7   6  359.56   47.00
   1  -7  -6  392.96   48.30
  -1  -7   6  493.55   38.50
  -1  -7   6  399.26   37.60
  -1  -7   6  390.96   40.80
  -1  -7   6  407.56   41.20
  -1   7   6  426.66   56.79
  -1   7   6  358.16   32.10
   1   7  -6  425.96   44.10
  -1   7   6  332.77   41.00
   1   7  -6  556.54   90.39
   0  -7  -6  247.38   48.30
   0  -7   6  310.77   38.10
   0  -7   6  304.97   36.30
   0  -7  -6  279.77   26.90
   0  -7   6  351.66   42.60
   0  -7   6  308.67   46.40
   0   7  -6  334.37   57.29
   0   7  -6  286.27   66.69
   0   7   6  259.47   55.69
   0   7   6  265.27   48.00
   0   7   6  289.77   30.40
   0   7  -6  329.47   42.80
  -1  -7  -6  -12.50   20.40
   1  -7   6   13.70   24.00
   1  -7   6   77.69   44.40
  -1  -7  -6   19.70   11.00
   1  -7   6   55.79   22.70
   1   7   6   11.80   23.40
  -1   7  -6   32.90   20.10
  -1   7  -6  -24.20   81.19
   1   7   6   17.10   46.60
  -1   7  -6  -38.00   29.60
   1   7   6   28.00   17.70
   2  -7   6   84.99   52.69
   2  -7   6   27.10   25.00
  -2  -7  -6   80.59   15.80
  -2  -7  -6   46.50   10.90
  -2   7  -6   76.69   43.30
  -2   7  -6  100.69  101.59
   2   7   6   86.39   32.20
  -2   7  -6   64.89   18.20
  -2   7  -6   -1.10   68.79
   2   7   6   74.49   22.30
   2   7   6  110.59   44.10
   3  -7   6  261.57   53.39
  -3  -7  -6  198.28   19.80
   3  -7   6  169.18   42.10
   3  -7   6  279.87   64.39
  -3  -7  -6  207.48   25.40
   3   7   6  192.28   50.09
  -3   7  -6  144.49   57.79
   3   7   6  107.59   54.99
  -3   7  -6   61.59   89.99
  -3   7  -6   28.50   66.39
  -3   7  -6  198.28   24.60
  -3   7  -6  185.38   27.20
   4  -7   6    9.60   72.09
   4  -7   6   57.69   37.10
  -4  -7  -6   29.80   32.70
  -4  -7  -6   63.59   21.00
  -4  -7  -6   32.80   11.20
  -4  -7  -6   55.99   12.30
  -4   7  -6   63.39   49.20
  -4   7  -6   66.39   18.80
   4   7   6  114.09   73.59
  -4   7  -6  134.19  119.19
   4   7   6   28.30   48.70
  -4   7  -6   76.49   74.39
  -4   7  -6   88.39   23.50
  -5  -7  -6  178.88   24.80
  -5  -7  -6  168.78   33.00
  -5  -7  -6  116.09   16.30
  -5   7  -6  160.68   26.40
  -5   7  -6  153.68   70.79
   5   7   6  153.78   64.29
  -5   7  -6  151.28   51.59
  -5   7  -6  135.39   24.40
  -6  -7  -6  133.69   33.70
  -6  -7  -6   66.89   20.00
  -6   7  -6   77.79   25.00
  -6   7  -6   91.29   63.99
  -6   7  -6  107.29   58.79
  -7  -8   6   56.99   14.60
  -6  -8   6   80.99   11.40
  -6  -8   6  102.79   19.00
  -6  -8   6  137.79   21.90
  -6  -8   6   93.39   14.30
  -6   8   6   88.19   25.50
  -6   8   6   89.29   38.70
   6   8  -6  -35.80   58.79
  -5  -8   6   72.89   11.30
  -5  -8   6   61.19   11.40
  -5  -8   6   91.79   17.20
  -5  -8   6   89.69   19.70
  -5   8   6   82.59   86.19
  -5   8   6   71.29   42.60
   5   8  -6   37.10   46.80
  -5   8   6   71.69   20.30
  -4  -8   6  175.68   24.90
  -4  -8   6  177.68   28.80
  -4  -8   6  169.38   20.00
  -4  -8   6  216.48   23.50
   4   8  -6  182.28   49.20
  -4   8   6  171.28   99.29
  -4   8   6  205.78   29.30
  -3  -8   6   69.99   14.60
   3  -8  -6   61.39   27.40
  -3  -8   6   66.69   13.80
   3  -8  -6   77.49   83.39
  -3  -8   6   47.60   27.20
   3   8  -6   68.99   48.70
  -3   8   6  215.48  131.69
   3   8  -6 -143.19  161.98
  -3   8   6   46.30  102.89
  -3   8   6   56.79   17.10
  -2  -8   6   29.20   44.90
  -2  -8   6    6.80   24.50
  -2  -8   6   25.20   22.30
   2   8  -6  -75.59  138.89
  -2   8   6   54.49   21.20
   1  -8  -6  -19.10   15.20
  -1  -8   6  -27.60   16.50
  -1  -8   6   -1.70   14.80
   1  -8  -6  -75.59   59.59
  -1  -8   6   26.80   38.40
  -1  -8   6   -1.30   23.20
  -1  -8   6   20.60   19.00
   1   8  -6  -11.30   37.20
  -1   8   6   72.79   52.29
  -1   8   6    0.00   36.30
   1   8  -6   41.80   52.99
   0  -8  -6  177.08   24.50
   0  -8   6  223.68   41.80
   0  -8   6  228.38   44.90
   0  -8   6  208.48   50.49
   0  -8   6  183.08   22.10
   0   8  -6  219.98   40.90
   0   8  -6  176.18   30.20
   0   8   6  182.18   26.90
   0   8   6  171.48   54.09
   0   8   6  167.88   32.80
   0   8  -6  197.38   29.60
   0   8  -6  272.87   61.89
   1  -8   6  296.57   50.79
   1  -8   6  180.18   23.60
  -1  -8  -6  180.78   22.60
   1  -8   6  174.58   33.00
   1  -8   6  252.37   45.10
   1   8   6  217.88   30.00
  -1   8  -6  189.38   78.19
   1   8   6  229.38   50.89
  -1   8  -6  208.18   26.90
   1   8   6  111.19   34.90
  -2  -8  -6  216.98   29.60
  -2  -8  -6  219.78   22.50
   2  -8   6  220.28   27.40
   2  -8   6  218.28   47.60
   2   8   6  135.29   49.00
  -2   8  -6  197.78   25.20
   2   8   6  198.38   24.20
  -2   8  -6  292.37   69.19
   2   8   6  206.18   47.40
  -3  -8  -6   44.50   10.70
  -3  -8  -6   37.50   13.10
   3  -8   6   75.99   54.49
   3  -8   6  115.39   29.10
  -3   8  -6  -56.09   83.99
   3   8   6   73.99   43.30
   3   8   6   -2.80   63.89
  -3   8  -6   68.09   20.60
  -3   8  -6   64.49   20.60
  -3   8  -6  104.49   67.39
  -3   8  -6   45.40   81.49
  -4  -8  -6  403.06   29.30
  -4  -8  -6  348.47   48.40
  -4  -8  -6  424.26   37.80
   4  -8   6  603.14   82.69
  -4  -8  -6  402.86   28.90
  -4   8  -6  210.18   82.49
  -4   8  -6  351.66   65.69
  -4   8  -6  417.66   39.20
   4   8   6  416.86   58.69
  -4   8  -6  379.06   38.50
  -5  -8  -6   68.89   14.00
  -5  -8  -6   63.09   41.20
  -5   8  -6  107.59   28.80
  -5   8  -6   89.19   75.89
   5   8   6  120.99   63.29
  -6  -8  -6   73.09   18.20
  -6  -8  -6  119.89   38.30
   6   8   6   49.90   70.09
  -6   8  -6   92.79   23.30
  -6   8  -6   22.50   64.19
  -6  -9   6   59.19   13.30
  -6  -9   6   76.99   11.00
  -6  -9   6   89.69   12.30
  -6   9   6   25.70   36.40
   6   9  -6   69.49   41.20
  -6   9   6   54.09   24.90
  -5  -9   6  189.28   25.40
  -5  -9   6  200.28   22.00
  -5  -9   6  175.58   21.30
   5   9  -6  161.88   49.99
  -5   9   6  151.08   46.40
  -5   9   6  120.59   24.20
  -4  -9   6   96.19   14.20
  -4  -9   6  142.79   18.70
  -4  -9   6   94.09   17.70
  -4   9   6   68.89   18.10
   4   9  -6   80.49   43.00
  -3  -9   6  156.38   22.70
  -3  -9   6  143.19   17.20
   3  -9  -6  113.49   38.50
  -3   9   6  142.99   25.20
   3   9  -6  140.19   43.00
   2  -9  -6   95.69   98.09
   2  -9  -6   47.00   20.60
  -2  -9   6  139.99   43.40
  -2  -9   6   30.70   30.20
  -2  -9   6   60.49   14.40
   2   9  -6   81.49   43.30
   2   9  -6   80.19   59.19
  -2   9   6   68.09   16.50
   1  -9  -6   38.00   15.80
  -1  -9   6   40.10   30.10
  -1  -9   6   36.50   35.30
  -1  -9   6   33.20   14.80
  -1  -9   6   62.89   33.90
  -1  -9   6    2.50   16.60
  -1   9   6   10.20   49.70
   1   9  -6   40.50   20.80
  -1   9   6   77.19   15.40
   1   9  -6  110.09   55.29
   1   9  -6   73.49   46.10
   0  -9  -6  309.57   28.10
   0  -9   6  300.07   43.90
   0  -9   6  340.27   53.79
   0  -9   6  228.68   31.10
   0  -9   6  240.28   33.70
   0   9  -6  262.67   39.50
   0   9  -6  252.77   57.79
   0   9  -6  347.57   74.09
   0   9   6  280.37   26.70
   0   9   6  209.78   49.99
   0   9  -6  382.06   40.00
   1  -9   6  167.38   22.10
   1  -9   6  165.48   42.10
   1  -9   6  139.49   40.20
  -1  -9  -6  154.38   23.00
  -1   9  -6  118.89   25.30
   1   9   6  136.89   18.40
  -1   9  -6  134.19   70.89
   1   9   6   84.29   46.40
   1   9   6   49.10   43.40
   2  -9   6  175.58   24.30
   2  -9   6  180.98   46.30
  -2  -9  -6  191.68   21.30
   2  -9   6  156.58   58.49
  -2  -9  -6  189.98   30.50
  -2   9  -6  204.98   31.70
   2   9   6  164.98   27.20
  -2   9  -6  175.18   23.80
  -2   9  -6   62.79   98.19
   2   9   6  140.99   43.40
   2   9   6   51.69   63.79
  -3  -9  -6   30.40   12.90
   3  -9   6  -56.49   46.30
  -3  -9  -6   38.60   12.80
   3  -9   6   78.69   27.80
   3   9   6   28.20   39.70
  -3   9  -6   34.60   21.50
   3   9   6   41.80   19.70
  -3   9  -6  -82.29   92.79
  -3   9  -6   18.10   20.60
  -4  -9  -6  164.18   22.70
  -4  -9  -6  141.99   22.60
   4  -9   6  223.48   90.29
  -4  -9  -6  174.18   21.60
  -4   9  -6  189.68  106.79
  -4   9  -6  138.49   22.00
  -4   9  -6   90.39   21.80
   4   9   6  177.58   43.80
   5  -9   6  139.59   56.69
  -5  -9  -6  144.79   24.50
  -5  -9  -6   78.29   15.40
  -5   9  -6   98.19   22.60
  -5   9  -6  -38.60   86.49
   5   9   6  147.49   49.90
  -5 -10   6  369.16   28.00
  -5 -10   6  349.57   24.70
  -5 -10   6  339.97   28.00
   5  10  -6  361.76   27.40
  -5  10   6  349.37   32.10
   5  10  -6  273.77   44.80
  -5  10   6  453.45   54.79
  -4 -10   6   49.80   11.20
  -4 -10   6   69.09   19.70
  -4 -10   6   39.60   15.40
   4  10  -6   50.39   42.70
  -4  10   6   35.20   18.60
  -3 -10   6  119.49   22.70
   3 -10  -6  161.88   31.80
  -3 -10   6   84.39   17.00
  -3 -10   6  121.19   19.80
  -3  10   6   97.49   18.30
   3  10  -6  102.89   39.70
  -2 -10   6  314.87   25.70
   2 -10  -6  257.77   44.20
  -2 -10   6  273.07   45.70
  -2  10   6  273.47   26.60
   2  10  -6  274.27   29.70
   2  10  -6  253.67   45.80
  -1 -10   6   92.29   16.10
  -1 -10   6  118.39   34.70
   1 -10  -6   87.89   22.90
  -1  10   6   73.99   46.00
   1  10  -6  107.59   42.80
   1  10  -6  103.69   18.90
  -1  10   6   85.09   15.00
   0 -10  -6  261.47   26.40
   0 -10   6  302.27   31.30
   0 -10   6  235.98   33.50
   0 -10   6  227.98   41.10
   0  10  -6  332.97   35.30
   0  10   6  191.48   43.90
   0  10  -6  221.98   50.79
   0  10   6  245.88   24.00
  -1 -10  -6   51.69   18.30
   1 -10   6   54.49   18.00
   1 -10   6   26.70   23.50
   1 -10   6   33.50   36.80
  -1  10  -6   69.59   30.20
   1  10   6   30.60   13.60
   1  10   6   26.70   37.50
  -2 -10  -6   33.00   17.90
   2 -10   6   54.29   25.00
   2 -10   6   49.90   39.60
  -2 -10  -6   38.20   13.40
   2 -10   6   73.09   23.10
  -2  10  -6   25.00   24.20
   2  10   6   48.50   39.40
   2  10   6   51.09   15.00
  -2  10  -6   50.99   20.10
  -3 -10  -6  174.98   22.70
   3 -10   6  138.39   24.10
   3 -10   6  183.68   43.90
   3  10   6  162.58   24.00
   3  10   6  134.89   39.20
  -3  10  -6  210.48   30.60
  -3  10  -6  227.98   35.00
  -4 -10  -6   12.40   16.70
   4 -10   6   32.30   42.00
  -4 -10  -6    6.00   11.30
  -4  10  -6   -8.50   19.90
  -4  10  -6  241.88  150.68
   4  10   6   -3.50   37.60
  -5 -10  -6  333.67   27.00
  -5 -10  -6  279.87   30.00
  -5  10  -6  337.57   31.10
   5  10   6  254.27   40.00
  -5 -11   6   53.99    9.10
  -5 -11   6   50.99   16.00
   5  11  -6   58.89   11.20
  -5  11   6   93.39   25.50
  -4 -11   6  231.38   18.30
  -4 -11   6  235.48   27.30
  -4  11   6  187.48   25.60
   4  11  -6  133.29   34.80
   4  11  -6  224.98   22.00
  -4  11   6  177.68   43.70
  -3 -11   6   76.99   12.30
  -3 -11   6   51.69   24.70
  -3  11   6   75.69   16.80
   3  11  -6  105.29   38.80
   3  11  -6   74.29   16.00
  -2 -11   6   53.09   11.70
   2 -11  -6   64.09   21.40
  -2 -11   6  158.58   35.90
  -2  11   6   76.99   15.10
   2  11  -6   63.79   35.50
   2  11  -6   78.39   15.60
   1 -11  -6   -1.30   16.70
  -1 -11   6   40.60   37.50
  -1 -11   6    4.80   11.80
  -1 -11   6   13.60   20.90
   1  11  -6   49.30   36.50
   1  11  -6   19.80   14.60
  -1  11   6    0.30   12.50
   0 -11  -6   23.40   14.10
   0 -11   6   37.70   32.60
   0 -11   6   23.00   19.30
   0 -11   6   46.10   15.20
   0  11   6   34.70   35.20
   0  11  -6   32.90   71.79
   0  11  -6   27.80   21.10
   0  11   6   51.59   13.50
   1 -11   6   21.40   33.60
   1 -11   6   52.59   31.80
   1 -11   6   36.20   17.50
  -1 -11  -6    8.60   12.70
   1  11   6   31.30   33.60
  -1  11  -6   17.30   18.10
   1  11   6   19.20   12.30
   1  11   6  -45.40   33.10
   2 -11   6   39.50   26.10
   2 -11   6   15.10   36.70
  -2 -11  -6   19.20   11.50
   2 -11   6   42.50   18.30
   2  11   6   26.00   16.10
   2  11   6  -62.09   37.40
  -2  11  -6   -7.80   21.10
  -3 -11  -6   22.40   12.00
   3 -11   6   49.70   18.20
   3 -11   6   -4.50   36.40
  -3  11  -6   24.70   19.90
   3  11   6   -6.90   32.50
   3  11   6   -4.00   19.20
   4 -11   6    9.00   38.00
   4 -11   6   59.09   17.90
  -4 -11  -6  -18.00   13.30
  -4 -11  -6   38.90   14.60
  -4  11  -6   31.80   17.30
   4  11   6  -13.60   28.00
  -3 -12   6   45.80    8.70
  -3  12   6   81.79   38.90
   3  12  -6   42.50   10.20
  -3  12   6   51.69   15.00
   3  12  -6   53.79   28.30
   2 -12  -6   -7.20   42.40
  -2 -12   6   12.10    9.70
  -2  12   6   14.00   13.50
   2  12  -6   55.49   31.60
   2  12  -6   10.80   11.00
  -1 -12   6  -55.79   51.29
  -1 -12   6   11.10   36.20
  -1 -12   6   58.39   14.10
   1 -12  -6   39.40   16.80
   1  12  -6   72.79   39.70
   1  12  -6   60.29   15.20
  -1  12   6   57.19   13.70
   0 -12   6   45.30   16.80
   0 -12   6    6.00   18.70
   0 -12   6   54.69   40.50
   0 -12  -6   35.90   14.00
   0  12   6   -1.90   38.50
   0  12  -6   32.70   20.40
   0  12  -6    9.50   20.20
   0  12   6    5.60   13.70
   1 -12   6   17.00   20.10
   1 -12   6   70.19   40.10
   1 -12   6  -22.80   17.60
  -1 -12  -6   -6.70   11.40
   1  12   6   22.30   13.40
   1  12   6  -30.90   33.30
  -1  12  -6  -23.70   18.60
   2 -12   6   50.29   38.10
  -2 -12  -6    5.30   10.90
  -2  12  -6   26.60   19.50
   2  12   6  -13.60   24.20
   2  12   6   57.39   15.00
   2  12   6   28.70   29.30
  -3 -12  -6   22.00   12.10
   3 -12   6  -16.20   17.00
   3 -12   6   35.10   33.20
  -3 -12  -6   55.69   16.40
  -3  12  -6   50.09   17.80
   3  12   6   11.70   24.10
   3  12   6   -9.60   32.20
  -2 -13   6   64.59   11.00
  -2  13   6   61.09   12.80
   2  13  -6   67.39   21.90
   2  13  -6  -16.30   31.10
  -1 -13   6   65.69   13.90
   1 -13  -6   18.70   14.50
  -1  13   6   55.39   11.70
   1  13  -6   31.50   20.40
   1  13  -6   98.59   24.70
   0 -13   6   89.19   30.50
   0 -13   6   72.69   22.00
   0 -13   6   64.89   26.00
   0  13  -6   49.20   29.40
   0  13   6   80.79   13.10
   1 -13   6   86.79   22.10
   1 -13   6   79.39   28.00
   1  13   6   89.29   13.00
  -1  13  -6   83.79   30.80
  -8   0   7   11.50   11.70
  -8   0   7   28.90   20.30
  -7   0   7    7.00   10.60
  -7   0   7   23.50   24.60
  -6   0   7   72.39   12.10
  -6   0   7   15.30   26.10
  -6   0   7   47.50   18.50
   5   0  -7   80.09   54.69
  -5   0   7  151.38   17.30
  -5   0   7  104.39   21.40
  -5   0   7  136.29   21.20
  -5   0   7  126.69   37.40
  -4   0   7  924.91   55.39
  -4   0   7 1012.30   85.99
   4   0  -7 1030.30   92.09
  -4   0   7  922.11   48.70
  -4   0   7  956.00   66.49
  -3   0   7  509.25   29.50
   3   0  -7  460.25   58.09
  -2   0   7 2675.63  113.79
  -2   0   7 2701.03  113.39
   2   0  -7 2823.72  124.69
  -1   0   7   96.29   13.00
  -1   0   7   74.09   19.40
   0   0  -7 1232.18   60.69
   0   0   7 1133.69   51.39
  -1   0  -7  139.39   28.20
   1   0   7  149.29   15.90
   2   0   7 2990.40  129.59
  -3   0  -7   35.80   11.50
   3   0   7  -17.20   27.50
   3   0   7   34.30   18.90
  -4   0  -7   23.60   42.50
  -4   0  -7   46.00   41.90
  -4   0  -7   12.60   32.20
   4   0   7   -1.70   47.30
  -5   0  -7  394.96   69.49
  -5   0  -7  406.06   58.49
  -5   0  -7  388.36   71.99
  -6   0  -7  696.73   69.09
  -6   0  -7  597.44   65.29
  -6   0  -7  526.45   68.79
  -7   0  -7    7.40   37.30
  -7   0  -7  -40.60   54.49
  -7   0  -7   31.60   42.40
  -8  -1   7   35.90   19.30
  -8  -1   7   40.90   10.60
  -8   1   7   89.59   16.30
  -8   1   7   28.80   21.90
  -7  -1   7  320.97   43.50
  -7  -1   7  324.87   23.20
  -7   1   7  358.26   41.30
  -7   1   7  349.37   26.50
  -6  -1   7  207.08   29.70
   6  -1  -7  -65.19  102.29
  -6  -1   7  192.78   20.00
  -6  -1   7  204.48   30.40
  -6  -1   7  157.58   19.70
  -6   1   7  188.08   35.80
  -6   1   7  276.47   39.20
  -6   1   7  179.18   24.10
  -5  -1   7  401.16   40.10
  -5  -1   7  480.85   32.30
  -5  -1   7  465.75   36.30
  -5  -1   7  506.65   62.39
  -5  -1   7  623.94   62.39
  -5   1   7  474.35   67.79
  -5   1   7  333.07   49.30
  -5   1   7  391.96   32.80
  -5   1   7  484.85   67.59
  -5   1   7  427.76   42.70
  -4  -1   7  186.88   28.70
  -4  -1   7  226.98   30.20
  -4  -1   7  201.78   25.70
   4  -1  -7  173.58   38.90
  -4  -1   7  192.18   45.50
  -4   1   7  250.97   28.60
  -4   1   7   99.89   41.40
   4   1  -7  121.59   37.50
  -4   1   7  208.78   31.40
   3  -1  -7   89.49   27.30
  -3  -1   7  121.69   19.10
  -3  -1   7  109.49   19.70
   3   1  -7   60.89   25.50
  -3   1   7  142.19   18.80
   2  -1  -7   56.89   20.40
  -2  -1   7   58.89   10.60
  -2  -1   7   89.99   19.10
  -2   1   7   68.39   10.60
   2   1  -7   64.49   21.30
  -2   1   7   42.10   10.80
  -1  -1   7  338.47   35.20
   1  -1  -7  372.16   42.30
  -1   1   7  375.36   21.60
   1   1  -7  348.07   40.70
  -1   1   7  287.67   39.80
   0  -1   7   82.89   11.80
   0  -1   7   75.29   21.60
   0  -1  -7   49.20   16.30
   0   1   7   89.09   14.20
  -1  -1  -7  397.86   35.60
   1  -1   7  415.86   23.80
  -1   1  -7  399.86   40.60
   1   1   7  438.66   29.20
  -2  -1  -7   27.40    9.20
   2  -1   7   14.10    8.10
   2  -1   7    9.50   23.60
   2   1   7    2.70   13.10
  -2   1  -7   18.20   12.40
  -2   1  -7   26.00   16.30
   2   1   7   14.00   27.90
   3  -1   7  102.59   39.40
   3   1   7   69.89   44.30
  -4  -1  -7   45.50   30.90
  -4  -1  -7   28.20   12.10
   4  -1   7   50.49   52.99
  -4  -1  -7   75.89   37.10
  -4   1  -7   83.59   29.30
  -4   1  -7  100.39   39.00
   4   1   7   18.20   35.40
   4   1   7  -64.99   59.19
  -4   1  -7   -8.90   36.20
   5  -1   7   44.90   93.69
  -5  -1  -7   63.49   36.40
  -5  -1  -7   72.49   29.70
  -5  -1  -7  109.59   47.20
   5   1   7   -6.70   82.69
  -5   1  -7   40.30   37.30
  -5   1  -7  111.99   45.60
  -5   1  -7   40.90   39.50
  -6  -1  -7  277.97   43.00
  -6  -1  -7  277.17   38.50
  -6  -1  -7  401.26   66.79
  -6   1  -7  316.57   46.80
  -6   1  -7  295.37   47.10
  -6   1  -7  270.67   49.20
  -7  -1  -7  114.79   76.09
  -7  -1  -7   22.80   34.70
  -7  -1  -7   63.29   40.50
  -7   1  -7   66.39   45.80
  -7   1  -7   42.50   51.89
  -7   1  -7   29.10   44.40
  -8  -2   7   11.40   15.70
  -8  -2   7   -3.60    8.70
  -8   2   7  -11.60   23.40
  -7  -2   7   -1.70   35.70
  -7  -2   7   17.80   20.90
  -7  -2   7   24.50    8.70
  -7   2   7   22.10   29.60
  -7   2   7   14.60   25.00
  -6  -2   7   23.50   33.20
   6  -2  -7  217.88  114.29
  -6  -2   7   31.40   14.20
  -6  -2   7   23.90   21.30
  -6  -2   7   39.30   26.90
  -6  -2   7   33.70   10.60
  -6   2   7   57.39   32.80
  -6   2   7   -2.90   52.19
  -6   2   7   66.09   16.30
  -5  -2   7  149.69   29.50
  -5  -2   7  115.49   31.70
  -5  -2   7   83.39   16.90
  -5  -2   7   86.29   14.50
   5  -2  -7   56.79   60.19
  -5  -2   7   85.99   19.90
  -5   2   7   59.99   63.19
  -5   2   7  100.89   23.50
  -5   2   7  239.98  134.39
   5   2  -7    7.70   61.59
  -5   2   7  145.39   29.30
  -5   2   7  186.28   44.60
  -4  -2   7  216.18   40.80
  -4  -2   7  166.98   26.20
   4  -2  -7  132.69   38.40
  -4  -2   7  202.38   28.30
  -4  -2   7  163.98   18.30
  -4   2   7  238.38   48.00
  -4   2   7  234.78  146.49
   4   2  -7  125.09   39.70
  -4   2   7  167.08   29.10
   3  -2  -7 1074.19   74.59
  -3  -2   7 1085.89   51.79
  -3  -2   7 1082.59   51.59
  -3   2   7  983.90   55.79
   3   2  -7 1107.79   76.69
  -2  -2   7  299.77   24.50
   2  -2  -7  383.86   45.80
  -2  -2   7  318.27   26.90
   2   2  -7  282.87   43.60
  -2   2   7  311.97   22.70
  -2   2   7  290.47   21.40
   1  -2  -7  339.87   46.70
  -1  -2   7  374.86   37.00
   1   2  -7  418.96   39.40
  -1   2   7  337.27   22.30
   0  -2  -7  813.22   51.09
   0  -2   7  709.33   56.99
   0   2  -7  749.62   46.30
   0   2   7  825.52   40.10
  -1  -2  -7  522.25   29.00
  -1  -2  -7  516.65   42.90
   1  -2   7  418.36   53.89
  -1   2  -7  517.05   35.10
   1   2   7  562.04   35.70
  -2  -2  -7 1707.53   74.49
   2   2   7 1764.42   85.79
  -2   2  -7 1859.71   87.79
  -2   2  -7 1729.63   78.09
  -3  -2  -7   19.90    9.40
  -3  -2  -7    3.60   36.80
  -3  -2  -7    8.00   25.50
   3  -2   7   -1.20   37.60
   3   2   7  -37.40   22.00
  -3   2  -7  -35.60   61.09
  -3   2  -7  -26.60   31.10
  -4  -2  -7  466.75   29.00
  -4  -2  -7  502.05   57.59
  -4  -2  -7  402.16   45.30
   4   2   7  404.66   81.79
  -4   2  -7  335.57   61.69
  -4   2  -7  484.35   75.29
  -4   2  -7  458.85   46.60
  -4   2  -7  464.35   59.49
  -4   2  -7  438.96   64.29
  -5  -2  -7  -12.60   27.00
  -5  -2  -7  -31.40   49.10
   5  -2   7   44.70  106.49
  -5  -2  -7   19.10   32.30
  -5   2  -7   16.40   39.10
   5   2   7  -24.20   98.19
  -5   2  -7  -32.30   49.00
  -5   2  -7   70.49   32.10
  -5   2  -7   94.89   36.60
  -5   2  -7  -35.80   36.40
  -6  -2  -7   97.29   29.70
  -6  -2  -7  127.49   34.10
  -6  -2  -7   96.49   48.40
  -6   2  -7   12.90   45.70
  -6   2  -7  133.79   41.60
  -6   2  -7   98.79   44.60
  -6   2  -7  118.29   43.00
  -7  -2  -7   65.49   32.50
  -7  -2  -7  105.59   36.80
  -7   2  -7  114.99   52.09
  -7   2  -7  172.88   51.39
  -7   2  -7   89.39   71.19
  -7   2  -7  149.29   53.09
  -8  -3   7   46.60    8.80
  -8  -3   7   46.60   15.40
  -8   3   7   62.89   24.70
  -7  -3   7   57.79   19.70
  -7  -3   7   39.50    8.80
  -7   3   7   54.19   27.20
  -6  -3   7  165.58   24.10
  -6  -3   7  169.08   23.50
  -6  -3   7  112.39   18.10
  -6  -3   7  141.79   26.80
  -6   3   7  175.98   35.80
  -6   3   7   86.49  108.59
  -6   3   7  147.29   29.10
  -6   3   7  185.48   56.89
  -5  -3   7  191.98   35.90
  -5  -3   7  176.28   25.10
  -5  -3   7  213.58   29.60
   5   3  -7  270.77   62.89
  -5   3   7  143.99   67.89
  -5   3   7  -75.89  120.49
  -5   3   7  192.68   41.60
  -4  -3   7  235.68   31.50
  -4  -3   7  384.76   59.09
   4  -3  -7  264.27   42.30
  -4  -3   7  239.38   28.80
  -4  -3   7  292.37   29.10
  -4   3   7  265.77   79.09
   4   3  -7  119.79  187.68
  -4   3   7  320.87   50.39
  -4   3   7  241.08   35.40
   4   3  -7  192.28   40.00
  -4   3   7  313.97  154.68
  -4   3   7  227.98   28.20
  -4   3   7   29.60  119.09
   3  -3  -7  154.28   30.00
  -3  -3   7  192.48   25.30
  -3  -3   7  191.08   23.00
   3   3  -7  125.89   30.00
  -3   3   7  176.08   58.69
  -2  -3   7  714.33   39.90
   2  -3  -7  737.73   58.69
  -2  -3   7  757.82   41.20
   2   3  -7  743.53   54.59
  -2   3   7  691.03   37.00
  -1  -3   7   39.60   15.20
   1  -3  -7   15.90   18.60
   1   3  -7   16.40   13.40
  -1   3   7   19.80    7.20
  -1   3   7   22.80   28.40
   0  -3   7  183.48   38.00
   0   3  -7  171.48   29.00
   0   3   7  184.08   21.00
   1  -3   7  778.52   68.49
  -1  -3  -7  868.11   42.20
   1   3   7  907.91   50.39
  -1   3  -7  926.41   47.80
  -1   3  -7  917.51   55.49
  -2  -3  -7  405.36   25.60
  -2   3  -7  413.66   35.00
   2   3   7  407.36   43.20
  -2   3  -7  436.96   48.00
   3  -3   7  176.98   57.29
  -3  -3  -7  228.88   40.80
  -3  -3  -7  275.27   20.90
  -3  -3  -7  337.97   57.39
  -3   3  -7  291.87   45.60
  -3   3  -7  229.38   34.80
  -3   3  -7  235.08   33.90
  -3   3  -7  198.78   38.20
  -3   3  -7  341.57   68.89
  -3   3  -7  344.67   69.99
   3   3   7  163.08   29.40
  -4  -3  -7  252.47   38.10
   4  -3   7  325.27   91.39
  -4  -3  -7  199.78   31.50
  -4  -3  -7  256.87   22.30
  -4   3  -7  211.78   66.79
  -4   3  -7  301.97   47.80
  -4   3  -7  236.08   28.20
   4   3   7  233.38   51.99
  -4   3  -7  215.28   41.70
  -4   3  -7  355.36   61.89
  -5  -3  -7  695.63   52.29
  -5  -3  -7  641.54   94.79
   5  -3   7  668.53  155.38
  -5  -3  -7  718.93   40.20
  -5  -3  -7  853.71   60.69
  -5   3  -7  880.91   90.49
  -5   3  -7  731.53   61.39
  -5   3  -7  653.43   55.09
  -5   3  -7  762.02   95.69
  -5   3  -7  641.34   69.89
  -6  -3  -7   38.80   30.30
  -6  -3  -7   79.09   27.60
  -6   3  -7   73.39   35.50
  -6   3  -7   35.00   45.20
  -6   3  -7   66.19   50.09
  -6   3  -7   66.39   37.10
  -6   3  -7   84.59   47.50
  -7  -3  -7   97.09   33.70
  -7  -3  -7  108.89   29.70
  -7   3  -7   26.90   50.49
  -7   3  -7   92.99   51.19
  -7   3  -7  136.19   47.80
  -8  -4   7   39.00   47.90
  -8  -4   7   34.00    7.30
  -8  -4   7   33.00   14.30
  -8   4   7   84.39   25.20
  -7  -4   7   61.39   19.10
  -7  -4   7   30.60   21.90
  -7  -4   7   43.60   14.50
  -7   4   7   82.99   31.90
  -6  -4   7  607.34   40.50
  -6  -4   7  641.04   32.60
  -6  -4   7  632.44   49.20
  -6  -4   7  610.44   36.20
  -6   4   7  465.85   68.49
  -6   4   7  616.54   47.80
  -6   4   7  637.14   60.99
  -5  -4   7  145.49   19.60
   5  -4  -7  155.08   83.39
  -5  -4   7  135.39   31.10
  -5  -4   7  180.48   24.70
  -5  -4   7   94.99   22.50
  -5   4   7  163.88   28.00
  -5   4   7   85.59   68.49
  -5   4   7  123.59  114.89
  -5   4   7  171.28   42.70
  -4  -4   7   31.90   13.50
  -4  -4   7   22.90   15.40
  -4  -4   7   63.49   37.20
   4  -4  -7   71.49   44.60
  -4  -4   7   18.10   12.80
  -4  -4   7  -53.99   30.60
   4   4  -7   31.00   37.30
  -4   4   7  102.29   46.40
  -4   4   7  -64.19   84.79
   4   4  -7   -7.70  124.79
  -4   4   7   -6.60  114.09
  -4   4   7   41.00   21.90
   3  -4  -7   87.59   29.20
  -3  -4   7   15.30   17.10
  -3  -4   7   63.69   15.60
  -3  -4   7   39.20   14.10
  -3   4   7   89.29   21.50
   3   4  -7   58.29   27.70
  -3   4   7  -41.00  122.39
  -3   4   7   76.29   61.49
  -2  -4   7   57.79   14.50
  -2  -4   7   36.40   12.40
   2  -4  -7   45.40   25.00
  -2   4   7  117.79   57.69
  -2   4   7   35.20    9.50
   2   4  -7   17.60   20.50
  -1  -4   7  284.97   30.60
   1   4  -7  249.48   33.40
  -1   4   7  250.67   23.80
   0  -4  -7  130.59   26.40
   0  -4   7   92.29   20.00
   0  -4  -7  152.68   23.60
   0   4  -7   72.39   13.30
   0   4   7  101.39   22.40
   1  -4   7  -17.70   22.50
  -1  -4  -7   12.30   10.90
  -1   4  -7    4.20   11.10
  -1   4  -7   31.30   20.80
   1   4   7   14.30   13.70
   2  -4   7   77.59   37.10
  -2  -4  -7  126.39   19.40
   2   4   7   75.59   20.90
  -2   4  -7   90.59   28.00
  -2   4  -7  108.89   20.50
  -3  -4  -7 1618.44   67.79
  -3  -4  -7 1637.64   91.89
   3  -4   7 1438.16  127.89
   3  -4   7 1313.37  156.78
  -3  -4  -7 1462.65   70.69
  -3  -4  -7 1441.06   78.39
  -3   4  -7 1538.15  101.69
  -3   4  -7 1513.05   73.89
   3   4   7 1702.23   98.39
  -3   4  -7 1511.25   80.49
  -3   4  -7 1461.15   98.69
  -3   4  -7 1867.21  144.19
   3   4   7 1552.34  136.29
  -4  -4  -7  210.98   21.30
  -4  -4  -7  211.48   37.20
  -4   4  -7  250.87   31.50
   4   4   7  269.97   83.39
  -4   4  -7  129.39   68.19
  -4   4  -7  132.39   72.39
  -4   4  -7  235.38   35.70
  -5  -4  -7 1345.67   70.79
  -5  -4  -7 1278.57   59.99
   5  -4   7  910.41  206.98
  -5  -4  -7 1343.67   77.19
  -5   4  -7 1331.07  114.09
  -5   4  -7 1281.37   70.99
  -5   4  -7 1305.87   68.49
   5   4   7 1016.70  200.28
  -5   4  -7 1352.06   90.59
  -6  -4  -7  273.97   47.30
  -6  -4  -7  308.07   39.70
  -6   4  -7  339.17   60.09
  -6   4  -7  244.38   33.90
  -6   4  -7  308.67   50.49
  -7  -4  -7   34.50   29.70
  -7  -4  -7   58.59   26.40
  -7   4  -7   -7.00   35.50
  -7   4  -7   10.70   49.70
  -7   4  -7   84.79   50.89
  -8  -5   7   54.19   21.20
  -8  -5   7   38.90    7.40
  -8  -5   7   30.80   12.10
  -7  -5   7   21.60   15.00
  -7  -5   7   28.60   18.70
  -7  -5   7   13.00    8.10
  -7   5   7   10.10   30.20
  -6  -5   7  103.99   23.20
  -6  -5   7  115.39   17.90
  -6  -5   7  105.89   16.20
  -6   5   7   80.79   24.70
  -6   5   7  114.09   34.40
  -6   5   7  179.08   65.19
  -6   5   7  113.99   97.29
  -5  -5   7  149.69   22.40
  -5  -5   7  149.09   21.30
   5  -5  -7  197.48   95.49
  -5  -5   7  170.08   28.00
  -5  -5   7  274.87   48.60
  -5  -5   7  207.78   24.50
  -5  -5   7  207.98   19.50
  -5   5   7  139.09   42.90
   5   5  -7  131.89   94.49
  -5   5   7   40.50  104.29
  -5   5   7  380.66  158.18
  -5   5   7  154.68   82.09
  -5   5   7  201.58   34.00
   4  -5  -7  218.58   56.99
  -4  -5   7  108.19   19.90
  -4  -5   7   66.39   15.60
  -4  -5   7  119.99   33.30
  -4  -5   7  105.69   15.70
  -4  -5   7   90.39   20.90
   4   5  -7  131.09   85.49
  -4   5   7   33.70  117.39
  -4   5   7  202.88   90.09
  -4   5   7   93.09   22.90
  -3  -5   7   20.70   19.50
  -3  -5   7    4.00   14.50
  -3  -5   7   36.00   16.50
   3  -5  -7   57.49   35.40
  -3  -5   7   37.90   16.60
  -3  -5   7  -43.00   38.70
   3   5  -7  143.59   83.19
  -3   5   7 -132.59  114.09
   3   5  -7   30.10   25.50
  -3   5   7  128.19   70.79
  -3   5   7   36.40   20.20
   2  -5  -7  587.94   68.89
  -2  -5   7  587.64   57.99
  -2  -5   7  601.54   39.70
  -2  -5   7  620.44   39.80
  -2   5   7  596.04   38.50
  -2   5   7  434.46   75.99
   2   5  -7  678.23   89.89
  -2   5   7  585.34   41.10
   2   5  -7  622.14   49.70
  -1  -5   7   -0.30   11.60
   1  -5  -7    2.20   26.40
   1  -5  -7   14.10   16.00
  -1  -5   7    3.70   12.50
   1   5  -7   13.90   15.50
  -1   5   7   20.50   57.99
  -1   5   7    8.40   11.40
   0  -5   7  118.39   22.80
   0  -5  -7  156.78   23.40
   0  -5  -7  145.79   31.60
   0   5  -7  188.68   28.50
   0   5   7  156.88   28.50
   1  -5   7  983.90   69.09
  -1  -5  -7  959.50   46.60
  -1   5  -7  919.81   54.09
  -1   5  -7 1018.00   67.69
   1   5   7  911.11   60.19
  -2  -5  -7 1012.40   46.50
   2  -5   7 1014.80  100.99
   2  -5   7 1005.10   80.79
  -2  -5  -7  902.31   51.29
   2   5   7  897.81   97.99
   2   5   7  976.50   70.59
  -2   5  -7 1169.68  131.99
  -2   5  -7 1031.60   77.89
  -2   5  -7  815.42   91.79
  -2   5  -7  983.40   52.79
  -3  -5  -7   48.40   14.30
  -3  -5  -7   53.39   41.00
   3  -5   7  191.78   70.49
   3  -5   7   81.19   53.29
  -3   5  -7   39.20   38.30
   3   5   7  161.08   57.89
  -3   5  -7   51.09   82.09
  -3   5  -7    9.60   48.00
  -3   5  -7   74.29   19.30
  -3   5  -7   80.29   24.40
  -4  -5  -7  126.89   25.70
  -4  -5  -7  161.98   34.80
  -4  -5  -7  136.49   18.90
   4  -5   7  196.68   82.19
  -4   5  -7  197.48   43.70
  -4   5  -7  114.69   65.49
  -4   5  -7    2.70   93.69
  -4   5  -7  129.79   22.90
   4   5   7  108.09   71.79
  -4   5  -7  155.58   26.70
   4   5   7   76.29   51.79
  -5  -5  -7  464.05   49.80
  -5  -5  -7  402.36   39.70
  -5   5  -7  366.36   39.90
  -5   5  -7  238.38   67.29
  -5   5  -7  424.86   41.10
  -5   5  -7  387.26   65.69
   5   5   7  437.56   88.49
  -6  -5  -7  -19.00   35.20
  -6   5  -7   32.60   30.40
  -7  -5  -7   64.49   31.10
  -7  -5  -7   63.49   23.30
  -7   5  -7   37.60   51.89
  -7   5  -7  119.09   50.79
  -7   5  -7  100.29   31.00
  -7  -6   7   46.20   16.80
  -7  -6   7   72.69   14.50
  -7  -6   7   63.29    9.30
  -7   6   7   94.59   32.50
  -6  -6   7   41.60   20.70
  -6  -6   7   60.09   15.60
  -6  -6   7   72.69   10.00
  -6   6   7  110.69   23.40
   6   6  -7   95.99   93.39
  -6   6   7    7.60   87.99
  -6   6   7   69.59   93.79
  -6   6   7   97.59   32.60
  -5  -6   7  333.07   43.50
  -5  -6   7  320.97   23.00
  -5  -6   7  293.27   27.60
  -5  -6   7  331.07   32.20
  -5  -6   7  280.87   31.60
  -5   6   7  382.86   49.70
  -5   6   7  323.97   34.90
  -5   6   7  199.88  105.09
   5   6  -7  233.18   68.39
  -4  -6   7   30.90   23.60
  -4  -6   7  -24.70   28.60
  -4  -6   7    0.60   13.70
  -4  -6   7   33.50   12.20
  -4  -6   7   13.00   16.70
   4  -6  -7  131.29   73.29
   4   6  -7   24.70   72.19
  -4   6   7   68.29  110.69
  -4   6   7   20.40   19.90
   3  -6  -7  229.78   53.69
  -3  -6   7  233.38   34.30
  -3  -6   7  229.98   41.20
  -3  -6   7  255.27   31.70
  -3  -6   7  283.07   35.60
  -3   6   7  263.87   34.30
  -3   6   7  248.98  119.29
   3   6  -7  407.66   75.79
  -2  -6   7   80.79   22.00
  -2  -6   7  103.19   18.60
  -2  -6   7  104.39   18.80
   2  -6  -7  111.79   35.70
   2  -6  -7   98.99   23.80
  -2  -6   7   78.09   49.10
  -2  -6   7   97.49   18.80
   2   6  -7   98.09   22.70
   2   6  -7  121.89   72.29
  -2   6   7  122.09   19.70
  -2   6   7  117.49   85.59
  -2   6   7   80.79   15.90
   1  -6  -7  242.18   31.10
  -1  -6   7  219.08   23.30
  -1  -6   7  234.18   47.70
  -1  -6   7  242.18   31.20
   1  -6  -7  230.68   38.10
  -1  -6   7  251.37   33.20
   1   6  -7  277.57   70.49
   1   6  -7  252.27   39.20
  -1   6   7  257.47   32.90
  -1   6   7  248.48   31.80
  -1   6   7  310.57   38.60
  -1   6   7  249.28   56.09
   0  -6  -7   25.10   13.10
   0  -6   7   16.50   19.00
   0  -6  -7   37.30   39.20
   0  -6   7   21.70   21.10
   0  -6   7   54.79   41.30
   0   6  -7  -38.10   70.89
   0   6   7   29.50   20.30
   0   6  -7   52.39   19.70
   0   6   7   20.80   14.80
   0   6   7   68.09   49.10
   0   6  -7   46.40   16.20
  -1  -6  -7   24.20   11.50
   1  -6   7   46.40   24.20
   1  -6   7  112.99   46.10
   1   6   7  -27.80   23.40
  -1   6  -7   57.19   30.00
   1   6   7   -1.70   49.00
  -1   6  -7  -29.60  139.89
   1   6   7    9.40   19.10
  -1   6  -7   32.10   97.99
  -1   6  -7   12.20   17.60
   2  -6   7   42.40   50.29
  -2  -6  -7    9.50   15.60
  -2   6  -7   88.69   96.59
   2   6   7   30.60   47.10
  -2   6  -7   67.99   50.49
   2   6   7    3.40   31.30
  -3  -6  -7  189.78   20.40
  -3  -6  -7  234.08   51.49
   3  -6   7  276.57   64.29
  -3   6  -7  162.28   50.39
   3   6   7  195.58   45.10
   3   6   7  228.48   66.59
  -3   6  -7  181.88   26.30
   4  -6   7   67.69   84.49
  -4  -6  -7  152.08   19.50
   4  -6   7  115.99   83.09
  -4  -6  -7  155.18   24.60
  -4  -6  -7  146.79   37.20
  -4   6  -7  114.79   43.10
  -4   6  -7  184.18   26.60
  -4   6  -7  137.59   22.40
   4   6   7   50.29   64.19
  -4   6  -7  205.08  108.89
  -4   6  -7   78.39   70.49
   4   6   7   68.39   61.99
  -5  -6  -7  192.38   34.70
  -5  -6  -7  238.98   32.40
  -5  -6  -7  183.08   24.50
  -5   6  -7  210.88   36.10
  -5   6  -7  202.88   27.20
  -5   6  -7  110.09   67.39
   5   6   7  273.67   70.19
  -5   6  -7  185.38   49.00
  -6  -6  -7   67.39   21.90
  -6  -6  -7  -17.00   33.20
  -6   6  -7   40.60   25.10
  -6   6  -7  138.59   64.79
  -6   6  -7   67.29   50.59
  -7  -6  -7   59.19   20.70
  -7  -6  -7  -33.60   34.60
  -7   6  -7   -8.00   27.80
   7   6   7  -28.90   27.50
  -7   6  -7   22.90   49.90
  -7   6  -7   73.19   51.89
  -7  -7   7   60.59    8.50
  -7  -7   7   62.59   12.20
  -7  -7   7   44.50   14.70
  -7   7   7   15.80   28.20
  -6  -7   7   93.59   21.40
  -6  -7   7   72.89   18.20
  -6  -7   7  118.49   17.20
  -6  -7   7   91.99   16.30
  -6   7   7   26.60   24.70
  -6   7   7   93.39   37.20
   6   7  -7   46.50   66.99
  -5  -7   7  164.18   23.80
  -5  -7   7  163.68   21.10
  -5  -7   7  156.58   16.30
  -5  -7   7  163.78   18.00
  -5   7   7   42.60   97.39
   5   7  -7  142.79   53.59
  -5   7   7  101.69   22.50
  -5   7   7  163.68   41.90
  -4  -7   7  103.99   13.70
  -4  -7   7  107.39   17.10
   4  -7  -7  128.99   95.59
  -4  -7   7  147.09   29.80
  -4  -7   7  104.99   26.80
  -4  -7   7  122.69   16.30
  -4   7   7   13.50  165.28
  -4   7   7   95.19   21.30
   4   7  -7   94.19   56.49
  -4   7   7  154.48  102.79
  -3  -7   7  287.87   31.70
  -3  -7   7  299.77   49.20
   3   7  -7  316.77   65.19
  -3   7   7  224.58   31.70
  -2  -7   7   39.50   43.30
   2  -7  -7   67.69   22.70
  -2  -7   7   71.49   16.30
  -2  -7   7   59.29   19.50
  -2  -7   7   56.19   23.00
  -2  -7   7   78.39   21.50
  -2   7   7   17.40   22.70
  -2   7   7   63.79   18.40
   2   7  -7  176.88   64.89
  -1  -7   7  337.47   37.00
  -1  -7   7  325.97   42.70
   1  -7  -7  378.46   32.50
  -1  -7   7  451.75   61.39
  -1  -7   7  379.06   45.90
   1  -7  -7  307.97   53.09
  -1  -7   7  279.07   47.30
  -1   7   7  359.86   37.00
   1   7  -7  334.67   31.90
  -1   7   7  379.06   42.90
  -1   7   7  299.57   57.39
   1   7  -7  405.66   68.19
  -1   7   7  360.16   32.10
   0  -7   7  385.06   38.50
   0  -7   7  422.76   45.20
   0  -7  -7  351.86   28.40
   0  -7   7  288.77   33.90
   0  -7   7  365.26   62.99
   0   7  -7  303.17   39.70
   0   7   7  284.47   53.49
   0   7   7  256.17   52.29
   0   7  -7  318.47   48.70
   0   7  -7  460.45   71.79
   0   7   7  413.96   33.80
  -1  -7  -7  272.77   24.40
   1  -7   7  264.17   54.09
   1  -7   7  283.77   51.19
   1  -7   7  256.47   44.30
   1   7   7  258.97   54.39
  -1   7  -7  355.86   85.19
   1   7   7  314.57   34.80
  -1   7  -7  321.47   54.39
  -1   7  -7  274.57   34.00
  -2  -7  -7   65.09   12.40
  -2  -7  -7   46.90   17.10
   2  -7   7   28.40   50.29
   2  -7   7   50.99   24.60
  -2   7  -7   43.60  113.39
  -2   7  -7   56.29   27.70
   2   7   7   21.00   38.10
  -2   7  -7   48.90   65.49
  -2   7  -7  -42.10   50.89
   3  -7   7  102.29   57.79
  -3  -7  -7   41.50   11.60
  -3  -7  -7   39.70   13.90
   3  -7   7  101.09   57.09
   3  -7   7   71.19   26.60
   3   7   7   67.89   54.49
  -3   7  -7    6.50   71.29
   3   7   7   17.40   47.10
  -3   7  -7   73.49   19.20
  -3   7  -7  123.59   85.29
  -3   7  -7   24.30   48.70
  -3   7  -7   62.79   22.60
   4  -7   7   -0.20   32.50
  -4  -7  -7   37.30   20.00
   4  -7   7   59.79   70.59
  -4  -7  -7   78.69   43.10
  -4   7  -7    4.60   20.20
  -4   7  -7   21.20   46.40
  -4   7  -7   76.79   77.19
  -4   7  -7   23.70   19.00
   4   7   7   99.29   51.69
  -5  -7  -7  117.89   21.00
  -5  -7  -7   99.59   15.80
  -5  -7  -7   79.69   45.70
  -5   7  -7   30.30   65.89
  -5   7  -7  113.69   51.69
   5   7   7   16.60   70.79
  -5   7  -7  121.59   22.10
  -5   7  -7  130.79   22.10
  -6  -7  -7   62.89   19.40
  -6  -7  -7   30.60   37.60
  -6   7  -7   19.70   53.19
  -6   7  -7   35.80   24.30
  -6   7  -7   58.69   60.59
  -6  -8   7   31.90    9.40
  -6  -8   7   14.90   12.00
  -6  -8   7   16.80   14.00
   6   8  -7  -41.60   52.99
  -6   8   7   -4.60   22.80
  -6   8   7   67.39   34.30
  -5  -8   7   52.19   15.40
  -5  -8   7   19.60   36.60
  -5  -8   7   60.89   10.90
  -5  -8   7   56.29   11.70
  -5   8   7   24.70   18.40
   5   8  -7   55.29   45.60
  -5   8   7   55.39   37.90
  -4  -8   7  171.08   22.80
  -4  -8   7  104.09   25.40
  -4  -8   7  119.39   18.20
   4   8  -7  109.49   48.40
  -4   8   7  117.09   20.20
  -3  -8   7  348.47   59.29
  -3  -8   7  264.67   27.90
   3  -8  -7  205.68   95.99
  -3  -8   7  282.07   24.60
   3   8  -7  282.57   55.89
  -3   8   7  253.97   29.80
   3   8  -7  234.88  209.18
  -2  -8   7  179.38   31.80
   2  -8  -7  252.17   38.20
  -2  -8   7  183.28   31.80
  -2  -8   7  195.48   44.40
  -2  -8   7  204.88   29.20
   2   8  -7  300.87   55.79
  -2   8   7  258.27   28.40
  -1  -8   7  306.87   40.40
  -1  -8   7  341.67   59.19
  -1  -8   7  304.47   56.09
  -1  -8   7  356.76   33.20
   1  -8  -7  321.87   90.99
   1  -8  -7  358.46   32.20
  -1  -8   7  296.47   45.40
  -1   8   7  310.97   30.10
   1   8  -7  312.37   54.39
  -1   8   7  263.87   62.69
  -1   8   7  296.97   37.00
   1   8  -7  384.86   61.49
   0  -8   7   13.70   26.30
   0  -8   7   50.69   23.90
   0  -8  -7   22.70   14.10
   0  -8   7   35.70   36.60
   0   8  -7   12.50   48.10
   0   8  -7   48.40   30.70
   0   8  -7   81.29   26.80
   0   8  -7   50.89   68.49
   0   8   7   19.00   28.30
   1  -8   7  716.43   72.39
   1  -8   7  535.55   92.19
  -1  -8  -7  684.33   38.80
   1  -8   7  709.23   47.10
   1   8   7  786.82   79.29
  -1   8  -7  673.73  123.89
  -1   8  -7  673.23   46.90
   1   8   7  713.43   43.80
   2  -8   7   82.29   22.40
   2  -8   7  152.48   45.70
  -2  -8  -7   70.89   17.60
   2  -8   7   48.00   46.70
  -2  -8  -7   74.49   12.80
   2   8   7   50.09   21.80
  -2   8  -7   74.29   18.80
   2   8   7   96.99   50.59
  -2   8  -7   44.20   79.99
   2   8   7   85.69   45.70
   3  -8   7  309.47   52.69
  -3  -8  -7  220.48   22.70
  -3  -8  -7  283.87   29.10
   3  -8   7  296.87   47.60
   3   8   7  321.47   51.09
  -3   8  -7  263.37   34.80
  -3   8  -7  253.27   31.50
  -3   8  -7  322.47   68.19
  -4  -8  -7   80.89   12.70
  -4  -8  -7   90.29   20.10
   4  -8   7  126.19   31.60
   4  -8   7  124.09   67.79
  -4   8  -7   70.39   21.70
  -4   8  -7   97.49   21.60
  -4   8  -7  175.08   62.99
  -4   8  -7    2.30   76.39
   4   8   7  145.69   47.70
  -5  -8  -7   74.09   18.50
  -5  -8  -7  155.88   55.99
  -5  -8  -7   50.49   13.70
   5  -8   7   88.09  106.49
  -5   8  -7  132.79   71.09
  -5   8  -7   31.00   21.40
  -5   8  -7   65.39   66.79
   5   8   7   53.29   56.89
  -5   8  -7  115.19   23.10
  -6  -8  -7   -8.80   15.10
  -6   8  -7   -5.00   61.39
  -6   8  -7    8.10   19.00
   6   8   7  -42.80   84.69
  -6  -9   7  -19.20    9.10
  -6  -9   7    7.40   10.40
  -6  -9   7   24.20   15.80
   6   9  -7  -14.70   40.80
  -6   9   7   62.39   31.10
  -6   9   7   24.70   21.80
  -5  -9   7  258.87   24.60
  -5  -9   7  299.47   22.60
  -5  -9   7  293.67   26.60
   5   9  -7  215.58   48.50
  -5   9   7  239.98   31.40
  -5   9   7  268.17   43.90
  -4  -9   7  140.99   19.00
  -4  -9   7  125.59   13.90
  -4  -9   7  118.69   14.10
  -4   9   7   51.79   41.00
  -4   9   7  126.69   20.30
   4   9  -7  117.99   41.60
  -3  -9   7   43.80   11.70
  -3  -9   7   42.20   13.60
   3   9  -7   50.39   43.00
  -3   9   7   34.00   17.10
   2  -9  -7   86.39   22.50
  -2  -9   7   56.89   14.40
  -2  -9   7  -16.50   37.90
   2   9  -7   90.89   43.80
  -2   9   7   20.40   14.80
   1  -9  -7  130.69   19.10
  -1  -9   7  106.69   36.30
  -1  -9   7  117.69   34.60
  -1  -9   7   76.79   20.70
  -1  -9   7  116.99   43.30
  -1  -9   7  123.49   16.80
  -1   9   7   98.39   17.10
  -1   9   7   96.39   47.60
   1   9  -7   78.09   23.00
   1   9  -7  119.19   47.80
   1   9  -7  170.38   69.09
   0  -9   7  186.48   39.30
   0  -9   7  146.49   37.10
   0  -9   7  141.69   72.89
   0  -9  -7  181.48   26.10
   0  -9   7  177.38   24.50
   0  -9   7  212.18   28.70
   0   9  -7  232.08   54.39
   0   9   7  204.78   26.30
   0   9  -7  187.98   33.50
   0   9  -7  194.38   29.10
   0   9   7  172.48   33.10
   0   9   7   94.99   41.50
   0   9  -7  153.48   85.59
   1  -9   7  140.99   41.20
  -1  -9  -7  135.59   22.50
   1  -9   7  102.89   42.50
   1  -9   7  114.69   19.20
  -1   9  -7  147.99   24.20
   1   9   7   91.19   49.50
   1   9   7  119.29   17.90
  -1   9  -7  235.58   89.49
   1   9   7  104.29   42.90
   2  -9   7   54.79   20.60
  -2  -9  -7   27.30   18.20
   2  -9   7   -3.90   41.80
  -2  -9  -7   13.10   14.50
  -2   9  -7   62.19   18.90
   2   9   7   18.20   40.00
   2   9   7   46.50   17.90
  -2   9  -7   70.99   19.70
   3  -9   7  325.87   44.30
  -3  -9  -7  218.48   29.00
  -3  -9  -7  203.08   23.80
   3  -9   7  219.68   49.90
  -3   9  -7  159.08   23.00
  -3   9  -7   75.79  110.69
  -3   9  -7  220.38   32.70
   3   9   7  180.58   42.90
  -4  -9  -7   71.19   21.20
   4  -9   7  120.99   67.19
  -4  -9  -7   74.99   13.20
  -4   9  -7   96.19   24.60
   4   9   7   32.70   45.20
  -4   9  -7   79.19   23.20
  -4   9  -7  245.88  103.99
  -5  -9  -7  125.99   19.10
  -5  -9  -7  157.98   23.10
  -5   9  -7  191.28   31.80
  -5   9  -7  167.38   86.49
   5   9   7  171.68   45.40
  -5 -10   7  292.57   22.60
  -5 -10   7  278.67   23.80
  -5 -10   7  225.68   35.30
   5  10  -7  158.98   38.10
  -5  10   7  259.77   37.80
  -5  10   7  247.18   29.00
   5  10  -7  256.77   23.80
  -4 -10   7  320.37   27.80
  -4 -10   7  372.66   33.10
  -4 -10   7  397.36   26.00
  -4  10   7  388.26   31.20
  -4  10   7  347.67   59.89
   4  10  -7  399.26   62.89
  -3 -10   7   15.40   16.00
  -3 -10   7   54.09   19.90
  -3 -10   7   16.20   10.30
  -3  10   7   29.20   15.70
   3  10  -7   34.10   37.10
  -2 -10   7   24.60   16.40
  -2 -10   7  -16.90   41.10
  -2 -10   7   -7.00   11.00
   2 -10  -7    5.40   24.10
   2  10  -7   14.30   38.20
  -2  10   7    3.10   13.00
   2  10  -7   24.70   16.60
  -1 -10   7   66.09   22.70
  -1 -10   7   74.19   14.80
   1 -10  -7   58.99   20.50
  -1 -10   7   79.19   31.80
  -1  10   7    5.60   45.80
  -1  10   7   53.49   15.40
   1  10  -7   -1.90   41.60
   1  10  -7   67.79   19.70
   0 -10   7    8.80   18.80
   0 -10   7   67.79   35.20
   0 -10  -7   42.60   18.40
   0 -10   7   25.20   14.80
   0  10   7   42.60   13.80
   0  10  -7   25.70   47.10
   0  10  -7   42.30   24.30
   0  10   7    6.10   28.00
   0  10   7   19.20   36.70
   1 -10   7   34.00   17.40
   1 -10   7   -9.80   22.20
  -1 -10  -7   18.00   13.70
   1 -10   7   -2.70   35.00
   1  10   7   26.60   36.10
  -1  10  -7   27.50   28.60
   1  10   7   58.29   15.40
   2 -10   7  256.17   37.60
   2 -10   7  274.67   39.60
   2 -10   7  313.97   45.30
  -2 -10  -7  274.27   24.40
   2  10   7  238.08   31.10
   2  10   7  239.38   42.30
  -2  10  -7  317.97   32.90
  -2  10  -7  265.17   39.40
   3 -10   7   -7.60   45.50
   3 -10   7  -17.30   20.00
  -3 -10  -7    5.00   12.20
  -3  10  -7    2.40   20.40
   3  10   7   49.99   38.10
  -3  10  -7   -8.60   24.80
  -4 -10  -7  125.29   19.00
   4 -10   7  144.99   38.30
  -4 -10  -7  117.39   20.00
   4 -10   7  125.89   21.60
   4  10   7  118.39   37.10
  -4  10  -7  113.79   22.20
  -4 -11   7   98.69   16.50
  -4 -11   7   75.89    9.80
  -4  11   7   73.49   16.40
   4  11  -7   58.29   30.60
   4  11  -7   61.99   12.70
  -4  11   7  150.58   36.90
  -3 -11   7   44.90    9.40
  -3 -11   7   37.40   23.10
   3  11  -7   66.29   14.60
  -3  11   7   48.80   16.90
   3  11  -7   26.50   34.70
  -2 -11   7   -7.40   11.50
   2 -11  -7   14.90   22.30
  -2 -11   7   22.20   30.30
   2  11  -7    0.50   15.40
  -2  11   7    2.50   15.40
  -1 -11   7  191.78   48.70
   1 -11  -7  121.09   21.10
  -1 -11   7  147.39   23.90
  -1 -11   7  107.59   24.60
  -1  11   7  169.28   20.50
   1  11  -7  146.59   21.60
   1  11  -7  155.58   46.60
   0 -11  -7   -1.20   15.20
   0 -11   7   -0.60   30.80
   0 -11   7   28.10   20.70
   0  11  -7   28.20   24.00
   0  11   7    8.50   42.60
   0  11   7   20.60   15.30
   1 -11   7  273.77   38.60
  -1 -11  -7  191.88   25.40
   1  11   7  261.67   27.80
  -1  11  -7  240.18   34.80
   1  11   7  251.47   29.00
   2 -11   7   34.40   18.80
   2 -11   7   27.50   23.70
   2 -11   7   23.60   33.50
  -2 -11  -7    7.10   10.80
   2  11   7   29.00   19.00
   2  11   7   49.80   34.70
   2  11   7   55.49   22.60
  -2  11  -7   24.90   20.40
  -3 -11  -7    8.90   10.20
   3 -11   7   37.20   16.90
   3 -11   7    9.30   32.10
  -3 -11  -7   18.40   18.40
   3  11   7  -25.40   30.20
  -3  11  -7   19.20   18.10
  -4 -11  -7   21.40   14.50
  -4 -11  -7  -11.50   12.40
   4  11   7  -14.00   24.10
  -4  11  -7   -0.90   14.90
   4  11   7   23.00   13.20
  -3 -12   7   39.70    8.10
   3  12  -7   29.30    9.90
  -3  12   7   17.20   12.30
   3  12  -7   21.40   26.00
  -3  12   7   15.60   33.00
  -2 -12   7  119.89   17.60
  -2  12   7  113.69   19.50
   2  12  -7   64.99   31.70
   2  12  -7  108.19   18.70
  -1 -12   7  -20.00   36.00
  -1 -12   7    0.60   12.50
  -1  12   7   14.60   12.30
   1  12  -7    6.90   38.50
   1  12  -7    1.00   15.40
   0 -12   7   -3.20   24.20
   0 -12   7    0.30   15.60
   0 -12  -7   -3.60   14.20
   0 -12   7   52.59   39.00
   0  12  -7    3.30   18.50
   0  12   7  -25.40   12.80
   1 -12   7   64.69   36.00
   1 -12   7  121.69   39.00
  -1 -12  -7   47.50   12.70
   1 -12   7   46.40   19.20
  -1  12  -7   84.49   19.10
   1  12   7   49.70   15.20
   1  12   7   24.20   31.70
   2 -12   7   40.10   19.40
  -2 -12  -7   39.50   12.70
   2  12   7   40.10   17.30
  -2  12  -7   43.10   18.00
   2  12   7   63.69   24.10
   2  12   7   22.60   26.70
  -1  13   7   16.50   11.60
   0 -13  -7   13.00   16.40
   0 -13   7    4.90   22.60
   0  13  -7   30.20   16.70
   0  13   7  -19.10   12.60
  -8   0   8  141.49   20.70
  -8   0   8   92.59   19.90
  -7   0   8   19.30   11.60
  -7   0   8   14.10   22.70
  -7   0   8    9.00   22.70
  -6   0   8  380.66   26.80
   6   0  -8  321.47  145.59
  -6   0   8  360.36   33.60
  -6   0   8  403.76   49.20
  -5   0   8   -5.90   16.70
   5   0  -8  -21.80   60.19
  -5   0   8   -9.90   34.90
  -5   0   8    2.90   15.20
  -4   0   8  101.59   19.50
  -4   0   8   90.49   18.80
   4   0  -8   90.79   40.80
  -4   0   8  169.38   42.40
  -4   0   8  114.09   19.90
   3   0  -8   18.80   28.70
   2   0  -8  732.43   58.79
  -2   0   8  612.84   40.10
  -2   0   8  661.43   38.70
  -1   0   8  341.67   22.30
   1   0  -8  419.76   48.70
  -1   0   8  322.87   43.10
   0   0   8   25.90    7.40
   0   0  -8   33.90   19.00
   0   0   8   30.70   28.50
  -1   0  -8   98.59   18.50
  -1   0  -8   99.59   20.10
  -1   0  -8   99.29   13.20
   1   0   8   98.89   19.90
  -2   0  -8  165.78   20.20
   2   0   8  146.79   29.70
   3   0   8   30.90   20.20
   3   0   8    5.80   40.90
  -3   0  -8   -8.30   35.00
  -3   0  -8  -10.50   47.90
  -4   0  -8  -22.20   40.30
   4   0   8   11.10   54.99
  -4   0  -8   65.09   47.80
  -4   0  -8  -32.50   34.90
  -5   0  -8   92.39   38.10
  -5   0  -8   42.30   42.00
  -5   0  -8   65.09   35.30
   5   0   8  -91.89  102.49
  -6   0  -8   29.20   39.50
  -6   0  -8   28.80   34.30
  -6   0  -8    0.30   36.20
  -7   0  -8   82.79   42.10
  -7   0  -8  138.49   56.09
  -7   0  -8   11.60   36.60
  -8  -1   8   45.00   17.30
  -8   1   8   54.69   20.60
  -8   1   8   25.60   27.90
  -7  -1   8   -1.70    9.20
  -7  -1   8   29.90   23.70
  -7   1   8   11.50   14.40
  -7   1   8   31.20   21.70
  -6  -1   8  412.06   66.29
  -6  -1   8  354.46   31.80
  -6  -1   8  353.16   43.90
  -6  -1   8  328.67   24.10
  -6   1   8  367.86   49.90
  -6   1   8  353.96   37.30
  -6   1   8  329.17   27.70
  -5  -1   8  326.17   39.70
  -5  -1   8  244.88   39.10
  -5  -1   8  223.88   28.40
  -5  -1   8  277.67   34.00
  -5  -1   8  339.37   27.70
   5   1  -8  168.88   66.39
  -5   1   8  256.37   29.70
  -5   1   8  272.07   36.30
  -5   1   8  273.47   53.99
  -4  -1   8  465.35   36.00
  -4  -1   8  553.84   77.09
  -4  -1   8  505.55   38.70
  -4  -1   8  502.85   36.50
   4  -1  -8  564.34   92.69
  -4   1   8  523.15   49.00
   4   1  -8  492.85   90.39
   4   1  -8  485.85  206.08
  -4   1   8  468.65   43.10
  -4   1   8  547.85   76.29
  -3  -1   8  404.46   31.90
   3  -1  -8  368.96   66.89
  -3  -1   8  308.97   31.20
  -3   1   8  400.96   30.80
   3   1  -8  426.36   66.59
  -2  -1   8  243.78   25.60
   2  -1  -8  289.37   52.89
  -2   1   8  243.28   27.30
  -2   1   8  242.88   29.60
  -1  -1   8 1118.19   66.59
   1  -1  -8  970.40   66.09
  -1   1   8  997.90   47.50
   1   1  -8 1062.89   63.29
   0  -1   8  252.57   20.60
   0  -1  -8  273.67   48.90
   0  -1   8  276.97   51.19
   0   1   8  248.28   20.30
   0   1  -8  206.58   38.00
   1  -1   8  231.88   22.50
  -1  -1  -8  195.78   21.30
  -1  -1  -8  171.18   25.40
   1   1   8  228.48   24.50
  -1   1  -8  198.98   36.10
  -1   1  -8  205.18   33.70
   2  -1   8  369.56   31.80
  -2  -1  -8  321.07   23.50
  -2   1  -8  252.27   43.20
  -2   1  -8  343.37   34.20
   2   1   8  311.77   35.40
  -3  -1  -8   44.60   11.00
  -3  -1  -8   89.09   47.40
  -3  -1  -8   55.69   33.10
   3  -1   8   -9.90   37.80
   3   1   8   42.20   23.30
  -3   1  -8   47.50   23.90
   3   1   8  -14.60   42.60
  -3   1  -8   30.80   46.80
  -3   1  -8   38.20   52.79
   4  -1   8   56.09   63.69
  -4  -1  -8   -2.70   43.50
  -4  -1  -8   11.80   30.70
  -4   1  -8   41.10   52.09
   4   1   8   52.29   59.19
  -4   1  -8  -13.90   43.50
  -4   1  -8   -9.30   37.50
  -4   1  -8   55.39   27.20
  -5  -1  -8  198.78   34.90
   5  -1   8   91.59  118.29
  -5  -1  -8  276.17   47.10
  -5  -1  -8  112.19   40.80
   5   1   8   30.20  105.59
  -5   1  -8  163.18   48.40
  -5   1  -8  221.08   38.90
  -5   1  -8  196.58   41.70
  -6  -1  -8   24.30   30.60
  -6  -1  -8   22.60   37.10
  -6  -1  -8   32.50   39.00
  -6   1  -8  -15.00   37.20
  -6   1  -8   76.59   43.00
  -6   1  -8   18.20   37.20
  -7  -1  -8  162.28   42.60
  -7  -1  -8  236.28   75.19
  -7  -1  -8  167.18   36.20
  -7   1  -8  158.88   45.50
  -7   1  -8  259.67   53.99
  -7   1  -8  117.39   46.70
  -8  -2   8    3.70   14.70
  -8  -2   8   18.70    8.70
  -8   2   8   37.10   21.20
  -7  -2   8   -6.10   19.40
  -7  -2   8   -5.40    8.10
  -7  -2   8    2.70   29.60
  -7  -2   8    9.90   19.40
  -7   2   8    4.60   21.70
  -6  -2   8  370.36   29.30
  -6  -2   8  338.87   24.60
  -6  -2   8  356.56   46.70
  -6  -2   8  444.26   42.70
  -6   2   8  318.27   52.49
   5  -2  -8  378.36   81.39
  -5  -2   8  476.25   34.30
  -5  -2   8  506.35   56.19
  -5  -2   8  519.95   54.99
  -5  -2   8  440.96   30.20
  -5   2   8  481.35   46.20
  -5   2   8  444.96   65.09
  -5   2   8  490.25   42.20
  -4  -2   8  136.19   17.60
  -4  -2   8  112.99   39.80
  -4  -2   8   88.19   18.00
  -4  -2   8   90.09   15.50
   4  -2  -8   50.79   42.10
   4   2  -8 -182.78  185.08
   4   2  -8   80.89   40.20
  -4   2   8   71.09   26.60
  -4   2   8   60.39   40.70
  -4   2   8   86.79   22.70
  -3  -2   8  345.77   31.60
  -3  -2   8  340.77   31.50
  -3  -2   8  302.27   36.50
   3   2  -8  389.16   64.09
  -2  -2   8  159.78   27.00
   2  -2  -8  102.09   26.90
  -2  -2   8  135.99   23.40
   2   2  -8  103.99   25.80
  -2   2   8  137.09   18.60
  -2   2   8  156.68   24.10
  -1  -2   8   34.00   19.50
   1  -2  -8   -8.50   22.60
  -1   2   8    6.60    6.40
   1   2  -8   12.50   17.00
  -1   2   8   20.80   30.50
   0  -2  -8   44.60   24.40
   0  -2   8   30.70   24.40
   0   2  -8   42.20   17.10
   0   2   8   39.00    8.90
   0   2   8   27.10   32.70
  -1  -2  -8  676.23   51.99
  -1  -2  -8  677.23   34.50
   1  -2   8  519.05   65.59
  -1   2  -8  751.72   44.60
  -1   2  -8  660.23   50.79
   1   2   8  638.74   40.50
   2  -2   8   71.79   37.50
  -2  -2  -8  103.89   12.30
  -2   2  -8  153.78   29.00
   2   2   8   77.59   18.60
  -2   2  -8   97.79   16.80
   2   2   8   23.40   41.40
  -3  -2  -8  115.59   46.30
   3  -2   8  179.98   49.70
  -3  -2  -8  132.19   30.20
  -3  -2  -8  115.49   18.60
   3  -2   8  134.29   73.99
   3   2   8  116.09   73.29
  -3   2  -8  161.88   58.89
   3   2   8   90.09   25.30
  -3   2  -8  143.09   23.10
   3   2   8   21.40   45.70
  -3   2  -8  131.29   52.49
  -4  -2  -8  141.89   44.40
  -4  -2  -8  147.69   30.50
  -4  -2  -8  165.58   20.90
   4  -2   8   12.70   68.29
  -4   2  -8  137.19   39.30
  -4   2  -8  236.58   27.90
  -4   2  -8  179.68   42.40
  -4   2  -8  229.18   58.99
  -4   2  -8  149.59   52.59
   5  -2   8  334.97  163.08
  -5  -2  -8   88.19   37.50
  -5  -2  -8  233.18   46.00
  -5  -2  -8  154.08   32.00
   5   2   8   38.40  109.19
  -5   2  -8  177.58   49.10
  -5   2  -8  211.48   44.80
  -5   2  -8  191.08   41.60
  -5   2  -8  112.69   51.19
  -5   2  -8  183.88   33.10
  -6  -2  -8    6.00   27.60
  -6  -2  -8   66.59   35.00
  -6   2  -8   39.60   42.70
  -6   2  -8  -49.99   43.90
  -6   2  -8   24.90   34.40
  -7  -2  -8   62.49   35.70
  -7  -2  -8   64.59   31.10
  -7   2  -8   88.99   49.70
  -7   2  -8   47.10   46.30
  -8  -3   8    8.30   14.00
  -8  -3   8   17.60    7.60
  -8   3   8   -3.90   21.00
  -7  -3   8   66.69   10.60
  -7  -3   8  110.79   22.80
  -7  -3   8   64.49   22.40
  -7   3   8   79.59   30.60
  -6  -3   8  120.69   27.20
  -6  -3   8   98.99   15.20
  -6  -3   8   91.59   22.50
  -6  -3   8  110.19   12.60
  -6   3   8  108.49   31.10
  -6   3   8   94.59   24.50
  -5  -3   8   30.50   26.80
  -5  -3   8   38.30   13.70
  -5  -3   8   37.80   11.10
  -5  -3   8   37.10   32.10
   5  -3  -8   22.70   79.49
  -5   3   8   10.10   36.10
   5   3  -8  -62.69   68.79
  -5   3   8   56.19   24.70
  -4  -3   8  128.29   16.10
  -4  -3   8   96.79   38.70
   4  -3  -8  129.79   53.69
  -4  -3   8  122.59   18.00
  -4   3   8  163.08   44.20
   4   3  -8  210.18  155.48
  -4   3   8  115.59   24.60
  -4   3   8  158.78   24.90
   4   3  -8   79.99   39.80
   3  -3  -8   61.59   31.10
  -3  -3   8   16.70   15.70
  -3   3   8   62.29   23.60
   3   3  -8    3.30   29.50
   3   3  -8  -53.39  147.19
  -2  -3   8   75.29   16.20
   2  -3  -8  100.19   29.80
  -2  -3   8   79.29   15.50
  -2   3   8   93.99   19.50
   2   3  -8   38.30   21.80
  -1  -3   8   78.19   19.80
   1  -3  -8   65.39   25.80
  -1   3   8   15.00   39.50
  -1   3   8   41.40    9.10
   1   3  -8   35.60   17.70
   0  -3   8   55.19   23.90
   0  -3  -8   64.29   14.30
   0  -3  -8   85.49   27.40
   0   3   8   75.09   40.90
   0   3  -8   64.39   16.30
   0   3   8   53.69   11.10
  -1  -3  -8  250.47   22.60
  -1   3  -8  265.97   43.60
  -1   3  -8  263.57   35.40
   1   3   8  225.08   29.90
  -2  -3  -8   78.79   11.70
   2  -3   8   56.19   39.00
  -2   3  -8   67.49   30.30
  -2   3  -8   88.89   19.60
   2   3   8   10.50   45.90
   2   3   8   43.40   18.30
  -2   3  -8   53.89   17.30
  -3  -3  -8   72.79   26.30
  -3  -3  -8   57.39   10.80
  -3  -3  -8   40.60   43.60
   3  -3   8   92.49   75.89
   3  -3   8   15.50   56.09
  -3   3  -8   -2.40   45.30
  -3   3  -8  121.49   63.59
  -3   3  -8  104.39   58.69
   3   3   8  -34.20   56.49
  -3   3  -8   60.09   20.90
   3   3   8  152.38   67.89
   3   3   8   72.79   27.30
  -3   3  -8   71.49   39.20
  -3   3  -8   69.09   29.80
  -4  -3  -8  243.28   22.60
  -4  -3  -8  161.58   41.10
  -4  -3  -8  210.08   38.80
   4  -3   8  192.78   98.79
  -4   3  -8  280.77   64.19
   4   3   8  435.76   87.09
  -4   3  -8  285.87   44.90
  -4   3  -8  265.37   58.49
  -4   3  -8  170.88   33.10
  -5  -3  -8   38.20   25.00
  -5  -3  -8   41.80   34.20
  -5  -3  -8    3.40   48.20
  -5   3  -8   41.00   32.40
  -5   3  -8   81.59   38.90
  -5   3  -8   84.39   26.50
  -5   3  -8   64.69   52.39
  -5   3  -8   80.69   52.79
  -6  -3  -8  123.99   28.90
  -6  -3  -8  112.89   34.70
  -6   3  -8   72.89   37.50
  -6   3  -8   40.60   44.00
  -6   3  -8  127.29   51.39
  -7  -3  -8   56.49   32.90
  -7  -3  -8  121.49   29.40
  -7   3  -8   76.89   49.30
  -7   3  -8  117.59   48.50
  -8  -4   8   20.50    6.90
  -8  -4   8   46.50   13.40
  -8  -4   8   -4.80   31.40
  -8   4   8   51.79   22.10
  -7  -4   8    9.20   19.70
  -7  -4   8    9.50    7.90
  -7  -4   8    1.00   17.80
  -7   4   8   -1.70   26.60
  -6  -4   8   22.70   17.60
  -6  -4   8    2.10   11.10
  -6  -4   8   -9.60   20.80
  -6  -4   8   15.90    9.40
  -6   4   8   41.70   23.00
  -6   4   8   52.99   29.50
  -5  -4   8 2393.46  122.99
  -5  -4   8 2570.94  119.59
   5  -4  -8 2464.65  230.58
  -5  -4   8 2476.95  105.09
  -5  -4   8 2517.45  106.59
  -5   4   8 2627.34  129.99
   5   4  -8 2645.84  199.68
  -5   4   8 2479.85  114.29
  -4  -4   8  410.06   34.40
  -4  -4   8  465.15   32.00
  -4  -4   8  362.76   62.99
   4  -4  -8  460.95   62.69
  -4  -4   8  456.25   44.30
  -4   4   8  406.26   60.49
   4   4  -8  483.65  125.69
  -4   4   8  502.05   60.19
  -4   4   8  501.15   42.30
  -3  -4   8  580.24   57.49
   3  -4  -8  740.43   84.79
  -3  -4   8  709.73   42.60
  -3  -4   8  751.32   45.30
  -3  -4   8  721.33   46.60
   3   4  -8  799.92   77.69
  -3   4   8  628.84   52.69
   3   4  -8  846.92  126.29
  -3   4   8  669.83   47.00
  -2  -4   8  288.27   29.30
  -2  -4   8  283.77   31.60
   2  -4  -8  180.78   34.10
   2   4  -8  316.47  111.29
  -2   4   8  240.38   25.60
  -2   4   8  304.47   36.00
   1  -4  -8  212.08   34.50
   1  -4  -8  248.38   36.10
  -1  -4   8  314.87   35.90
  -1   4   8  296.37   26.40
   1   4  -8  375.86   41.60
   0  -4   8 1260.57   72.79
   0  -4  -8 1223.08   86.59
   0  -4  -8 1136.09   55.29
   0   4  -8 1171.68   62.19
   0   4   8 1148.19   60.59
   1  -4   8  499.65   61.39
  -1  -4  -8  523.35   30.10
  -1   4  -8  449.86   38.80
  -1   4  -8  416.06   38.20
  -1   4  -8  551.74   56.69
   1   4   8  460.75   41.60
   2  -4   8  136.49   57.59
  -2  -4  -8   66.89   31.60
   2  -4   8  109.69   43.00
  -2  -4  -8   79.99   12.00
  -2   4  -8   80.89   34.30
  -2   4  -8   83.69  101.39
   2   4   8   73.79   21.60
  -2   4  -8   39.50   43.90
  -2   4  -8   83.89   19.20
   2   4   8  163.78   52.89
   3  -4   8  220.08   87.29
  -3  -4  -8  157.38   48.20
  -3  -4  -8  165.88   26.00
  -3  -4  -8  170.78   19.10
   3  -4   8  352.96   77.39
  -3   4  -8  119.19   52.19
  -3   4  -8  174.98   22.30
  -3   4  -8  258.77   42.60
  -3   4  -8  111.59   40.20
  -3   4  -8  216.68   76.19
   3   4   8  241.18   62.79
  -4  -4  -8   47.90   23.80
  -4  -4  -8   28.30   11.20
   4  -4   8  -61.49   83.79
  -4  -4  -8   -1.80   37.20
   4   4   8   91.79   72.59
   4   4   8  -17.30   47.70
   4   4   8   83.99  103.29
  -4   4  -8   57.19   62.49
  -4   4  -8   46.70   24.50
  -4   4  -8   67.19   35.50
  -4   4  -8   43.60   20.40
  -5  -4  -8   73.49   23.80
  -5  -4  -8   38.80   34.10
  -5  -4  -8   27.80   14.50
  -5   4  -8   35.70   54.99
  -5   4  -8   48.30   25.90
  -5   4  -8   26.30   22.60
  -5   4  -8   13.00   38.20
  -6  -4  -8   31.30   31.00
  -6  -4  -8   55.79   38.60
  -6   4  -8  -32.10   40.20
  -6   4  -8  131.79   68.09
  -6   4  -8    4.10   34.70
  -7  -4  -8   22.80   31.20
  -7  -4  -8   66.79   25.40
  -7   4  -8   72.29   46.60
  -7   4  -8   87.49   52.19
  -7  -5   8   16.20    7.70
  -7  -5   8   22.00   18.40
  -7  -5   8   -5.90   14.80
  -7   5   8   17.50   26.00
  -6  -5   8  119.99   14.50
  -6  -5   8  172.68   17.30
  -6  -5   8  111.99   23.60
  -6  -5   8  161.38   21.30
  -6   5   8  143.69   32.30
  -6   5   8  150.48   25.60
  -5  -5   8  658.53   34.50
  -5  -5   8  641.64   52.89
   5  -5  -8  562.84  118.19
  -5  -5   8  717.63   66.49
  -5  -5   8  683.33   37.60
   5   5  -8  489.35   92.39
  -5   5   8  665.33   70.09
  -5   5   8  655.13   46.50
  -4  -5   8  180.98   23.60
  -4  -5   8  113.89   25.50
  -4  -5   8  128.79   16.60
  -4  -5   8  141.59   24.10
  -4  -5   8   93.99   36.60
  -4   5   8  136.49   23.50
  -4   5   8  177.38   49.99
   3  -5  -8   57.89   51.89
  -3  -5   8   27.20   19.80
  -3  -5   8   59.19   16.80
  -3  -5   8   83.19   21.10
   3   5  -8   42.60   31.60
  -3   5   8  103.59   26.00
  -3   5   8   47.20   20.00
   3   5  -8   57.59   79.19
  -2  -5   8  479.35   44.80
  -2  -5   8  540.65   39.70
   2  -5  -8  550.04   80.49
  -2  -5   8  487.75   39.40
  -2  -5   8  362.76   60.39
  -2   5   8  380.36   51.39
   2   5  -8  492.55   85.09
  -2   5   8  501.65   39.40
  -2   5   8  430.26   36.10
   2   5  -8  536.65   52.79
  -1  -5   8  198.48   24.30
  -1  -5   8  162.38   44.10
  -1  -5   8  278.07   31.70
   1  -5  -8  203.98   37.70
   1  -5  -8  256.57   33.60
  -1  -5   8  201.48   32.70
   1   5  -8  325.67   73.79
  -1   5   8  198.98   53.59
  -1   5   8  210.88   28.30
  -1   5   8  186.98   26.50
   1   5  -8  235.48   41.10
  -1   5   8  208.18   35.60
   0  -5   8  981.40   82.99
   0  -5   8 1188.48   67.09
   0  -5  -8 1158.48  106.09
   0  -5  -8 1123.29   52.29
   0   5   8 1036.20   59.49
   0   5  -8 1103.79   59.29
   0   5   8 1033.70   85.89
   0   5  -8  946.41   56.29
   0   5  -8 1143.59  135.09
  -1  -5  -8  493.45   30.00
   1  -5   8  525.35   73.89
   1  -5   8  477.35   57.49
  -1   5  -8  464.35   63.09
  -1   5  -8  496.05   44.20
   1   5   8  498.65   47.10
   1   5   8  502.35   77.89
  -1   5  -8  528.85   36.80
   2  -5   8  486.35   60.99
  -2  -5  -8  489.45   30.40
  -2   5  -8  672.43   83.09
   2   5   8  452.85   81.09
  -2   5  -8  510.85   37.90
   2   5   8  486.35   63.79
  -2   5  -8  598.94  109.09
  -2   5  -8  433.36   79.39
  -3  -5  -8  256.67   57.99
  -3  -5  -8  248.38   21.40
  -3  -5  -8  245.38   39.60
   3  -5   8  351.26   68.29
   3   5   8  304.97   59.59
  -3   5  -8  244.18   46.30
  -3   5  -8  270.97   42.00
  -3   5  -8  296.97   89.59
  -3   5  -8  261.77   65.89
  -4  -5  -8  402.26   39.60
   4  -5   8  227.58   84.89
   4  -5   8  466.35   80.79
  -4  -5  -8  404.86   26.80
  -4  -5  -8  399.56   64.19
   4   5   8  211.98  132.09
  -4   5  -8  407.06   81.59
   4   5   8  512.85   69.19
   4   5   8  245.88   61.79
  -4   5  -8  413.16   36.70
  -4   5  -8  360.46   61.79
  -4   5  -8  347.27   41.70
  -5  -5  -8  145.99   37.40
  -5  -5  -8  155.58   26.00
  -5  -5  -8  190.28   24.60
  -5   5  -8  229.38   38.70
  -5   5  -8  177.78   24.60
   5   5   8  122.69   74.59
  -5   5  -8  156.08   40.60
  -5   5  -8  147.49   62.09
  -6  -5  -8   47.90   35.80
  -6  -5  -8   13.60   23.20
  -6   5  -8    6.80   62.59
  -6   5  -8    1.90   45.70
  -6   5  -8    5.30   30.30
  -7  -5  -8  -19.20   21.30
  -7  -5  -8   14.50   31.70
  -7   5  -8   22.40   49.60
  -7   5  -8   13.80   46.10
  -7   5  -8   20.60   44.50
  -7  -6   8   54.29   16.50
  -7  -6   8   40.70    8.00
  -7  -6   8   43.00   13.40
  -7   6   8   27.20   27.00
  -6  -6   8    5.30    8.00
  -6  -6   8    5.80   18.60
  -6  -6   8   55.19   25.00
  -6   6   8   -9.80   29.70
   6   6  -8  -89.19   80.89
  -5  -6   8  341.77   42.80
  -5  -6   8  374.86   23.40
  -5  -6   8  329.57   27.80
  -5  -6   8  306.17   39.30
  -5  -6   8  303.67   32.20
  -5   6   8  384.16   61.09
   5   6  -8  384.56   69.89
  -5   6   8  402.36   34.60
  -4  -6   8   67.09   18.10
   4  -6  -8   38.80   86.79
  -4  -6   8   69.19   28.40
  -4  -6   8  102.99   15.90
  -4  -6   8  156.88   33.30
  -4  -6   8   76.29   13.00
  -4   6   8   99.49   21.30
   4   6  -8   32.70   70.89
  -3  -6   8   -7.70   21.50
  -3  -6   8   40.20   18.60
  -3  -6   8   60.49   18.10
  -3  -6   8    2.80   23.60
   3   6  -8   28.90   70.59
  -3   6   8  -20.10  135.99
   3   6  -8   21.00   32.30
  -3   6   8   52.29   23.20
  -2  -6   8  109.49   44.50
  -2  -6   8  117.79   25.80
   2  -6  -8   24.10   48.70
  -2  -6   8  120.59   21.90
  -2  -6   8  120.79   20.60
   2   6  -8   63.59   26.60
  -2   6   8  111.49   27.60
  -2   6   8  107.29   19.40
   2   6  -8  182.08   67.59
  -2   6   8  117.39   20.20
  -1  -6   8  131.69   20.20
  -1  -6   8  140.59   45.10
   1  -6  -8   91.79   45.30
  -1  -6   8   80.59   20.40
   1  -6  -8   87.69   19.30
  -1   6   8  100.99   27.00
   1   6  -8  163.68   69.29
   1   6  -8   81.89   20.60
  -1   6   8  116.99   50.69
   1   6  -8   81.49   25.00
  -1   6   8   75.69   20.30
  -1   6   8   73.59   16.70
   0  -6  -8  163.68   26.00
   0  -6   8  109.59   24.60
   0  -6   8  134.99   23.10
   0  -6   8  111.89   40.80
   0   6  -8  211.18   79.19
   0   6  -8  120.29   19.80
   0   6  -8  115.39   20.90
   0   6   8   84.09   18.40
   0   6   8  141.69   47.60
   1  -6   8   34.30   31.10
  -1  -6  -8   24.70   11.30
   1  -6   8   36.70   41.10
  -1   6  -8  -93.59   94.59
  -1   6  -8   43.50   17.20
  -1   6  -8  259.37  146.89
  -1   6  -8   27.60   36.60
   1   6   8   26.90   44.30
   1   6   8   15.30   22.80
   2  -6   8 1162.58   94.09
   2  -6   8 1216.18   95.89
  -2  -6  -8 1175.58   54.69
  -2   6  -8 1463.25  114.29
   2   6   8 1019.00   93.69
  -2   6  -8  890.91  132.99
   2   6   8 1316.47   97.59
  -2   6  -8 1239.18   59.99
  -2   6  -8 1039.00   94.39
   3  -6   8  139.89   55.89
  -3  -6  -8  106.69   18.80
  -3  -6  -8  107.49   23.90
  -3  -6  -8  142.59   72.79
   3  -6   8   68.19   57.39
  -3   6  -8  155.88   43.70
   3   6   8  143.69   51.79
  -3   6  -8   62.89   74.89
   3   6   8   48.10   45.40
  -3   6  -8   32.80   84.99
  -3   6  -8  144.59   25.60
  -3   6  -8   95.39   18.90
  -4  -6  -8   91.09   45.10
  -4  -6  -8   39.60   19.60
  -4  -6  -8   42.90   11.80
   4  -6   8   -6.50   74.29
  -4   6  -8  125.49   41.10
   4   6   8   50.19   52.49
  -4   6  -8  126.19   77.19
  -4   6  -8   60.49   22.90
  -4   6  -8   33.60   17.10
  -5  -6  -8  477.65   71.89
  -5  -6  -8  468.25   31.70
  -5  -6  -8  431.46   39.10
   5   6   8  728.63  101.39
  -5   6  -8  439.96   40.40
  -5   6  -8  462.45   40.60
  -5   6  -8  403.46   75.59
  -5   6  -8  438.96   68.39
  -6  -6  -8   25.20   39.00
  -6  -6  -8   26.10   20.70
  -6   6  -8   55.49   58.99
  -6   6  -8   15.40   27.00
  -6   6  -8   21.50   44.40
  -7  -7   8   78.29   13.20
  -7  -7   8   58.49    8.00
  -7   7   8   70.69   24.40
  -6  -7   8  104.09   21.90
  -6  -7   8  138.69   22.50
  -6  -7   8  124.69   15.80
  -6   7   8   82.09   23.10
  -6   7   8  140.49   32.50
   6   7  -8   11.80   61.89
  -5  -7   8  113.29   19.00
  -5  -7   8   83.09   23.30
  -5  -7   8   98.99   12.20
  -5  -7   8  116.59   16.20
   5   7  -8  167.88   55.59
  -5   7   8   89.09   37.40
  -5   7   8  138.29   22.50
  -4  -7   8   21.50   26.80
  -4  -7   8   24.30   15.00
  -4  -7   8   46.20   14.80
  -4  -7   8   51.39   11.80
  -4   7   8   24.40   17.10
   4   7  -8   83.89   55.99
  -3  -7   8   18.00   15.10
  -3  -7   8   33.10   17.30
   3  -7  -8   34.90   82.49
  -3  -7   8   95.09   29.30
   3   7  -8   -1.60   41.10
   3   7  -8   20.90   58.99
  -3   7   8   37.50   18.90
  -2  -7   8  153.48   26.50
  -2  -7   8  164.58   25.80
   2  -7  -8  165.08   26.70
  -2  -7   8  136.89   26.60
  -2  -7   8  165.28   29.60
  -2  -7   8  133.39   45.70
   2   7  -8   70.89   32.50
  -2   7   8  154.18   27.00
   2   7  -8  250.37   73.69
  -1  -7   8   96.09   19.50
  -1  -7   8  174.08   44.40
  -1  -7   8  111.89   26.00
   1  -7  -8   94.09   18.80
  -1  -7   8  112.49   28.00
   1  -7  -8   43.50   70.89
  -1  -7   8   48.00   26.60
   1   7  -8   91.09   63.69
  -1   7   8  177.38   30.40
  -1   7   8   82.39   21.40
  -1   7   8  151.08   28.10
   1   7  -8  114.89   28.30
  -1   7   8  146.39   51.99
   0  -7  -8   11.20   14.40
   0  -7   8   46.60   19.30
   0  -7   8    9.10   24.10
   0  -7   8  -42.20   40.70
   0  -7   8   38.30   27.60
   0   7   8    3.80   22.50
   0   7  -8   43.30   41.40
   0   7   8   25.60   19.90
   0   7  -8   17.40   20.30
   0   7  -8   59.39   67.89
   0   7   8   13.30   45.70
   1  -7   8  450.45   74.89
  -1  -7  -8  531.35   31.50
   1  -7   8  333.17   66.59
  -1   7  -8  495.65   38.60
  -1   7  -8  458.85   67.79
   1   7   8  521.85   47.10
  -1   7  -8  881.21  157.28
  -2  -7  -8  156.48   20.70
   2  -7   8  102.69   47.90
   2  -7   8  149.39   24.80
   2  -7   8  173.48   49.90
   2   7   8   99.79   40.30
  -2   7  -8  109.79   63.39
  -2   7  -8  143.39   20.30
  -2   7  -8  211.58  106.79
  -2   7  -8   83.69   71.89
   2   7   8  181.78   49.10
   3  -7   8  104.19   51.79
  -3  -7  -8   68.79   12.50
   3  -7   8   41.10   23.20
   3  -7   8  100.29   64.29
  -3  -7  -8   40.10   22.50
  -3   7  -8   80.29   18.90
   3   7   8   23.70   43.40
   3   7   8  113.79   62.19
  -3   7  -8  212.78   96.99
  -3   7  -8  113.69   49.00
  -3   7  -8  -69.89   86.29
  -3   7  -8   69.99   21.20
  -4  -7  -8   55.69   19.60
   4  -7   8  -25.00   65.19
  -4  -7  -8   72.89   13.60
  -4  -7  -8   26.10   54.29
   4  -7   8   92.29   30.10
  -4   7  -8  -65.69   75.89
  -4   7  -8   59.89   21.60
   4   7   8  158.08   49.00
  -4   7  -8   56.99   47.50
  -4   7  -8   80.29   17.50
  -5  -7  -8   29.10   13.00
  -5  -7  -8    5.10   19.80
  -5  -7  -8   27.70   49.99
  -5   7  -8   16.60   56.09
   5   7   8  -24.00   58.19
  -5   7  -8   55.69   24.30
  -5   7  -8   60.59   23.60
  -5   7  -8   -4.50   74.79
  -6  -7  -8   42.50   18.90
  -6   7  -8   62.89   22.30
  -6   7  -8   59.89   58.19
  -6   7  -8  133.59   57.99
  -6  -8   8   -0.70   10.70
  -6  -8   8   14.90    8.30
   6   8  -8   19.00   46.80
  -6   8   8    0.70   20.20
  -6   8   8  -30.40   28.00
  -5  -8   8  137.59   20.50
  -5  -8   8  170.18   25.20
   5   8  -8  157.88   54.99
  -5   8   8  198.48   42.00
  -5   8   8   92.69   24.90
  -4  -8   8   52.59   11.10
  -4  -8   8   32.20   12.50
   4   8  -8  -32.00   45.30
  -4   8   8   37.10   17.40
  -3  -8   8  202.98   23.00
  -3  -8   8  230.58   27.30
  -3   8   8  258.57   29.50
   3   8  -8  237.98   52.39
  -2  -8   8  245.98   38.60
  -2  -8   8  329.27   31.20
  -2  -8   8  231.78   38.30
   2  -8  -8  266.97   43.30
  -2  -8   8  231.88   43.30
   2  -8  -8   43.70  106.29
  -2   8   8  351.96   29.40
   2   8  -8  323.87   56.49
   1  -8  -8  121.99   19.60
  -1  -8   8  104.99   31.60
  -1  -8   8  111.09   25.20
  -1  -8   8  111.89   17.00
  -1  -8   8  129.49   39.90
  -1  -8   8   57.79   34.70
  -1   8   8  144.19   20.10
  -1   8   8  109.29   31.60
   1   8  -8  114.39   54.39
  -1   8   8  160.08   29.20
   1   8  -8  207.68   74.79
  -1   8   8  149.99   48.60
   0  -8  -8   76.69   15.00
   0  -8   8   86.79   18.10
   0  -8   8   79.99   45.20
   0  -8   8   55.79   33.10
   0  -8   8   51.09   35.00
   0   8  -8   61.59   68.69
   0   8   8   72.39   18.70
   0   8  -8   99.99   59.59
   0   8   8   65.79   42.40
   0   8   8  108.19   28.30
   0   8   8   55.99   31.90
   0   8  -8   73.89   24.50
   1  -8   8  739.83   80.99
  -1  -8  -8  711.73   39.00
   1  -8   8  546.95   65.99
   1  -8   8  605.44   71.09
   1  -8   8  720.43   46.50
  -1   8  -8  869.41  149.49
  -1   8  -8  700.63   45.80
   1   8   8  737.03   45.20
   1   8   8  650.63  100.89
   1   8   8  755.02   71.49
   2  -8   8  133.19   58.09
  -2  -8  -8  105.79   14.20
   2  -8   8  180.48   23.30
   2  -8   8  100.99   43.20
   2   8   8  155.98   44.30
  -2   8  -8  193.08  130.39
   2   8   8   47.80   67.69
  -2   8  -8  123.19   19.50
   3  -8   8   74.49   23.50
   3  -8   8   71.79   44.60
  -3  -8  -8   69.99   22.30
  -3  -8  -8   39.00   13.60
   3   8   8   53.49   39.40
  -3   8  -8   94.69   64.79
  -3   8  -8   50.99   20.40
  -3   8  -8   32.60   15.90
  -4  -8  -8   29.50   18.20
   4  -8   8  108.59   31.90
   4  -8   8   23.10   72.99
  -4  -8  -8   54.59   12.10
  -4   8  -8  -30.40   72.39
  -4   8  -8   32.50   75.09
  -4   8  -8   56.49   18.10
  -4   8  -8   79.29   20.40
   5  -8   8   21.70   53.59
  -5  -8  -8    7.70   17.30
  -5  -8  -8   17.60   11.00
  -5   8  -8   63.29   69.59
  -5   8  -8   15.00   19.90
   5   8   8   -5.70   51.79
  -5   8  -8  -11.90   18.70
  -6  -9   8  131.39   17.20
  -6  -9   8   98.89   14.30
  -6   9   8   78.79   29.40
   6   9  -8   -9.50   37.20
  -6   9   8   76.49   25.30
  -5  -9   8    1.60   12.90
  -5  -9   8    0.40   10.50
  -5  -9   8   -2.30   11.50
   5   9  -8   36.30   43.70
  -5   9   8   29.40   35.00
  -5   9   8   19.00   19.00
  -4  -9   8   22.80   15.20
  -4  -9   8   46.20   12.80
  -4   9   8   79.39   35.50
  -4   9   8   29.20   16.60
   4   9  -8   55.79   39.60
  -3  -9   8   29.30   12.30
  -3  -9   8   58.49   13.40
  -3   9   8   66.69   18.20
   3   9  -8   72.39   42.30
  -2  -9   8   45.80   13.50
  -2  -9   8   64.99   37.90
   2  -9  -8   75.29   30.60
   2   9  -8   33.80   41.60
  -2   9   8   65.19   16.30
   1  -9  -8  218.68   33.10
  -1  -9   8   70.99   26.30
  -1  -9   8  170.38   35.60
  -1  -9   8  129.49   17.30
  -1   9   8  206.38   29.90
  -1   9   8  120.89   18.70
   1   9  -8  148.39   47.60
  -1   9   8   63.49   42.60
   1   9  -8  151.38   26.20
   0  -9   8   56.89   21.00
   0  -9  -8   51.79   15.70
   0  -9   8   29.90   15.10
   0  -9   8   33.80   35.80
   0   9   8   79.49   38.90
   0   9  -8   52.09   28.50
   0   9   8   62.69   24.00
   0   9   8   59.99   17.40
   0   9  -8   53.39   50.39
   1  -9   8   22.40   37.20
   1  -9   8  -10.70   15.90
   1   9   8   19.20   17.50
   1   9   8   56.59   36.40
  -1   9  -8   39.80   20.60
  -2  -9  -8   85.09   14.40
   2  -9   8  119.09   42.00
   2  -9   8   84.99   20.00
   2   9   8   58.09   37.50
  -2   9  -8   81.89   21.50
   2   9   8   81.09   28.30
  -2   9  -8   86.89   18.80
   3  -9   8  439.56   60.59
   3  -9   8  385.06   70.09
  -3  -9  -8  368.66   27.10
  -3  -9  -8  301.97   36.20
  -3   9  -8  367.36   34.00
  -3   9  -8  348.27   34.20
   3   9   8  363.56   58.79
  -4  -9  -8   16.20   11.10
   4  -9   8   42.50   58.59
  -4  -9  -8    4.60   18.20
  -4   9  -8   28.10   18.90
   4   9   8   35.50   40.20
  -4   9  -8  -94.39  104.69
  -4   9  -8   37.50   20.00
  -5  -9  -8   20.50   16.80
  -5   9  -8   20.90   18.10
  -5   9  -8   52.29   93.79
   5   9   8   11.90   38.30
  -5 -10   8   29.20   12.50
  -5 -10   8   56.59   12.10
   5  10  -8   59.19   30.80
  -5  10   8   70.89   17.80
   5  10  -8   38.40   12.30
  -5  10   8   90.49   29.00
  -4 -10   8   41.70   11.00
  -4 -10   8   44.20   16.60
  -4 -10   8   56.09   13.90
  -4  10   8   -7.90   34.30
   4  10  -8   16.90   36.20
  -4  10   8   53.19   17.70
  -3 -10   8   58.19   15.40
  -3 -10   8  117.59   20.70
  -3  10   8  124.29   29.00
   3  10  -8   79.39   18.30
  -2 -10   8  339.27   27.00
  -2 -10   8  297.67   61.39
   2 -10  -8  303.67   33.90
   2  10  -8  356.96   32.00
   2  10  -8  368.66   59.19
  -2  10   8  351.26   28.90
  -1 -10   8    6.20   30.80
   1 -10  -8    6.70   20.60
  -1 -10   8   10.20   35.40
  -1 -10   8   26.00   13.60
  -1  10   8   -9.70   42.60
   1  10  -8  -13.10   20.10
   1  10  -8  -25.30   41.00
  -1  10   8   20.30   14.40
   0 -10   8  121.69   22.50
   0 -10  -8   78.89   17.10
   0 -10   8  124.69   36.30
   0 -10   8  104.69   16.90
   0  10   8  109.49   18.20
   0  10   8  144.39   25.80
   0  10  -8   87.09   49.60
   0  10   8   98.49   37.90
   1 -10   8  141.99   25.50
  -1 -10  -8  163.58   24.30
   1 -10   8  132.19   18.70
   1 -10   8  128.09   35.70
   1  10   8  168.18   28.10
  -1  10  -8  147.59   28.70
   1  10   8  102.69   23.40
   1  10   8   79.09   34.70
  -2 -10  -8   39.90   13.90
   2 -10   8   75.99   22.90
   2 -10   8  -11.20   37.30
   2 -10   8   24.40   22.10
   2  10   8   60.09   24.90
   2  10   8   54.29   34.70
  -2  10  -8   15.70   18.40
  -2  10  -8   23.60   26.80
   3 -10   8  189.18   23.90
  -3 -10  -8  206.18   20.70
   3 -10   8  222.28   28.70
  -3 -10  -8  238.98   33.20
   3 -10   8  182.48   46.50
  -3  10  -8  207.18   26.70
  -3  10  -8  276.57   32.70
   4 -10   8  212.38   29.10
  -4 -10  -8  186.18   21.30
  -4 -10  -8  254.37   28.20
   4 -10   8  191.28   34.50
  -4  10  -8  206.28   28.80
   4  10   8  112.29   32.20
  -4 -11   8  184.28   17.30
  -4 -11   8  154.38   19.00
  -4  11   8  190.38   32.60
  -4  11   8  143.29   21.60
   4  11  -8  128.79   30.50
   4  11  -8  145.99   18.90
  -3 -11   8   55.89   21.40
  -3 -11   8   44.30    9.40
   3  11  -8   28.90   14.10
  -3  11   8   31.00   15.10
   3  11  -8   -1.70   31.40
  -2 -11   8   24.80   12.00
  -2 -11   8   46.90   27.40
  -2  11   8   36.50   15.40
   2  11  -8   29.10   16.30
   2  11  -8   42.60   36.30
  -1 -11   8   25.00   13.60
  -1 -11   8   39.40   41.20
   1 -11  -8   24.80   18.40
   1  11  -8   50.09   20.60
   1  11  -8   -0.50   38.60
  -1  11   8   47.80   15.60
   0 -11   8   41.10   23.40
   0 -11   8   43.20   16.60
   0 -11  -8   33.20   15.90
   0 -11   8   88.29   35.90
   0  11   8   48.70   17.50
   0  11   8   48.20   34.90
  -1 -11  -8   -7.20   13.70
   1 -11   8    4.30   18.50
   1 -11   8  -12.80   18.90
   1 -11   8   56.09   32.10
   1  11   8   25.00   33.30
   1  11   8   11.00   21.30
  -1  11  -8   27.30   19.30
   1  11   8    5.50   18.20
   2 -11   8    7.40   28.80
  -2 -11  -8   33.10   11.70
   2 -11   8   10.50   19.40
   2 -11   8   63.29   21.50
   2  11   8   35.60   27.50
   2  11   8   18.70   31.30
  -2  11  -8   16.00   17.80
   2  11   8    5.00   17.40
   3 -11   8  112.99   19.80
  -3 -11  -8   87.99   12.50
   3 -11   8   91.99   30.30
  -3 -11  -8  177.98   29.40
  -3  11  -8  120.39   18.10
   3  11   8   51.39   27.40
   3  11   8  103.09   15.70
  -3  12   8   61.09   29.90
  -3  12   8   54.79   13.40
  -2 -12   8   69.59    9.80
   2  12  -8   42.90   14.30
  -1 -12   8   87.69   40.70
  -1 -12   8  130.59   14.80
  -1  12   8  128.89   16.90
   1  12  -8  148.19   25.50
   0 -12  -8   17.90   16.00
   0 -12   8   29.30   14.70
   0 -12   8   53.99   36.60
   0 -12   8  -12.30   30.20
   0  12   8   10.00   14.20
   0  12  -8   -5.80   16.80
   1 -12   8    7.20   33.60
  -1 -12  -8   13.40   14.40
   1 -12   8   -8.30   17.30
   1  12   8  -17.00   16.90
   1  12   8   17.90   26.20
  -1  12  -8   33.70   16.20
   2 -12   8   51.09   21.10
   2 -12   8   34.20   29.50
   2  12   8    5.30   22.90
   2  12   8   57.89   17.20
  -2  12  -8   60.99   16.00
  -8   0   9   19.70   15.80
  -8   0   9   33.50   16.70
  -7   0   9   21.60   12.20
  -7   0   9  -18.70   19.60
  -7   0   9   17.00   39.70
  -6   0   9   43.40   15.10
  -6   0   9   54.29   12.80
  -6   0   9   34.50   25.10
  -5   0   9   30.70   15.70
  -5   0   9  -22.50   31.50
  -5   0   9   33.60   14.70
   5   0  -9  -88.19   76.79
  -4   0   9   -4.40   16.70
  -4   0   9  -18.40   39.50
  -4   0   9   -5.10   21.20
   4   0  -9  209.18  159.28
  -4   0   9   25.50   17.90
   4   0  -9   32.90   49.30
   3   0  -9  -28.90   33.20
  -3   0   9   27.70   29.50
  -3   0   9    1.90   15.90
  -3   0   9    4.70   14.70
   3   0  -9    3.60  137.79
  -2   0   9   17.00   28.90
  -2   0   9   -7.60   14.80
   2   0  -9   62.69   28.50
  -1   0   9   75.39   28.40
   1   0  -9   58.29   25.60
   0   0  -9  516.05   52.59
   0   0   9  325.27   64.09
   0   0   9  434.16   28.20
   1   0   9 2287.47   97.19
  -1   0  -9 2245.68   95.39
  -1   0  -9 2219.48  104.89
   2   0   9   17.50   14.80
  -2   0  -9  -24.30   60.29
  -2   0  -9    8.00   20.20
   2   0   9    6.10   34.60
  -2   0  -9  -41.70   34.10
  -3   0  -9  175.88   42.40
   3   0   9  310.47   75.09
  -3   0  -9  196.38   55.59
  -3   0  -9  172.38   26.90
  -4   0  -9   25.60   39.30
  -4   0  -9    1.40   48.70
  -4   0  -9    5.40   39.40
  -5   0  -9   48.10   36.00
  -5   0  -9   -1.10   33.70
  -5   0  -9   69.19   44.30
  -6   0  -9   12.60   38.10
  -6   0  -9   62.39   35.90
  -6   0  -9   78.39   52.09
  -7   0  -9   10.00   54.59
  -7   0  -9   94.09   39.20
  -7   0  -9   95.19   40.70
  -8  -1   9   60.29   12.50
  -8  -1   9   60.49   15.60
  -8   1   9   77.29   18.40
  -7  -1   9   45.20   11.50
  -7  -1   9   71.49   25.40
  -7  -1   9   36.60   17.50
  -7   1   9   60.89   25.90
  -7   1   9   -2.30   15.70
  -6  -1   9   76.29   25.10
  -6  -1   9  104.69   15.10
  -6  -1   9   94.99   12.50
  -6   1   9   86.99   26.20
  -6   1   9  121.79   16.10
  -6   1   9  110.19   18.50
  -5  -1   9   28.00   29.90
   5  -1  -9    4.30   73.89
  -5  -1   9   25.00   12.90
  -5  -1   9  -74.89   34.40
  -5  -1   9   21.80   15.70
  -5   1   9   17.90   17.10
  -5   1   9   12.90   32.70
  -5   1   9   18.50   16.20
   5   1  -9  -22.30   76.89
   5   1  -9  -55.89  219.18
   4  -1  -9  128.89  153.68
  -4  -1   9  106.89   22.90
  -4  -1   9  101.29   18.00
  -4  -1   9  153.18   42.80
  -4  -1   9  104.19   17.80
  -4   1   9   75.29   41.10
   4   1  -9  128.29   50.89
  -4   1   9  104.69   27.60
   4   1  -9  159.28  162.88
  -4   1   9   95.79   19.90
   3  -1  -9  392.36   76.09
  -3  -1   9  379.26   36.90
  -3  -1   9  338.67   34.20
  -3   1   9  366.36   33.60
  -3   1   9  332.57   49.60
  -3   1   9  409.06   58.89
  -3   1   9  368.06   37.10
   3   1  -9   74.69  141.79
   2  -1  -9   23.00   28.50
  -2  -1   9   90.99   20.00
  -2  -1   9   67.29   16.40
  -2   1   9   97.99   18.60
   2   1  -9   54.79   28.00
   1  -1  -9  315.67   58.89
  -1  -1   9  188.68   31.50
  -1   1   9  180.98   19.50
   1   1  -9  140.79   26.90
  -1   1   9  143.09   36.40
   0  -1  -9   13.40   15.80
   0  -1  -9  -13.60   24.10
   0  -1   9   37.50   30.60
   0   1  -9   15.80   19.80
   0   1   9   22.00   35.20
   0   1   9   16.30    8.50
  -1  -1  -9  467.45   55.39
   1  -1   9  484.45   33.20
  -1  -1  -9  517.25   30.70
   1   1   9  492.75   34.80
  -1   1  -9  520.65   47.50
  -2  -1  -9  274.37   24.70
   2  -1   9  254.97   61.49
  -2  -1  -9  266.87   64.09
   2  -1   9  333.97   33.90
   2   1   9  323.07   57.49
  -2   1  -9  210.78   64.79
   2   1   9  283.67   38.40
  -2   1  -9  298.07   44.50
  -2   1  -9  224.48   33.90
  -3  -1  -9   13.80   34.10
  -3  -1  -9   44.90   27.40
   3  -1   9  -19.70   49.99
  -3  -1  -9   30.90   11.50
   3  -1   9   12.90   60.39
  -3  -1  -9   16.70   50.39
  -3   1  -9    4.50   21.40
   3   1   9   -0.40   23.20
  -3   1  -9  -27.10   52.89
   3   1   9  118.79   67.59
  -3   1  -9   -3.90   48.60
   3   1   9  -16.30   48.00
   4  -1   9   -3.60   88.09
  -4  -1  -9   94.29   47.80
  -4  -1  -9  154.58   36.70
  -4   1  -9  102.39   38.70
   4   1   9   22.70   82.79
  -4   1  -9  199.68   54.99
  -4   1  -9   89.29   34.20
  -4   1  -9  108.49   43.30
  -5  -1  -9   34.70   32.00
  -5  -1  -9   64.59   37.90
  -5  -1  -9   71.79   41.20
  -5   1  -9   42.80   38.80
  -5   1  -9   24.40   43.90
  -5   1  -9   66.49   32.70
  -6  -1  -9  -22.50   34.80
  -6  -1  -9  -53.89   40.80
  -6  -1  -9   20.10   46.80
  -6   1  -9   37.20   49.50
  -6   1  -9    3.60   44.10
  -7  -1  -9   60.49   37.00
  -7  -1  -9   82.49   34.10
  -7  -1  -9  -80.99   79.99
  -7   1  -9   69.49   47.80
  -7   1  -9   23.50   41.40
  -8  -2   9   48.20    9.70
  -8  -2   9   34.10   14.70
  -8   2   9   14.00   17.90
  -7  -2   9   27.40   21.60
  -7  -2   9    9.60   14.60
  -7  -2   9   14.80    9.40
  -7   2   9    9.40   24.70
  -6  -2   9   27.00   12.60
  -6  -2   9   52.49   26.30
  -6  -2   9   15.30   10.30
  -6  -2   9   27.90   26.40
  -6   2   9   -1.10   25.70
  -6   2   9   44.60   21.70
  -5  -2   9  327.47   29.80
  -5  -2   9  355.86   26.70
  -5  -2   9  318.37   57.49
  -5  -2   9  329.77   53.19
   5  -2  -9  294.27   89.49
   5   2  -9  180.28   79.29
  -5   2   9  354.06   41.00
  -5   2   9  304.07   37.00
  -5   2   9  353.36   57.59
   5   2  -9  655.03  178.68
  -4  -2   9  242.28   28.80
  -4  -2   9  229.38   44.00
   4  -2  -9  255.17   59.99
  -4  -2   9  238.08   28.90
  -4  -2   9  227.08   29.70
  -4   2   9  213.28   24.10
  -4   2   9  334.47   42.70
   4   2  -9  155.58  157.18
  -4   2   9  223.18   43.30
  -3  -2   9  100.89   17.90
  -3  -2   9   93.49   21.80
  -3  -2   9  108.19   19.50
   3  -2  -9   58.89   37.80
   3   2  -9 -171.28  137.79
  -3   2   9  101.49   17.50
   3   2  -9  101.49   35.00
  -3   2   9  168.68   51.99
  -3   2   9   82.69   26.70
  -2  -2   9  314.27   36.30
   2  -2  -9  220.28   37.30
  -2  -2   9  322.17   33.30
   2   2  -9  212.48   31.80
  -2   2   9  293.87   24.60
   1  -2  -9   75.89   31.00
  -1  -2   9   61.99   24.00
   1   2  -9   53.69   21.80
  -1   2   9   47.30   38.90
  -1   2   9   87.99   18.20
   0  -2  -9  225.68   26.60
   0  -2   9  201.48   35.80
   0  -2  -9  315.07   62.59
   0   2  -9  260.77   45.50
   0   2   9  260.67   24.30
  -1  -2  -9  221.98   23.10
  -1  -2  -9  300.17   60.19
   1   2   9  279.17   30.50
  -1   2  -9  264.37   42.60
  -1   2  -9  236.48   32.30
   2  -2   9  166.38   53.69
   2  -2   9  132.29   46.20
  -2  -2  -9  265.97   65.09
  -2   2  -9  200.18   61.29
  -2   2  -9  211.78   30.50
   2   2   9  201.88   51.89
  -2   2  -9  231.28   40.90
   2   2   9  129.39   21.20
  -2   2  -9  214.38   45.90
   2   2   9  106.49   48.00
   3  -2   9   41.50   80.79
  -3  -2  -9   63.19   28.70
  -3  -2  -9   60.49   48.00
  -3  -2  -9   34.20   11.10
   3  -2   9   18.30   60.49
  -3   2  -9  -43.00   54.29
  -3   2  -9  -15.90   56.19
   3   2   9   29.30  125.19
   3   2   9  -10.90   26.40
   3   2   9   98.89   59.69
  -3   2  -9   13.60   20.70
   4  -2   9   89.69   82.99
  -4  -2  -9  106.59   44.30
  -4  -2  -9  160.38   22.30
  -4  -2  -9  133.39   32.70
  -4   2  -9  173.38   38.50
  -4   2  -9  234.28   55.29
   4   2   9  162.28   81.19
  -4   2  -9   92.19   53.49
  -4   2  -9  158.18   24.50
  -5  -2  -9  190.38   42.70
  -5  -2  -9  208.78   43.10
  -5  -2  -9  203.78   32.80
  -5   2  -9  180.18   47.30
  -5   2  -9  218.58   41.80
  -5   2  -9  149.59   49.99
  -5   2  -9  203.48   33.00
  -6  -2  -9    8.70   62.09
  -6  -2  -9   85.39   44.40
  -6  -2  -9   45.10   40.50
  -6   2  -9   82.89   69.09
  -6   2  -9   41.20   40.10
  -6   2  -9   62.69   51.39
  -7  -2  -9   32.40   29.70
  -7  -2  -9   79.29   32.80
  -7   2  -9  156.08   45.30
  -7   2  -9   53.69   44.80
  -8  -3   9   88.69   16.30
  -8  -3   9  100.39   10.20
  -8   3   9   99.49   21.30
  -7  -3   9  103.29   15.80
  -7  -3   9  127.99   25.40
  -7  -3   9  100.69   23.80
  -7   3   9   55.69   24.70
  -6  -3   9   59.29   12.30
  -6  -3   9   75.29   22.20
  -6  -3   9   52.69   10.50
  -6  -3   9   44.00   24.40
  -6   3   9   66.79   31.00
  -5  -3   9   35.60   31.70
  -5  -3   9   64.89   37.40
  -5  -3   9   43.70   13.50
  -5  -3   9   43.20   12.10
  -5   3   9   44.40   21.90
  -5   3   9   29.20   34.70
   5   3  -9   93.89  133.69
  -5   3   9   46.00   22.40
   5   3  -9  -68.39   82.79
  -4  -3   9  316.77   27.70
  -4  -3   9  220.38   44.20
  -4  -3   9  268.27   30.00
  -4  -3   9  264.17   46.40
   4  -3  -9  171.88   62.89
  -4   3   9  233.88   45.70
   4   3  -9  332.47  141.19
  -4   3   9  331.07   38.00
   4   3  -9  211.68   47.80
  -4   3   9  261.27   41.20
  -3  -3   9  172.38   36.90
   3  -3  -9  117.09   42.80
  -3  -3   9  209.88   36.50
  -3  -3   9  175.88   29.10
  -3   3   9  208.28   33.20
   3   3  -9  366.36  130.39
   3   3  -9  170.78   37.40
  -3   3   9  261.87   37.90
  -2  -3   9  119.69   20.10
  -2  -3   9  118.99   18.80
  -2  -3   9  101.29   21.30
   2  -3  -9   38.90   34.50
   2   3  -9   -0.80  118.49
  -2   3   9  142.59   27.60
   2   3  -9   62.09   26.60
  -2   3   9  104.99   18.60
  -2   3   9  118.89   22.40
  -1  -3   9  278.07   41.50
  -1   3   9  247.98   24.90
   0  -3   9  153.98   32.50
   0  -3  -9  129.39   34.10
   0  -3  -9  203.28   26.30
   0   3   9  155.08   24.20
   0   3   9  106.89   49.00
   0   3  -9  237.58   41.90
  -1  -3  -9    5.80   11.80
   1  -3   9  -19.40   50.49
   1  -3   9   21.00   31.70
   1   3   9   68.29   52.99
   1   3   9   24.60   14.60
   1   3   9   33.30   44.90
  -1   3  -9    8.30   16.80
  -1   3  -9   30.30   28.30
  -1   3  -9   20.00   18.30
   2  -3   9   46.40   48.70
   2  -3   9  122.79   55.59
  -2  -3  -9  125.49   67.99
  -2  -3  -9    2.90   31.60
  -2  -3  -9  107.49   18.40
  -2   3  -9  108.19   19.40
   2   3   9   56.99   19.80
   2   3   9   -6.00   53.99
   2   3   9  161.08   50.99
  -2   3  -9   70.39   20.70
  -2   3  -9   50.79  100.39
  -2   3  -9   24.60   40.60
  -3  -3  -9  173.98   52.59
  -3  -3  -9  133.39   19.10
  -3  -3  -9  136.49   30.40
   3  -3   9  173.68   65.99
   3  -3   9  121.39   70.39
   3   3   9   34.30   66.19
  -3   3  -9  171.68   31.80
  -3   3  -9  160.88   41.10
  -3   3  -9  170.28   70.29
   3   3   9  210.48   58.39
   3   3   9  105.29   38.00
  -3   3  -9  153.58   21.90
   4  -3   9  -71.89   81.99
  -4  -3  -9  169.28   45.40
  -4  -3  -9   83.19   13.50
  -4  -3  -9  112.99   28.30
   4  -3   9    7.00  108.69
  -4   3  -9  119.19   39.50
   4   3   9  192.48   69.59
  -4   3  -9  106.49   30.70
   4   3   9   66.19   52.89
  -4   3  -9   62.99   59.39
   4   3   9  -24.10  102.19
  -4   3  -9  109.19   56.79
  -4   3  -9   66.79   20.40
  -5  -3  -9  -15.20   26.00
  -5  -3  -9  -12.70   36.10
  -5  -3  -9    9.20   42.10
  -5   3  -9   26.00   40.60
  -5   3  -9   -3.20   36.50
  -5   3  -9   33.60   25.80
  -5   3  -9   46.20   50.69
  -6  -3  -9   27.30   30.90
  -6  -3  -9   16.50   40.10
  -6   3  -9   14.60   54.69
  -6   3  -9   50.99   38.50
  -7  -3  -9  129.09   33.20
  -7  -3  -9  131.09   29.90
  -7   3  -9  178.68   45.50
  -7   3  -9  127.49   48.80
  -7  -4   9   84.69   20.40
  -7  -4   9   60.59   19.20
  -7  -4   9   27.80    8.00
  -7   4   9   40.60   23.30
  -6  -4   9   72.29   10.80
  -6  -4   9   66.69   23.00
  -6  -4   9   53.09   12.10
  -6  -4   9   77.09   19.40
  -6   4   9   70.39   22.10
   6   4  -9   60.59  132.39
  -6   4   9    7.10   29.20
  -5  -4   9  314.57   36.20
  -5  -4   9  199.58   39.50
  -5  -4   9  306.17   23.30
  -5  -4   9  280.67   26.80
   5  -4  -9  165.68  116.99
  -5   4   9  259.97   36.40
   5   4  -9  266.37   97.99
  -5   4   9  342.17   43.20
  -4  -4   9   63.39   39.30
  -4  -4   9  159.58   22.80
  -4  -4   9  194.68   26.90
  -4  -4   9   57.09   26.30
  -4   4   9  119.99   24.40
  -4   4   9  103.69   24.30
   4   4  -9   36.40   58.39
  -4   4   9  170.08   43.70
  -3  -4   9  -15.20   23.10
  -3  -4   9    1.20   22.10
  -3  -4   9   22.40   14.70
  -3  -4   9    8.00   21.70
   3   4  -9   81.19  105.99
  -3   4   9  -24.90   19.50
  -3   4   9  -19.20   20.70
   3   4  -9   -9.30   37.40
  -2  -4   9  255.87   33.40
  -2  -4   9  235.68   32.90
  -2  -4   9  294.07   44.10
  -2  -4   9  258.57   34.80
  -2  -4   9  159.58   54.89
   2   4  -9  246.08   30.10
  -2   4   9  247.18   37.10
  -2   4   9  263.47   39.80
   2   4  -9  335.97   59.89
  -2   4   9  262.47   28.70
   2   4  -9  216.18  104.69
  -2   4   9  238.18   83.79
  -1  -4   9   43.10   23.40
  -1  -4   9  101.79   42.00
  -1  -4   9   48.80   19.30
   1  -4  -9   30.90   39.20
  -1   4   9   41.80   18.90
   1   4  -9   43.20   20.20
   1   4  -9   36.30   21.50
   1   4  -9   59.69   90.19
  -1   4   9    5.10   46.60
   0  -4   9    4.40   46.30
   0  -4  -9  -34.30   39.20
   0  -4   9   33.00   24.00
   0  -4  -9   35.70   15.00
   0   4  -9   32.50   86.39
   0   4   9  -30.40   41.30
   0   4  -9   49.20   16.80
   0   4  -9   37.30   18.10
   0   4   9  -40.80   65.49
   0   4   9   41.00   21.60
   0   4   9   10.10   12.70
  -1  -4  -9  132.69   44.90
  -1  -4  -9   49.80   12.60
   1  -4   9   52.09   47.50
   1  -4   9    0.10   30.30
  -1   4  -9   65.69   18.60
   1   4   9   38.50   65.69
  -1   4  -9   60.39  149.09
  -1   4  -9    9.00   31.00
  -1   4  -9   38.00   18.00
   1   4   9    6.20   45.10
   1   4   9   37.40   16.00
   2  -4   9   43.10   44.50
  -2  -4  -9   28.60   10.10
  -2  -4  -9   10.50   27.60
  -2  -4  -9  129.39   81.29
   2  -4   9  -70.39   51.79
   2   4   9  -54.09   66.89
  -2   4  -9   42.00   41.50
   2   4   9   10.00   22.00
  -2   4  -9  238.88  110.19
   2   4   9  111.19   49.30
  -2   4  -9   39.40   44.80
  -2   4  -9   20.20   16.90
   3  -4   9   26.30   69.39
  -3  -4  -9  104.29   56.19
  -3  -4  -9  111.89   18.80
   3  -4   9  201.38   68.29
   3   4   9  143.99   65.09
  -3   4  -9  114.59   24.30
  -3   4  -9  243.08  102.59
  -3   4  -9   76.29   26.10
  -4  -4  -9  175.68   45.10
  -4  -4  -9  152.88   25.80
  -4  -4  -9  165.58   21.30
  -4   4  -9   99.99   64.09
   4   4   9  -85.89  118.49
   4   4   9   47.50   55.69
   4   4   9  340.77   63.29
  -4   4  -9  143.69   26.80
  -4   4  -9  166.98   38.40
  -4   4  -9  197.68   22.30
  -5  -4  -9   44.00   38.30
  -5  -4  -9   78.69   25.70
  -5  -4  -9   25.50   47.90
  -5   4  -9   54.39   58.49
  -5   4  -9  108.39   33.50
   5   4   9   94.99   80.59
  -5   4  -9   80.59   24.20
  -5   4  -9   95.39   38.00
  -6  -4  -9   59.19   27.40
  -6  -4  -9   52.89   39.50
   6   4   9   52.09   34.50
  -6   4  -9   32.50   43.00
  -6   4  -9   46.00   37.30
  -6   4  -9   22.30   56.69
  -7  -5   9   76.79   16.00
  -7  -5   9   56.19   19.60
  -7  -5   9   55.39    8.40
  -7   5   9   67.09   24.40
  -6  -5   9   62.69   42.80
  -6   5   9   54.89   27.80
  -6   5   9   55.19   21.00
   6   5  -9  -10.90   92.89
  -5  -5   9  308.97   25.90
  -5  -5   9  286.07   22.00
  -5  -5   9  263.97   34.70
  -5   5   9  300.67   35.90
   5   5  -9  160.08   80.29
  -5   5   9  358.46   57.99
   4  -5  -9  970.40  185.38
  -4  -5   9  758.52   40.90
  -4  -5   9  828.32   55.59
  -4  -5   9  719.23   70.89
  -4  -5   9  829.52   42.70
  -4  -5   9  745.23   68.99
   4   5  -9  902.71  129.49
  -4   5   9  795.72   79.79
  -4   5   9  785.82   48.70
   4   5  -9  618.94   65.09
  -3  -5   9   39.00   16.70
   3  -5  -9   69.69   58.59
  -3  -5   9   58.29   26.00
  -3  -5   9   43.60   20.80
   3   5  -9   37.90   34.00
   3   5  -9   99.99   76.19
  -3   5   9   81.69   22.20
  -3   5   9   35.70   21.80
  -2  -5   9  108.19   22.10
  -2  -5   9   95.39   23.90
   2  -5  -9   26.70   51.69
  -2  -5   9   54.09   23.30
  -2  -5   9  185.58   52.09
  -2  -5   9   93.19   21.70
  -2   5   9   83.79   21.60
   2   5  -9  173.68   72.59
  -2   5   9  141.59   24.10
  -2   5   9  166.28  103.89
   2   5  -9   76.59   27.40
  -1  -5   9  406.26   42.10
  -1  -5   9  473.35   44.30
  -1  -5   9  313.07   48.70
   1  -5  -9  328.77   54.29
  -1  -5   9  368.26   65.99
   1  -5  -9  453.55   37.40
  -1  -5   9  358.06   45.60
  -1   5   9  463.85   75.39
   1   5  -9  377.06   39.10
   1   5  -9  439.56   77.09
  -1   5   9  531.55   44.20
   1   5  -9  511.65   50.19
  -1   5   9  393.56   36.20
  -1   5   9  469.05   44.30
   0  -5   9  245.68   46.90
   0  -5  -9  125.39   59.09
   0  -5  -9  242.78   25.70
   0  -5   9  224.78   44.30
   0   5   9  213.48   36.60
   0   5  -9  168.28   20.80
   0   5  -9  254.97   42.10
   0   5   9  199.38   34.40
   0   5  -9  226.88   84.29
   0   5   9  158.38   24.00
   0   5   9  208.28   46.90
   1  -5   9  195.68   45.30
   1  -5   9  269.17   59.39
  -1  -5  -9  246.38   23.90
  -1   5  -9  363.26  114.79
   1   5   9   67.09   87.59
   1   5   9  239.48   47.30
  -1   5  -9  166.18   27.40
  -1   5  -9  193.48   29.40
  -1   5  -9  298.77   44.50
  -2  -5  -9  123.29   29.90
   2  -5   9  184.18   50.39
   2  -5   9  137.59   45.70
  -2  -5  -9  139.09   19.70
  -2   5  -9  108.49   19.80
   2   5   9  206.28   50.79
  -2   5  -9   94.09   47.00
  -2   5  -9   73.79  110.39
  -2   5  -9  209.28   57.09
   2   5   9   99.49   28.40
   2   5   9    2.50   90.49
   3  -5   9    6.10   54.99
  -3  -5  -9   42.80   23.90
  -3  -5  -9  101.29   63.09
  -3  -5  -9   42.30   11.60
   3  -5   9   58.19   60.09
   3   5   9   23.00   39.20
  -3   5  -9   21.90   36.70
   3   5   9   25.60   50.89
  -3   5  -9   57.79   18.50
  -3   5  -9   59.19   22.70
  -3   5  -9   26.00  107.09
   3   5   9  -57.69  121.09
  -3   5  -9   18.70   80.69
   4  -5   9  624.44   75.09
  -4  -5  -9  456.65   43.10
  -4  -5  -9  513.65   31.00
  -4   5  -9  535.95   63.49
   4   5   9  521.15   87.69
  -4   5  -9  546.55   38.30
  -4   5  -9  377.56   78.59
  -4   5  -9  507.75   43.00
  -5  -5  -9  306.47   28.50
  -5  -5  -9  379.16   65.59
  -5  -5  -9  274.57   38.50
  -5   5  -9  343.47   59.79
  -5   5  -9  288.47   44.70
  -5   5  -9  333.47   66.39
   5   5   9  445.56   93.39
  -5   5  -9  311.07   36.60
  -6  -5  -9   67.59   23.90
  -6  -5  -9  -14.70   39.20
  -6   5  -9   25.30   39.10
  -6   5  -9   -9.30   32.00
  -6   5  -9   62.59   59.69
   6   5   9   13.10   26.40
  -7  -6   9   10.80    6.80
  -7  -6   9   13.20   11.60
  -7  -6   9   20.50   16.10
  -7   6   9    7.10   22.20
  -6  -6   9    4.10   14.00
  -6  -6   9   12.30    9.00
  -6  -6   9   45.70   23.10
   6   6  -9   -0.80   72.29
  -6   6   9   -6.00   21.60
  -6   6   9   -1.90   28.30
  -5  -6   9    6.00   18.70
  -5  -6   9   25.00   27.10
  -5  -6   9   11.20   15.80
  -5  -6   9   10.00    8.90
  -5  -6   9   -5.10   11.40
  -5   6   9   48.20   34.40
  -5   6   9   -1.50   20.20
   5   6  -9  -57.19   62.79
   4  -6  -9  137.39  112.19
  -4  -6   9   55.39   12.10
  -4  -6   9   86.19   15.00
  -4  -6   9   63.89   35.40
  -4  -6   9   26.10   34.80
  -4  -6   9   57.59   18.40
  -4   6   9   73.69   20.80
   4   6  -9   90.59   68.49
  -4   6   9   76.89   39.30
  -3  -6   9  709.33   48.10
  -3  -6   9  805.52   43.70
  -3  -6   9  699.13   63.29
   3  -6  -9  531.25   88.69
  -3  -6   9  684.73   64.19
  -3   6   9  788.02   46.30
   3   6  -9  929.61  110.79
   3   6  -9  505.85   97.69
  -3   6   9  705.73   51.99
   2  -6  -9  176.48   67.69
  -2  -6   9  164.28   28.40
  -2  -6   9  170.08   21.10
  -2  -6   9  188.08   46.20
  -2  -6   9  221.88   24.30
   2   6  -9  322.27   73.59
  -2   6   9  168.78   25.70
  -2   6   9  230.68   35.00
  -2   6   9  144.89   22.90
  -1  -6   9  371.06   38.70
  -1  -6   9  322.37   50.49
  -1  -6   9  395.56   45.80
  -1  -6   9  317.47   51.99
   1  -6  -9  337.57   36.00
  -1   6   9  323.57   35.90
  -1   6   9  339.37   42.00
   1   6  -9  360.26   56.79
  -1   6   9  399.96   43.30
   1   6  -9  258.87   39.70
  -1   6   9  387.26   53.69
   1   6  -9  456.15   79.89
   0  -6   9   72.89   22.70
   0  -6  -9   55.29   14.20
   0  -6   9  114.09   40.90
   0  -6   9   69.39   29.10
   0   6  -9  123.79   44.10
   0   6   9   82.19   45.30
   0   6   9   76.79   25.60
   0   6  -9   12.10   78.09
   0   6   9   34.90   19.80
   0   6   9   90.49   25.30
   0   6  -9   43.10   16.50
   0   6  -9   87.09   24.10
   1  -6   9   -2.90   39.10
  -1  -6  -9   48.80   12.60
  -1   6  -9  139.09  132.99
  -1   6  -9   73.89   48.30
   1   6   9   10.80  144.59
  -1   6  -9   88.89   17.50
   1   6   9   96.19   45.40
   2  -6   9  377.76   87.89
   2  -6   9  334.17   49.50
  -2  -6  -9  295.47   24.60
  -2   6  -9  329.97  118.69
  -2   6  -9  371.16   32.00
  -2   6  -9  333.67   56.89
   2   6   9  355.26   50.99
   2   6   9  227.38   40.00
   3  -6   9  227.88   52.49
  -3  -6  -9  191.28   20.40
   3  -6   9  161.38   70.29
  -3  -6  -9  206.88   34.00
   3   6   9  199.38   49.10
  -3   6  -9  222.88   29.30
  -3   6  -9   17.90  102.09
  -3   6  -9  176.28   91.09
  -3   6  -9  167.08   42.90
   3   6   9  112.19   49.60
   3   6   9   96.09  164.88
  -3   6  -9  172.08   24.50
  -4  -6  -9  218.48   58.29
  -4  -6  -9  184.98   23.30
   4  -6   9  191.28   71.99
  -4  -6  -9  197.18   34.10
  -4   6  -9  247.48   77.49
  -4   6  -9  248.68   46.60
  -4   6  -9  235.58   34.80
   4   6   9  249.78   51.49
  -4   6  -9  175.38   22.50
  -5  -6  -9  370.46   40.80
  -5  -6  -9  299.87   27.00
  -5  -6  -9  212.78   55.29
   5  -6   9  347.07   40.00
  -5   6  -9  160.88   81.59
   5   6   9  343.37   74.89
  -5   6  -9  317.97   41.00
  -5   6  -9  428.06   77.29
  -5   6  -9  300.87   39.40
  -6  -6  -9   60.99   41.10
  -6  -6  -9   41.90   22.00
  -6   6  -9   70.99   44.70
  -6   6  -9   -4.80   61.79
  -6   6  -9   32.40   28.50
   6   6   9   43.70   22.40
  -6  -7   9   43.80    9.10
  -6  -7   9   40.90   13.30
  -6  -7   9   49.40   20.90
  -6   7   9   50.09   27.00
   6   7  -9   17.70   53.89
  -6   7   9   44.50   20.60
  -5  -7   9   94.59   17.60
  -5  -7   9   70.49   29.80
  -5  -7   9   92.79   16.40
  -5  -7   9   69.59   10.20
  -5   7   9   67.49   20.40
  -5   7   9   66.89   32.60
   5   7  -9   92.39   59.39
  -4  -7   9  175.58   27.40
  -4  -7   9  262.77   21.50
  -4  -7   9  295.97   31.90
  -4   7   9  153.48   41.50
  -4   7   9  226.78   31.00
   4   7  -9  208.58   59.59
   3  -7  -9  248.98  111.19
  -3  -7   9  258.97   30.80
  -3  -7   9  241.58   30.40
  -3  -7   9  256.97   39.20
  -3   7   9  249.68   31.50
   3   7  -9  204.98   61.99
   3   7  -9  245.38   52.89
  -2  -7   9  657.63   40.10
   2  -7  -9  582.94  106.49
  -2  -7   9  554.44   71.79
  -2  -7   9  579.54   49.60
  -2  -7   9  608.14   58.89
  -2  -7   9  746.93   67.79
  -2   7   9  504.05   67.09
  -2   7   9  591.64   52.19
   2   7  -9  610.34   87.69
  -2   7   9  647.14   42.60
   2   7  -9  629.34   96.29
  -1  -7   9   27.40   17.10
  -1  -7   9  125.39   41.50
   1  -7  -9   50.09   19.00
  -1  -7   9   12.60   30.50
  -1  -7   9   54.59   34.90
   1   7  -9   13.30   35.40
  -1   7   9   35.10   18.90
  -1   7   9   55.89   25.10
  -1   7   9   18.70   44.70
   1   7  -9   39.30   63.29
   0  -7   9   76.99   40.10
   0  -7  -9   48.10   14.90
   0  -7   9   84.29   18.70
   0  -7   9   25.10   34.80
   0   7  -9   -2.40   60.89
   0   7   9  104.89   25.50
   0   7   9    3.30   28.00
   0   7   9   53.69   23.50
   0   7   9   -1.90   43.70
   0   7  -9   60.59   20.70
   0   7  -9   84.69   67.69
   1  -7   9   49.90   39.50
   1  -7   9   88.49   20.80
  -1  -7  -9   54.29   13.40
   1  -7   9   98.59   43.00
  -1   7  -9  152.88   73.19
   1   7   9   60.59   40.40
   1   7   9   81.19   34.90
  -1   7  -9   50.89   18.00
   2  -7   9  490.15   45.30
  -2  -7  -9  477.75   30.40
   2  -7   9  688.43   76.49
   2  -7   9  502.35  100.29
   2   7   9  533.25   67.39
  -2   7  -9  458.75  105.39
  -2   7  -9  285.97  112.29
  -2   7  -9  521.35   35.80
   2   7   9  365.46   54.09
   2   7   9   93.19  207.58
  -2   7  -9  505.35   94.89
   3  -7   9  143.69   49.70
  -3  -7  -9   88.79   20.90
   3  -7   9  104.09   22.90
  -3  -7  -9   96.79   14.10
   3   7   9   55.09   42.30
  -3   7  -9   73.79   21.50
  -3   7  -9   87.59   89.29
  -3   7  -9    6.90   46.50
  -3   7  -9   88.19   17.60
  -4  -7  -9   42.50   20.60
   4  -7   9   57.09   34.10
  -4  -7  -9   47.10   12.40
   4   7   9   83.69   42.40
  -4   7  -9   21.60   19.80
  -4   7  -9  128.49   78.39
  -4   7  -9  110.99   47.60
  -4   7  -9   73.19   17.50
   5  -7   9  -24.00   31.10
  -5  -7  -9   22.50   12.50
  -5  -7  -9   18.60   19.90
   5  -7   9  233.38   92.09
  -5  -7  -9  -15.50   59.79
   5   7   9   35.00   59.19
  -5   7  -9  -19.50   24.00
  -5   7  -9   34.80   53.79
  -5   7  -9   95.19   76.69
  -5   7  -9    0.00   20.80
  -6  -8   9   83.19    9.50
  -6  -8   9   63.59   11.70
  -6   8   9   95.19   19.10
   6   8  -9   54.39   43.40
  -6   8   9   71.29   26.10
  -5  -8   9    6.60   13.80
  -5  -8   9   13.10   13.30
  -5  -8   9   -1.20    9.60
   5   8  -9   31.50   48.10
  -5   8   9    2.30   34.30
  -5   8   9   15.50   19.80
  -4  -8   9   46.00   13.00
  -4  -8   9   25.70   10.60
  -4   8   9  101.69   37.20
   4   8  -9   92.49   46.20
  -4   8   9   57.69   18.60
  -3  -8   9  226.48   26.60
  -3   8   9  199.38   28.80
   3   8  -9  202.98   51.59
  -2  -8   9   41.60   34.70
  -2  -8   9   89.59   15.50
   2   8  -9   24.80   48.50
  -2   8   9   82.89   30.00
  -2   8   9   70.89   18.50
  -1  -8   9   16.40   35.00
  -1  -8   9   38.30   14.50
  -1  -8   9  -21.40   40.50
  -1  -8   9   20.50   35.10
   1  -8  -9   56.79   20.20
  -1   8   9   79.69   22.60
  -1   8   9   -2.00   35.50
   1   8  -9    3.80   76.39
  -1   8   9  -38.20   42.20
  -1   8   9   33.00   17.00
   1   8  -9    4.90   52.49
   0  -8   9  122.49   55.19
   0  -8  -9  250.07   29.10
   0  -8   9  233.28   39.10
   0  -8   9  173.48   20.80
   0  -8   9  215.58   45.10
   0   8  -9  225.78   58.29
   0   8   9  173.38   40.00
   0   8   9  224.38   31.40
   0   8  -9  239.28   37.50
   0   8   9  172.68   43.90
   0   8   9  209.68   24.20
   0   8  -9  294.27   81.79
  -1  -8  -9  285.57   26.10
   1  -8   9  233.08   42.20
   1  -8   9  284.77   33.90
  -1   8  -9  213.38   31.50
   1   8   9  252.67   28.70
   1   8   9  397.76   59.79
   1   8   9  279.77   37.80
   2  -8   9  129.59   42.40
  -2  -8  -9  169.18   24.20
   2  -8   9  134.89   21.40
  -2   8  -9  122.19   19.10
   2   8   9  158.58   40.50
  -2   8  -9  150.88   22.20
   3  -8   9   57.49   42.80
  -3  -8  -9   95.89   21.10
  -3  -8  -9   80.09   12.80
   3  -8   9   84.99   22.30
   3   8   9   98.19   39.30
  -3   8  -9   64.59   17.90
  -3   8  -9  131.19   22.40
  -3   8  -9   60.09   93.09
  -4  -8  -9   43.90   12.50
   4  -8   9  111.39   63.99
   4  -8   9   78.79   27.90
  -4  -8  -9   74.69   21.90
  -4   8  -9   82.59   21.20
  -4   8  -9   59.49   21.70
   4   8   9   82.59   45.80
  -4   8  -9   76.69   75.99
  -5  -8  -9   78.19   20.60
  -5  -8  -9   60.39   14.20
  -5   8  -9   88.49   66.79
  -5   8  -9   92.99   20.50
   5   8   9   82.19   44.70
  -5  -9   9   18.20   13.00
  -5  -9   9    7.00   10.10
  -5  -9   9   26.00   12.50
  -5   9   9   27.50   29.10
   5   9  -9    0.60   38.40
  -5   9   9   27.50   19.00
  -4  -9   9   25.80   16.40
  -4  -9   9   54.79   12.80
  -4  -9   9   37.80   11.50
  -4   9   9   58.99   19.90
  -4   9   9  104.49   35.50
   4   9  -9   92.69   43.60
  -3  -9   9   66.49   12.40
  -3  -9   9   80.59   13.60
   3   9  -9  121.39   40.60
  -3   9   9   72.99   17.50
  -2  -9   9  185.68   39.50
  -2  -9   9  194.58   26.20
   2   9  -9  208.78   45.80
  -2   9   9  237.18   27.20
  -1  -9   9  260.97   29.50
  -1  -9   9  246.78   37.20
   1  -9  -9  314.07   41.20
   1   9  -9  286.57   48.60
  -1   9   9  211.68   26.10
   1   9  -9  255.07   41.50
  -1   9   9  251.97   44.90
  -1   9   9  256.57   27.80
   0  -9   9   49.10   35.00
   0  -9   9   10.00   14.20
   0  -9  -9   -1.30   17.70
   0  -9   9  -15.60   24.10
   0   9  -9    6.50   51.99
   0   9   9   -2.20   35.00
   0   9   9   31.30   20.20
   0   9  -9   19.00   26.90
   0   9   9    0.80   17.40
  -1  -9  -9   12.20   15.00
   1  -9   9   -2.20   14.30
   1  -9   9    6.70   36.60
   1   9   9   -8.60   20.00
   1   9   9  -17.10   35.70
   1   9   9   -3.90   21.20
  -1   9  -9   14.90   19.10
  -2  -9  -9  180.08   24.00
   2  -9   9  222.08   41.80
   2  -9   9  174.88   20.80
  -2   9  -9  141.09   20.70
   2   9   9  193.08   38.30
  -2   9  -9  183.08   24.20
   3  -9   9   71.49   23.00
  -3  -9  -9   44.10   23.70
   3  -9   9    1.20   47.10
  -3  -9  -9   34.80   11.00
   3   9   9   51.29   39.70
  -3   9  -9   22.00   20.60
  -3   9  -9   50.09   20.60
   4  -9   9  103.69   52.79
  -4  -9  -9   69.89   20.50
  -4  -9  -9   54.19   11.40
   4   9   9   63.39   34.60
  -4   9  -9   55.19   21.00
  -4   9  -9  107.09   20.30
  -4 -10   9   33.90   15.30
  -4 -10   9   38.70   10.50
  -4 -10   9   33.70   13.00
   4  10  -9   35.90   13.90
   4  10  -9   39.40   34.30
  -4  10   9   28.80   15.40
  -4  10   9   -9.80   31.10
  -3 -10   9   34.40   13.50
  -3 -10   9   11.00   10.90
  -3  10   9   19.10   16.60
   3  10  -9   20.20   16.60
   3  10  -9   34.80   38.20
  -2 -10   9  162.28   53.09
  -2 -10   9  106.99   17.70
   2  10  -9  119.89   55.39
   2  10  -9  144.29   22.50
  -2  10   9  141.19   25.10
  -1 -10   9   59.79   14.20
   1 -10  -9   45.80   22.10
  -1  10   9   54.39   16.30
  -1  10   9   72.49   52.69
   1  10  -9   94.69   27.00
   0 -10   9  196.68   27.70
   0 -10   9  245.28   27.80
   0 -10   9  325.57   55.59
   0 -10  -9  225.98   31.50
   0  10   9  278.27   37.40
   0  10  -9  225.28   58.39
   1 -10   9   11.70   36.20
   1 -10   9   16.20   22.50
  -1 -10  -9   11.50   15.20
   1 -10   9   29.00   23.10
   1  10   9   20.00   22.20
   1  10   9   15.60   19.60
  -1  10  -9  -23.70   28.80
  -2 -10  -9   20.80   26.30
   2 -10   9   58.59   36.00
   2 -10   9  -13.10   19.20
   2 -10   9   35.80   20.60
  -2 -10  -9   12.50   12.70
  -2  10  -9    8.00   19.30
   2  10   9  -60.09   33.90
   2  10   9   19.60   17.60
  -2  10  -9   -1.10   22.30
   3 -10   9  270.47   39.30
   3 -10   9  160.68   23.50
  -3 -10  -9  225.28   20.70
   3 -10   9  129.59   20.60
   3  10   9  161.98   26.60
   3  10   9  185.98   33.80
  -3  10  -9  192.08   24.00
   4 -10   9  -16.70   20.30
  -4 -10  -9   24.60   12.40
  -4 -10  -9   36.80   20.20
   4  10   9   51.69   12.00
   4  10   9   16.00   25.10
  -4  10  -9   25.20   15.20
  -3 -11   9   97.99   15.90
  -3 -11   9  121.49   20.40
  -3  11   9   80.99   31.40
  -3  11   9   93.19   16.20
   3  11  -9   40.00   30.00
   3  11  -9   68.09   14.10
  -2 -11   9   -9.00   24.40
  -2 -11   9   -1.20   10.50
   2  11  -9   23.10   34.20
  -2  11   9    6.60   15.30
   2  11  -9  -26.90   16.20
  -1 -11   9  113.89   42.70
  -1 -11   9   66.99   12.70
   1 -11  -9   30.80   39.50
   1  11  -9   74.09   38.60
  -1  11   9  104.39   18.20
   0 -11   9   27.90   14.30
   0 -11   9    8.20   32.00
   0 -11  -9    3.80   17.30
   0  11   9   33.10   18.40
   0  11   9   22.60   35.70
   1 -11   9   22.90   16.90
  -1 -11  -9  -18.60   14.30
   1 -11   9  -32.80   42.40
   1 -11   9   13.20   28.50
   1  11   9   20.00   18.90
   1  11   9   13.10   30.10
  -1  11  -9  -24.40   16.80
   1  11   9    6.30   20.40
  -2 -11  -9   65.79   25.50
   2 -11   9  109.59   19.80
   2 -11   9   42.40   21.20
   2 -11   9   48.40   28.10
  -2 -11  -9   56.29   15.70
   2  11   9    7.10   26.80
  -2  11  -9   61.79   16.80
   2  11   9   81.29   15.60
   3 -11   9  119.79   22.00
  -3 -11  -9  121.19   21.00
   3 -11   9  169.28   29.60
   3  11   9  132.49   25.20
   3  11   9  137.29   15.50
  -2  12   9   24.20   12.90
   2  12  -9  -18.50   32.40
   2  12  -9  -11.50   21.70
  -1 -12   9    4.40   10.50
  -1  12   9    9.10   13.20
   0 -12   9   62.09   34.50
   0 -12  -9   30.10   18.90
   0 -12   9   52.39   13.10
   0  12   9  -10.00   17.50
   0  12  -9   15.20   14.80
  -1 -12  -9   41.90   15.40
   1 -12   9   39.70   16.40
   1 -12   9   62.19   29.30
  -1  12  -9   54.59   15.10
  -8   0  10   80.09   17.00
  -7   0  10  105.19   19.80
  -7   0  10   80.29   14.10
  -7   0  10   58.89   24.40
  -6   0  10   38.20   23.80
  -6   0  10   75.19   13.50
  -6   0  10   52.89   14.50
   5   0 -10   92.39   50.69
   5   0 -10  -91.99   88.59
  -5   0  10   28.90   30.40
   5   0 -10  111.69  169.28
  -5   0  10   26.50   14.80
  -5   0  10   28.30   14.80
  -4   0  10   97.09   43.90
  -4   0  10  104.09   18.60
  -4   0  10   78.89   18.70
   4   0 -10  175.08  143.99
  -3   0  10  359.96   59.89
  -3   0  10  323.17   32.00
   3   0 -10   -2.80  121.69
  -3   0  10  343.07   49.10
  -3   0  10  263.67   45.40
  -2   0  10    8.40   14.30
   2   0 -10   10.30   34.60
   2   0 -10   20.50  112.89
  -2   0  10   -5.20   19.80
   1   0 -10  540.05  120.39
  -1   0  10  603.84   38.90
   1   0 -10  645.24   68.89
  -1   0  10  658.93   73.49
   1   0 -10  668.03   53.09
   0   0 -10  403.36   45.60
   0   0  10  434.56   66.39
   0   0  10  408.36   31.20
   0   0 -10  437.46   64.09
   1   0  10   79.09   23.10
  -1   0 -10   94.59   27.70
   1   0  10  181.28   47.10
  -1   0 -10  127.29   22.00
   1   0  10    7.80   41.70
   2   0  10  808.92   86.69
  -2   0 -10  969.10  104.19
   2   0  10  624.64   53.19
  -2   0 -10  767.12   47.90
   2   0  10  704.83   52.09
   3   0  10   64.89   60.79
   3   0  10  -91.89   57.29
  -3   0 -10   47.60   23.40
  -3   0 -10  -23.90   54.89
  -3   0 -10   20.00   47.30
   4   0  10   29.30   68.29
  -4   0 -10   50.79   41.10
   4   0  10  167.58   99.69
  -4   0 -10  -33.40   47.00
  -4   0 -10  -36.90   34.00
  -5   0 -10  190.18   46.80
  -5   0 -10  261.47   42.20
  -5   0 -10  132.79   40.70
  -6   0 -10  -32.00   40.60
  -6   0 -10   -9.60   35.50
  -6   0 -10   51.89   43.40
  -7   0 -10  -81.79   62.69
  -7  -1  10  133.89   19.20
  -7  -1  10  142.79   18.20
  -7  -1  10  155.48   25.80
  -7   1  10  113.19   25.90
  -7   1  10  156.18   25.40
  -6  -1  10   83.29   15.30
  -6  -1  10  103.79   26.50
  -6  -1  10  106.09   13.00
  -6   1  10  101.19   16.50
  -6   1  10   92.99   26.80
  -6   1  10   84.99   17.60
  -5  -1  10  268.67   29.50
   5  -1 -10   64.89  164.98
   5  -1 -10  216.78   98.79
  -5  -1  10  242.08   36.90
  -5  -1  10  274.87   25.50
  -5   1  10  244.98   38.60
   5   1 -10  186.68   86.99
   5   1 -10  128.99  165.98
  -5   1  10  291.77   29.50
  -5   1  10  286.87   29.70
  -4  -1  10  140.29   19.20
  -4  -1  10  104.79   28.40
  -4  -1  10  213.58   46.10
   4  -1 -10  166.58  139.39
  -4  -1  10  135.39   21.30
   4   1 -10  211.28  151.48
  -4   1  10  167.48   43.80
  -4   1  10  153.78   30.10
  -4   1  10  120.69   20.20
   4   1 -10  143.99   40.10
  -3  -1  10  272.37   71.59
   3  -1 -10   24.00  119.29
  -3  -1  10  171.98   19.80
  -3  -1  10  192.28   26.40
  -3   1  10  148.39   18.90
  -3   1  10  307.17   54.49
   3   1 -10  159.38  126.09
   3   1 -10  200.58   35.90
  -3   1  10  159.08   31.20
  -2  -1  10  100.69   26.50
  -2  -1  10  114.09   17.70
  -2  -1  10  136.39   22.50
   2  -1 -10   44.50   38.10
  -2   1  10  159.18   25.20
  -2   1  10  105.19   15.30
   2   1 -10  108.89   29.30
   2   1 -10  234.98  119.29
   2   1 -10   89.39   32.20
  -1  -1  10  -24.90   45.80
   1  -1 -10  -28.80  110.69
  -1  -1  10   74.99   18.70
   1  -1 -10   74.99   33.60
  -1  -1  10   80.69   31.40
   1  -1 -10   62.89   34.70
  -1   1  10   79.59   48.30
  -1   1  10   47.90   11.60
   1   1 -10   70.89   28.00
  -1   1  10   72.49   39.90
   1   1 -10  243.48  118.29
   1   1 -10   75.29   27.30
  -1   1  10   36.80   15.10
   0  -1 -10  126.29   29.40
   0  -1 -10  101.69   32.60
   0  -1 -10  136.99   19.30
   0  -1 -10  115.79  138.39
   0  -1  10   65.09   42.80
   0  -1  10   51.39   39.50
   0   1  10  149.49   23.50
   0   1  10  219.48   50.19
   0   1  10   97.19   51.59
   0   1 -10  156.98   24.00
   0   1 -10  107.49   28.00
   0   1  10  137.59   18.90
   1  -1  10  564.14   71.69
  -1  -1 -10  603.14   46.80
  -1  -1 -10  604.54   35.80
  -1  -1 -10  471.55   71.79
   1   1  10  604.84   40.10
   1   1  10  593.74   78.09
  -1   1 -10  575.84   42.20
   1   1  10  511.15   42.90
  -1   1 -10  595.14   55.59
  -2  -1 -10   88.89   25.30
   2  -1  10   89.99   48.00
  -2  -1 -10  125.79   62.09
  -2  -1 -10   71.49   13.30
   2  -1  10  149.19   48.20
   2   1  10   99.19   22.90
   2   1  10   60.29   18.80
   2   1  10   53.49   44.30
   2   1  10   62.59   53.59
  -2   1 -10   95.99   19.50
  -2   1 -10    8.70   25.20
  -2   1 -10   58.09   57.79
  -3  -1 -10   66.69   42.10
   3  -1  10  180.08   59.29
  -3  -1 -10   51.19   54.39
  -3  -1 -10  108.89   27.00
   3   1  10  191.78   66.69
  -3   1 -10  122.69   62.69
  -3   1 -10  182.08   56.99
  -3   1 -10  120.99   23.20
   3   1  10  105.39   28.20
  -4  -1 -10  736.73   71.89
   4  -1  10  783.32  117.99
  -4  -1 -10  824.42   83.29
  -4  -1 -10  845.72   69.79
  -4   1 -10  892.11   83.49
   4   1  10  944.21  121.99
  -4   1 -10  775.42   53.69
  -4   1 -10  843.72   67.79
  -4   1 -10  855.81   90.29
  -5  -1 -10   52.69   41.70
  -5  -1 -10   -3.10   34.00
  -5  -1 -10   68.89   34.90
  -5   1 -10   49.60   45.70
  -5   1 -10   80.49   34.70
  -5   1 -10   33.90   43.50
  -6  -1 -10   48.70   37.80
  -6  -1 -10   46.20   40.40
  -6  -1 -10   56.49   39.10
  -6   1 -10   92.29   47.80
  -6   1 -10   55.19   34.70
  -7  -2  10   65.29   11.10
  -7  -2  10   43.20   21.20
  -7  -2  10   42.10   14.20
  -7   2  10   45.90   20.70
  -6  -2  10   76.59   26.00
  -6  -2  10   76.69   11.20
  -6  -2  10   41.00   11.90
  -6  -2  10  102.39   26.90
  -6   2  10   64.89   20.10
   6   2 -10  174.18  127.39
  -6   2  10   41.50   26.90
   5  -2 -10  243.68  154.98
   5  -2 -10   22.30   97.69
  -5  -2  10   32.10   11.80
  -5  -2  10   57.29   29.70
  -5  -2  10    3.90   12.70
  -5   2  10   -2.60   16.90
  -5   2  10   17.60   30.50
   5   2 -10  -27.60  141.49
   5   2 -10   16.90   84.69
  -5   2  10   35.10   22.80
  -4  -2  10  361.76   30.90
   4  -2 -10  186.28   68.89
  -4  -2  10  350.66   46.80
   4   2 -10  461.85  170.08
  -4   2  10  322.37   64.29
  -4   2  10  397.36   44.00
  -3  -2  10   45.10   22.20
   3  -2 -10   77.59   49.20
  -3  -2  10   26.90   15.50
   3   2 -10   24.40   33.20
  -3   2  10   18.60   14.80
   3   2 -10   63.49   43.60
  -3   2  10   17.80   27.50
   3   2 -10  189.28  126.59
  -3   2  10   90.69   50.79
  -2  -2  10   48.70   57.59
  -2  -2  10   41.90   16.20
  -2  -2  10  -35.20   22.90
  -2  -2  10   -8.60   18.60
   2  -2 -10    9.50   38.70
   2   2 -10   98.19  116.59
  -2   2  10    7.00   14.90
   2   2 -10   13.70   27.30
  -2   2  10   -6.20   63.69
   2   2 -10   -5.60   28.80
  -2   2  10  -15.60   31.30
   1  -2 -10  231.68   41.80
  -1  -2  10  323.97   53.89
  -1  -2  10  295.87   35.80
  -1  -2  10  364.46   53.09
  -1   2  10  285.97   30.50
  -1   2  10  288.37   51.49
  -1   2  10  317.97   26.50
   1   2 -10  299.37   36.80
   1   2 -10  330.77  117.49
   0  -2 -10  448.46   51.99
   0  -2 -10  440.26   34.10
   0  -2  10  359.26   64.49
   0  -2 -10  498.95   75.09
   0  -2  10  419.36   68.19
   0   2  10  444.96   37.60
   0   2  10  483.25   71.99
   0   2  10  454.65   32.80
   0   2 -10  445.66   56.09
   0   2 -10  392.36   39.60
   0   2 -10  434.96  134.79
  -1  -2 -10   17.50   38.60
  -1  -2 -10   34.30  171.48
  -1  -2 -10   58.69   28.50
   1  -2  10    7.60   35.40
  -1  -2 -10  -94.89   84.79
   1  -2  10   32.70   44.70
   1   2  10   18.90   18.00
  -1   2 -10  113.49  186.08
  -1   2 -10   34.70   18.90
   1   2  10    3.20   50.39
   1   2  10   56.19   43.60
  -1   2 -10   38.40   39.50
   1   2  10   30.00   14.20
  -1   2 -10   31.10   21.90
  -2  -2 -10  284.27   46.10
  -2  -2 -10  245.78   68.59
  -2  -2 -10  377.36   47.60
   2  -2  10  382.96   54.09
  -2  -2 -10  384.26   26.90
   2   2  10  428.06   77.49
   2   2  10  315.47   45.90
  -2   2 -10  312.77   55.89
   2   2  10  344.97   47.80
  -2   2 -10  420.66   33.60
  -3  -2 -10  753.72   40.60
  -3  -2 -10  775.42   68.29
   3  -2  10  792.12   98.49
   3   2  10  741.83   57.89
  -3   2 -10  800.02   77.09
   3   2  10  819.82  117.39
  -3   2 -10  804.22  117.59
   4  -2  10   38.70   74.79
   4  -2  10  -25.80  130.99
  -4  -2 -10   26.60   45.10
  -4  -2 -10   66.99   31.70
  -4   2 -10  -39.90   48.30
  -4   2 -10   57.79   35.30
   4   2  10  -77.09   89.69
   4   2  10  -41.40   71.49
  -4   2 -10   24.00   19.90
   4   2  10  -22.30   26.60
  -4   2 -10    1.30   54.89
  -5  -2 -10  109.89   33.90
  -5  -2 -10   91.69   40.70
  -5  -2 -10   90.79   38.00
  -5   2 -10  171.58   32.30
  -5   2 -10   28.60   48.50
  -5   2 -10   77.29   32.30
   5   2  10  -65.89  104.19
  -6  -2 -10   58.19   33.30
  -6  -2 -10   34.30   39.40
  -6  -2 -10   81.99   42.20
  -6   2 -10  134.99   35.80
  -6   2 -10  150.58   54.69
  -7  -3  10   -7.90   28.70
  -7  -3  10   46.70   20.50
  -7   3  10    9.40   21.10
  -6  -3  10    3.50   10.30
  -6  -3  10   49.00   22.40
  -6  -3  10   -7.40    9.30
  -6  -3  10  -13.40   23.00
   6   3 -10  -77.59  186.78
  -6   3  10  -23.50   24.80
  -5  -3  10  524.55   57.39
  -5  -3  10  482.25   29.20
  -5  -3  10  489.65   32.20
   5  -3 -10  176.28  149.09
  -5   3  10  458.35   40.70
   5   3 -10  503.25  121.09
  -5   3  10  434.96   41.90
  -5   3  10  514.55   59.49
  -4  -3  10   70.69   15.30
  -4  -3  10   69.79   14.30
  -4  -3  10  -26.40   44.50
  -4  -3  10   25.70   32.00
   4  -3 -10   78.49   79.99
   4   3 -10  131.39  124.09
  -4   3  10   60.49   25.40
  -4   3  10  103.69   19.30
  -4   3  10    2.50   37.80
  -3  -3  10  530.35   36.00
  -3  -3  10  525.45   53.69
   3  -3 -10  354.76   64.89
  -3  -3  10  605.34   54.79
   3   3 -10  549.54   55.49
  -3   3  10  441.26   37.60
   3   3 -10  603.04  129.19
   3   3 -10  557.84   85.29
  -3   3  10  546.45   79.69
  -3   3  10  587.04   46.50
  -2  -3  10   45.40   20.50
   2  -3 -10  -48.50   43.70
  -2  -3  10   60.29   17.90
  -2  -3  10   41.90   27.60
  -2  -3  10   44.90   56.19
  -2  -3  10   16.10   21.30
  -2   3  10   47.00   26.40
   2   3 -10   74.39  114.29
  -2   3  10   -4.30   59.39
  -2   3  10   19.50   14.00
   2   3 -10   -2.20   29.20
  -2   3  10   28.40   12.20
   2   3 -10   74.59   23.10
  -1  -3  10  759.72   80.09
  -1  -3  10  822.42   61.19
   1  -3 -10  809.62   94.19
  -1  -3  10  712.13   51.09
   1   3 -10  864.21   66.09
[truncated: 135,415 more chars]
