# Supplementary material for: Anti-leishmanial physalins—Phytochemical investigation, in vitro evaluation against clinical and MIL-resistant L. tropica strains and in silico studies
Source: PLoS One. 2022 Nov 28;17(11):e0274543. doi: 10.1371/journal.pone.0274543 (PMC9704608; doi:10.1371/journal.pone.0274543)
Supplement: S2 Data — (CIF) [file pone.0274543.s025.cif]

 
data_shelx
 
_audit_creation_method            'SHELXL-2016/6'
_shelx_SHELXL_version_number      '2016/6'
_chemical_name_systematic         ?
_chemical_name_common             ?
_chemical_melting_point           ?
_chemical_formula_moiety          ?
_chemical_formula_sum
 'C28 H33 N O10' 
_chemical_formula_weight          543.55

loop_
 _atom_type_symbol
 _atom_type_description
 _atom_type_scat_dispersion_real
 _atom_type_scat_dispersion_imag
 _atom_type_scat_source
 'C'  'C'   0.0181   0.0091
 'International Tables Vol C Tables 4.2.6.8 and 6.1.1.4'
 'H'  'H'   0.0000   0.0000
 'International Tables Vol C Tables 4.2.6.8 and 6.1.1.4'
 'O'  'O'   0.0492   0.0322
 'International Tables Vol C Tables 4.2.6.8 and 6.1.1.4'
 'N'  'N'   0.0311   0.0180
 'International Tables Vol C Tables 4.2.6.8 and 6.1.1.4'
 
_space_group_crystal_system       orthorhombic
_space_group_IT_number            19
_space_group_name_H-M_alt         'P 21 21 21'
_space_group_name_Hall            'P 2ac 2ab'
 
_shelx_space_group_comment
;
The symmetry employed for this shelxl refinement is uniquely defined
by the following loop, which should always be used as a source of
symmetry information in preference to the above space-group names.
They are only intended as comments.
;
 
loop_
 _space_group_symop_operation_xyz
 'x, y, z'
 'x+1/2, -y+1/2, -z'
 '-x, y+1/2, -z+1/2'
 '-x+1/2, -y, z+1/2'
 
_cell_length_a                    9.7870(4)
_cell_length_b                    15.0700(7)
_cell_length_c                    16.3581(7)
_cell_angle_alpha                 90
_cell_angle_beta                  90
_cell_angle_gamma                 90
_cell_volume                      2412.66(18)
_cell_formula_units_Z             4
_cell_measurement_temperature     100(2)
_cell_measurement_reflns_used      4957
_cell_measurement_theta_min        3.99
_cell_measurement_theta_max       68.14

_exptl_crystal_description       'PLATE'
_exptl_crystal_colour            'colourless'
_exptl_crystal_density_meas       ?
_exptl_crystal_density_method     ?
_exptl_crystal_density_diffrn     1.496          
_exptl_crystal_F_000              1152
_exptl_transmission_factor_min    ?
_exptl_transmission_factor_max    ?
_exptl_crystal_size_max           0.900
_exptl_crystal_size_mid           0.060
_exptl_crystal_size_min           0.030
_exptl_absorpt_coefficient_mu     0.954
_shelx_estimated_absorpt_T_min    0.481
_shelx_estimated_absorpt_T_max    0.972
_exptl_absorpt_correction_type    'none'
_exptl_absorpt_correction_T_min   ?
_exptl_absorpt_correction_T_max   ?
_exptl_absorpt_process_details    ?
_exptl_absorpt_special_details    ?
_diffrn_ambient_temperature       100(2)
_diffrn_radiation_wavelength      1.54178
_diffrn_radiation_type            CuK\a
_diffrn_source                    ?
_diffrn_measurement_device_type  'Bruker APEX-II CCD'
_diffrn_measurement_method       '\f and \w scans'
_diffrn_detector_area_resol_mean  ?
_diffrn_reflns_number             15452
_diffrn_reflns_av_unetI/netI      0.0741
_diffrn_reflns_av_R_equivalents   0.0945
_diffrn_reflns_limit_h_min        -11
_diffrn_reflns_limit_h_max        11
_diffrn_reflns_limit_k_min        -18
_diffrn_reflns_limit_k_max        13
_diffrn_reflns_limit_l_min        -15
_diffrn_reflns_limit_l_max        19
_diffrn_reflns_theta_min          5.266
_diffrn_reflns_theta_max          68.135
_diffrn_reflns_theta_full         67.679
_diffrn_measured_fraction_theta_max   0.993
_diffrn_measured_fraction_theta_full  0.993
_diffrn_reflns_Laue_measured_fraction_max    0.993
_diffrn_reflns_Laue_measured_fraction_full   0.993
_diffrn_reflns_point_group_measured_fraction_max   0.989
_diffrn_reflns_point_group_measured_fraction_full  0.989
_reflns_number_total              4364
_reflns_number_gt                 3700
_reflns_threshold_expression      'I > 2\s(I)'
_reflns_Friedel_coverage          0.753
_reflns_Friedel_fraction_max      0.984
_reflns_Friedel_fraction_full     0.985
 
_reflns_special_details
;
 Reflections were merged by SHELXL according to the crystal
 class for the calculation of statistics and refinement.
 
 _reflns_Friedel_fraction is defined as the number of unique
 Friedel pairs measured divided by the number that would be
 possible theoretically, ignoring centric projections and
 systematic absences.
;
 
_computing_data_collection       'Bruker APEX2'
_computing_cell_refinement       'Bruker SAINT'
_computing_data_reduction        'Bruker SAINT'
_computing_structure_solution     'SHELXT 2014/5 (Sheldrick, 2014)'
_computing_structure_refinement 'SHELXL-2016/6 (Sheldrick, 2016)'
_computing_molecular_graphics    'Bruker SHELXTL'
_computing_publication_material  'Bruker SHELXTL'
_refine_special_details           ?
_refine_ls_structure_factor_coef  Fsqd
_refine_ls_matrix_type            full
_refine_ls_weighting_scheme       calc
_refine_ls_weighting_details
'w=1/[\s^2^(Fo^2^)+(0.1059P)^2^] where P=(Fo^2^+2Fc^2^)/3'
_atom_sites_solution_primary      ?
_atom_sites_solution_secondary    ?
_atom_sites_solution_hydrogens    mixed
_refine_ls_hydrogen_treatment     mixed
_refine_ls_extinction_method      none
_refine_ls_extinction_coef        .
_refine_ls_abs_structure_details
;
 Flack x determined using 1361 quotients [(I+)-(I-)]/[(I+)+(I-)]
 (Parsons, Flack and Wagner, Acta Cryst. B69 (2013) 249-259).
;
_refine_ls_abs_structure_Flack    0.02(16)
_chemical_absolute_configuration  rm
_refine_ls_number_reflns          4364
_refine_ls_number_parameters      375
_refine_ls_number_restraints      3
_refine_ls_R_factor_all           0.0699
_refine_ls_R_factor_gt            0.0551
_refine_ls_wR_factor_ref          0.1573
_refine_ls_wR_factor_gt           0.1446
_refine_ls_goodness_of_fit_ref    1.017
_refine_ls_restrained_S_all       1.017
_refine_ls_shift/su_max           0.000
_refine_ls_shift/su_mean          0.000
 
loop_
 _atom_site_label
 _atom_site_type_symbol
 _atom_site_fract_x
 _atom_site_fract_y
 _atom_site_fract_z
 _atom_site_U_iso_or_equiv
 _atom_site_adp_type
 _atom_site_occupancy
 _atom_site_site_symmetry_order  
 _atom_site_calc_flag
 _atom_site_refinement_flags_posn
 _atom_site_refinement_flags_adp
 _atom_site_refinement_flags_occupancy
 _atom_site_disorder_assembly
 _atom_site_disorder_group
O1 O 0.2761(4) 0.6944(3) 0.2777(3) 0.0270(9) Uani 1 1 d . . . . .
O2 O 0.7565(3) 0.5961(3) 0.4360(2) 0.0201(8) Uani 1 1 d . . . . .
O3 O 0.1478(3) 0.5456(2) 0.2037(2) 0.0171(7) Uani 1 1 d . . . . .
O4 O 0.5114(3) 0.3305(2) 0.3646(2) 0.0170(7) Uani 1 1 d . . . . .
O5 O 0.1096(3) 0.5049(2) 0.3709(2) 0.0122(7) Uani 1 1 d . . . . .
O6 O 0.1605(4) 0.3668(3) 0.1075(2) 0.0241(8) Uani 1 1 d . . . . .
O7 O 0.0020(3) 0.3621(2) 0.2052(2) 0.0170(7) Uani 1 1 d . . . . .
O8 O -0.0997(3) 0.4605(2) 0.5217(2) 0.0185(8) Uani 1 1 d . . . . .
O9 O -0.1499(3) 0.3930(2) 0.4070(2) 0.0144(7) Uani 1 1 d . . . . .
N1 N 0.2954(4) 0.4026(3) 0.4892(3) 0.0148(9) Uani 1 1 d . . . . .
C1 C 0.3715(5) 0.7171(3) 0.3219(4) 0.0208(11) Uani 1 1 d . . . . .
C2 C 0.3800(6) 0.8078(4) 0.3523(4) 0.0258(12) Uani 1 1 d . . . . .
H2 H 0.331635 0.853998 0.325500 0.031 Uiso 1 1 calc R U . . .
C3 C 0.4570(6) 0.8260(4) 0.4189(4) 0.0247(12) Uani 1 1 d . . . . .
H3 H 0.458919 0.884779 0.439790 0.030 Uiso 1 1 calc R U . . .
C4 C 0.5359(5) 0.7583(4) 0.4587(4) 0.0232(11) Uani 1 1 d . . . . .
H4 H 0.582131 0.772248 0.508174 0.028 Uiso 1 1 calc R U . . .
C5 C 0.5463(5) 0.6757(3) 0.4281(3) 0.0183(11) Uani 1 1 d . . . . .
C6 C 0.6244(5) 0.6064(3) 0.4736(3) 0.0170(10) Uani 1 1 d . . . . .
H6 H 0.636860 0.626103 0.531514 0.020 Uiso 1 1 calc R U . . .
C7 C 0.5456(5) 0.5192(3) 0.4728(3) 0.0156(10) Uani 1 1 d . . . . .
H7A H 0.456492 0.527432 0.500450 0.019 Uiso 1 1 calc R U . . .
H7B H 0.597639 0.473586 0.503245 0.019 Uiso 1 1 calc R U . . .
C8 C 0.5218(5) 0.4874(3) 0.3841(3) 0.0133(10) Uani 1 1 d . . . . .
H8 H 0.612952 0.480738 0.357215 0.016 Uiso 1 1 calc R U . . .
C9 C 0.4374(5) 0.5558(3) 0.3340(3) 0.0142(10) Uani 1 1 d . . . . .
H9 H 0.341270 0.553326 0.354550 0.017 Uiso 1 1 calc R U . . .
C10 C 0.4887(5) 0.6539(3) 0.3447(3) 0.0139(10) Uani 1 1 d . . . . .
C11 C 0.4350(5) 0.5286(3) 0.2440(3) 0.0162(10) Uani 1 1 d . . . . .
H11A H 0.529907 0.514919 0.227314 0.019 Uiso 1 1 calc R U . . .
H11B H 0.404950 0.580565 0.211687 0.019 Uiso 1 1 calc R U . . .
C12 C 0.3445(5) 0.4492(3) 0.2200(3) 0.0154(10) Uani 1 1 d . . . . .
H12A H 0.363001 0.434992 0.161946 0.018 Uiso 1 1 calc R U . . .
H12B H 0.373828 0.397366 0.252776 0.018 Uiso 1 1 calc R U . . .
C13 C 0.1901(5) 0.4596(3) 0.2302(3) 0.0141(10) Uani 1 1 d . . . . .
C14 C 0.4521(5) 0.3982(3) 0.3833(3) 0.0129(9) Uani 1 1 d . . . . .
C15 C 0.3051(5) 0.3904(3) 0.4131(3) 0.0117(9) Uani 1 1 d . . . . .
C16 C 0.1915(5) 0.3568(3) 0.3567(3) 0.0111(9) Uani 1 1 d . . . . .
H16 H 0.235584 0.320420 0.312959 0.013 Uiso 1 1 calc R U . . .
C17 C 0.1169(5) 0.4368(3) 0.3136(3) 0.0130(10) Uani 1 1 d . . . . .
C18 C 0.1210(5) 0.3936(3) 0.1721(3) 0.0168(10) Uani 1 1 d . . . . .
C19 C 0.6049(5) 0.6774(3) 0.2817(3) 0.0188(11) Uani 1 1 d . . . . .
H19A H 0.641429 0.736475 0.294032 0.028 Uiso 1 1 calc R U . . .
H19B H 0.567178 0.677079 0.226184 0.028 Uiso 1 1 calc R U . . .
H19C H 0.678292 0.633418 0.285628 0.028 Uiso 1 1 calc R U . . .
C20 C -0.0289(5) 0.4089(3) 0.2806(3) 0.0142(10) Uani 1 1 d . . . . .
C21 C -0.1229(5) 0.4865(3) 0.2598(3) 0.0177(11) Uani 1 1 d . . . . .
H21A H -0.079034 0.524273 0.218729 0.027 Uiso 1 1 calc R U . . .
H21B H -0.140641 0.521376 0.309311 0.027 Uiso 1 1 calc R U . . .
H21C H -0.209461 0.463798 0.238163 0.027 Uiso 1 1 calc R U . . .
C22 C -0.1051(5) 0.3435(3) 0.3359(3) 0.0161(10) Uani 1 1 d . . . . .
H22 H -0.188197 0.322666 0.305951 0.019 Uiso 1 1 calc R U . . .
C23 C -0.0219(5) 0.2631(3) 0.3590(3) 0.0153(10) Uani 1 1 d . . . . .
H23A H 0.008962 0.231695 0.309139 0.018 Uiso 1 1 calc R U . . .
H23B H -0.078189 0.221647 0.391777 0.018 Uiso 1 1 calc R U . . .
C24 C 0.1007(5) 0.2935(3) 0.4085(3) 0.0133(10) Uani 1 1 d . . . . .
C25 C 0.0511(5) 0.3414(3) 0.4853(3) 0.0135(10) Uani 1 1 d . . . . .
H25 H 0.015315 0.293747 0.522082 0.016 Uiso 1 1 calc R U . . .
C26 C -0.0674(5) 0.4046(3) 0.4725(3) 0.0134(9) Uani 1 1 d . . . . .
C27 C 0.1684(5) 0.3862(3) 0.5334(3) 0.0169(10) Uani 1 1 d . . . . .
H27A H 0.134488 0.443738 0.554400 0.020 Uiso 1 1 calc R U . . .
H27B H 0.189771 0.348610 0.581346 0.020 Uiso 1 1 calc R U . . .
C28 C 0.1849(5) 0.2119(3) 0.4332(3) 0.0187(11) Uani 1 1 d . . . . .
H28A H 0.127541 0.171267 0.464938 0.028 Uiso 1 1 calc R U . . .
H28B H 0.262988 0.230736 0.466456 0.028 Uiso 1 1 calc R U . . .
H28C H 0.217941 0.181675 0.383983 0.028 Uiso 1 1 calc R U . . .
O1W O -0.0251(4) 0.6652(2) 0.3459(3) 0.0253(9) Uani 1 1 d D . . . .
HO5 H 0.193(6) 0.588(4) 0.228(4) 0.014(14) Uiso 1 1 d . . . . .
HO4 H 0.077(6) 0.541(5) 0.351(4) 0.015(17) Uiso 1 1 d . . . . .
HO2 H 0.783(7) 0.554(5) 0.473(5) 0.035(19) Uiso 1 1 d . . . . .
H1W1 H 0.015(7) 0.716(3) 0.341(5) 0.06(3) Uiso 1 1 d D . . . .
H2W1 H -0.087(7) 0.675(5) 0.382(5) 0.08(4) Uiso 1 1 d D . . . .
 
loop_
 _atom_site_aniso_label
 _atom_site_aniso_U_11
 _atom_site_aniso_U_22
 _atom_site_aniso_U_33
 _atom_site_aniso_U_23
 _atom_site_aniso_U_13
 _atom_site_aniso_U_12
O1 0.0233(18) 0.0182(19) 0.040(2) 0.0081(17) -0.0069(18) 0.0017(15)
O2 0.0178(16) 0.0190(18) 0.024(2) 0.0035(16) 0.0002(15) -0.0006(15)
O3 0.0214(16) 0.0119(17) 0.0182(18) 0.0057(15) -0.0017(15) 0.0033(15)
O4 0.0189(16) 0.0121(17) 0.0201(18) -0.0016(14) 0.0012(14) 0.0029(13)
O5 0.0193(16) 0.0061(16) 0.0113(18) 0.0033(14) -0.0007(14) -0.0003(13)
O6 0.0297(19) 0.031(2) 0.0117(18) -0.0053(16) -0.0025(15) 0.0017(16)
O7 0.0224(16) 0.0157(17) 0.0130(17) -0.0018(14) -0.0044(14) -0.0012(13)
O8 0.0210(16) 0.0156(17) 0.0189(19) -0.0005(15) 0.0023(14) -0.0017(14)
O9 0.0145(15) 0.0153(17) 0.0135(17) 0.0012(13) -0.0008(13) -0.0003(13)
N1 0.0163(18) 0.014(2) 0.014(2) 0.0034(17) -0.0006(16) 0.0025(16)
C1 0.017(2) 0.016(3) 0.029(3) 0.008(2) 0.007(2) 0.002(2)
C2 0.022(3) 0.017(3) 0.039(3) 0.005(2) 0.003(2) 0.004(2)
C3 0.030(3) 0.015(3) 0.030(3) -0.001(2) 0.011(2) 0.000(2)
C4 0.027(3) 0.018(3) 0.024(3) -0.004(2) 0.007(2) -0.002(2)
C5 0.016(2) 0.018(3) 0.020(3) 0.001(2) 0.010(2) -0.0020(19)
C6 0.018(2) 0.018(2) 0.015(2) -0.001(2) 0.0011(19) -0.0022(19)
C7 0.021(2) 0.011(2) 0.015(2) 0.0028(19) 0.000(2) -0.0002(19)
C8 0.017(2) 0.010(2) 0.014(2) 0.0041(18) 0.0008(19) 0.0016(17)
C9 0.016(2) 0.011(2) 0.015(2) 0.0026(19) 0.0004(19) 0.0015(18)
C10 0.017(2) 0.010(2) 0.015(2) 0.0044(18) 0.0027(19) 0.0042(18)
C11 0.019(2) 0.015(2) 0.015(2) 0.007(2) 0.003(2) 0.0011(19)
C12 0.019(2) 0.018(2) 0.009(2) 0.0035(19) 0.0031(19) 0.0030(19)
C13 0.020(2) 0.013(2) 0.009(2) 0.0037(19) -0.0018(19) 0.0026(18)
C14 0.019(2) 0.014(2) 0.006(2) 0.0025(19) -0.0015(18) 0.0021(18)
C15 0.019(2) 0.007(2) 0.010(2) 0.0010(18) -0.0017(18) 0.0008(17)
C16 0.015(2) 0.009(2) 0.009(2) 0.0018(18) -0.0005(17) 0.0005(17)
C17 0.018(2) 0.010(2) 0.010(2) 0.0019(18) -0.0017(18) 0.0021(17)
C18 0.022(2) 0.016(2) 0.012(2) 0.003(2) -0.005(2) 0.0008(19)
C19 0.017(2) 0.014(2) 0.025(3) 0.006(2) 0.006(2) -0.0003(19)
C20 0.017(2) 0.014(2) 0.012(2) 0.0003(19) -0.0033(19) -0.0009(19)
C21 0.015(2) 0.018(3) 0.020(3) 0.004(2) -0.0049(19) -0.0033(19)
C22 0.017(2) 0.015(2) 0.016(3) -0.002(2) -0.002(2) -0.0031(18)
C23 0.020(2) 0.011(2) 0.015(2) 0.0012(19) -0.0008(19) -0.0035(19)
C24 0.016(2) 0.010(2) 0.014(2) 0.0007(18) -0.0006(18) -0.0012(18)
C25 0.014(2) 0.014(2) 0.012(2) 0.0048(19) 0.0006(19) 0.0001(18)
C26 0.019(2) 0.012(2) 0.009(2) 0.0019(19) 0.0006(18) -0.0064(19)
C27 0.015(2) 0.023(3) 0.013(2) 0.002(2) 0.0025(19) -0.0015(19)
C28 0.019(2) 0.013(2) 0.025(3) 0.006(2) 0.003(2) 0.0013(19)
O1W 0.029(2) 0.0149(18) 0.032(2) 0.0004(16) 0.0051(17) -0.0011(16)
 
_geom_special_details
;
 All esds (except the esd in the dihedral angle between two l.s. planes)
 are estimated using the full covariance matrix.  The cell esds are taken
 into account individually in the estimation of esds in distances, angles
 and torsion angles; correlations between esds in cell parameters are only
 used when they are defined by crystal symmetry.  An approximate (isotropic)
 treatment of cell esds is used for estimating esds involving l.s. planes.
;
 
loop_
 _geom_bond_atom_site_label_1
 _geom_bond_atom_site_label_2
 _geom_bond_distance
 _geom_bond_site_symmetry_2
 _geom_bond_publ_flag
O1 C1 1.229(7) . ?
O2 C6 1.440(6) . ?
O2 HO2 0.91(8) . ?
O3 C13 1.428(6) . ?
O3 HO5 0.87(6) . ?
O4 C14 1.213(6) . ?
O5 C17 1.392(6) . ?
O5 HO4 0.71(7) . ?
O6 C18 1.195(7) . ?
O7 C18 1.369(6) . ?
O7 C20 1.452(6) . ?
O8 C26 1.207(6) . ?
O9 C26 1.352(6) . ?
O9 C22 1.450(6) . ?
N1 C15 1.261(7) . ?
N1 C27 1.459(6) . ?
C1 C2 1.456(8) . ?
C1 C10 1.538(7) . ?
C2 C3 1.353(9) . ?
C2 H2 0.9500 . ?
C3 C4 1.435(8) . ?
C3 H3 0.9500 . ?
C4 C5 1.346(8) . ?
C4 H4 0.9500 . ?
C5 C6 1.494(7) . ?
C5 C10 1.512(7) . ?
C6 C7 1.523(7) . ?
C6 H6 1.0000 . ?
C7 C8 1.546(7) . ?
C7 H7A 0.9900 . ?
C7 H7B 0.9900 . ?
C8 C14 1.508(7) . ?
C8 C9 1.553(6) . ?
C8 H8 1.0000 . ?
C9 C11 1.528(7) . ?
C9 C10 1.570(6) . ?
C9 H9 1.0000 . ?
C10 C19 1.575(7) . ?
C11 C12 1.540(7) . ?
C11 H11A 0.9900 . ?
C11 H11B 0.9900 . ?
C12 C13 1.528(6) . ?
C12 H12A 0.9900 . ?
C12 H12B 0.9900 . ?
C13 C18 1.533(7) . ?
C13 C17 1.579(7) . ?
C14 C15 1.524(6) . ?
C15 C16 1.530(6) . ?
C16 C24 1.554(6) . ?
C16 C17 1.575(6) . ?
C16 H16 1.0000 . ?
C17 C20 1.582(6) . ?
C19 H19A 0.9800 . ?
C19 H19B 0.9800 . ?
C19 H19C 0.9800 . ?
C20 C21 1.527(7) . ?
C20 C22 1.531(7) . ?
C21 H21A 0.9800 . ?
C21 H21B 0.9800 . ?
C21 H21C 0.9800 . ?
C22 C23 1.509(7) . ?
C22 H22 1.0000 . ?
C23 C24 1.519(6) . ?
C23 H23A 0.9900 . ?
C23 H23B 0.9900 . ?
C24 C25 1.529(7) . ?
C24 C28 1.534(7) . ?
C25 C26 1.515(7) . ?
C25 C27 1.547(7) . ?
C25 H25 1.0000 . ?
C27 H27A 0.9900 . ?
C27 H27B 0.9900 . ?
C28 H28A 0.9800 . ?
C28 H28B 0.9800 . ?
C28 H28C 0.9800 . ?
O1W H1W1 0.856(14) . ?
O1W H2W1 0.856(14) . ?
 
loop_
 _geom_angle_atom_site_label_1
 _geom_angle_atom_site_label_2
 _geom_angle_atom_site_label_3
 _geom_angle
 _geom_angle_site_symmetry_1
 _geom_angle_site_symmetry_3
 _geom_angle_publ_flag
C6 O2 HO2 93(5) . . ?
C13 O3 HO5 113(4) . . ?
C17 O5 HO4 106(5) . . ?
C18 O7 C20 110.2(4) . . ?
C26 O9 C22 121.4(4) . . ?
C15 N1 C27 121.9(4) . . ?
O1 C1 C2 120.4(5) . . ?
O1 C1 C10 122.5(5) . . ?
C2 C1 C10 117.1(5) . . ?
C3 C2 C1 119.8(5) . . ?
C3 C2 H2 120.1 . . ?
C1 C2 H2 120.1 . . ?
C2 C3 C4 121.4(5) . . ?
C2 C3 H3 119.3 . . ?
C4 C3 H3 119.3 . . ?
C5 C4 C3 121.9(5) . . ?
C5 C4 H4 119.0 . . ?
C3 C4 H4 119.0 . . ?
C4 C5 C6 120.0(5) . . ?
C4 C5 C10 120.6(5) . . ?
C6 C5 C10 119.2(4) . . ?
O2 C6 C5 108.8(4) . . ?
O2 C6 C7 111.0(4) . . ?
C5 C6 C7 109.9(4) . . ?
O2 C6 H6 109.1 . . ?
C5 C6 H6 109.1 . . ?
C7 C6 H6 109.1 . . ?
C6 C7 C8 110.6(4) . . ?
C6 C7 H7A 109.5 . . ?
C8 C7 H7A 109.5 . . ?
C6 C7 H7B 109.5 . . ?
C8 C7 H7B 109.5 . . ?
H7A C7 H7B 108.1 . . ?
C14 C8 C7 110.7(4) . . ?
C14 C8 C9 110.3(4) . . ?
C7 C8 C9 111.7(4) . . ?
C14 C8 H8 108.0 . . ?
C7 C8 H8 108.0 . . ?
C9 C8 H8 108.0 . . ?
C11 C9 C8 109.8(4) . . ?
C11 C9 C10 111.4(4) . . ?
C8 C9 C10 113.3(4) . . ?
C11 C9 H9 107.4 . . ?
C8 C9 H9 107.4 . . ?
C10 C9 H9 107.4 . . ?
C5 C10 C1 111.2(4) . . ?
C5 C10 C9 115.1(4) . . ?
C1 C10 C9 108.5(4) . . ?
C5 C10 C19 105.8(4) . . ?
C1 C10 C19 103.9(4) . . ?
C9 C10 C19 111.7(4) . . ?
C9 C11 C12 117.6(4) . . ?
C9 C11 H11A 107.9 . . ?
C12 C11 H11A 107.9 . . ?
C9 C11 H11B 107.9 . . ?
C12 C11 H11B 107.9 . . ?
H11A C11 H11B 107.2 . . ?
C13 C12 C11 117.4(4) . . ?
C13 C12 H12A 107.9 . . ?
C11 C12 H12A 107.9 . . ?
C13 C12 H12B 107.9 . . ?
C11 C12 H12B 107.9 . . ?
H12A C12 H12B 107.2 . . ?
O3 C13 C12 110.3(4) . . ?
O3 C13 C18 105.8(4) . . ?
C12 C13 C18 107.5(4) . . ?
O3 C13 C17 109.2(4) . . ?
C12 C13 C17 121.4(4) . . ?
C18 C13 C17 101.2(4) . . ?
O4 C14 C8 122.4(4) . . ?
O4 C14 C15 117.9(4) . . ?
C8 C14 C15 119.5(4) . . ?
N1 C15 C14 112.1(4) . . ?
N1 C15 C16 126.0(4) . . ?
C14 C15 C16 121.2(4) . . ?
C15 C16 C24 106.9(4) . . ?
C15 C16 C17 110.7(4) . . ?
C24 C16 C17 116.6(4) . . ?
C15 C16 H16 107.4 . . ?
C24 C16 H16 107.4 . . ?
C17 C16 H16 107.4 . . ?
O5 C17 C16 106.7(4) . . ?
O5 C17 C20 112.3(4) . . ?
C16 C17 C20 111.6(4) . . ?
O5 C17 C13 116.3(4) . . ?
C16 C17 C13 110.1(4) . . ?
C20 C17 C13 99.9(4) . . ?
O6 C18 O7 120.5(5) . . ?
O6 C18 C13 128.7(5) . . ?
O7 C18 C13 110.8(4) . . ?
C10 C19 H19A 109.5 . . ?
C10 C19 H19B 109.5 . . ?
H19A C19 H19B 109.5 . . ?
C10 C19 H19C 109.5 . . ?
H19A C19 H19C 109.5 . . ?
H19B C19 H19C 109.5 . . ?
O7 C20 C21 107.9(4) . . ?
O7 C20 C22 106.9(4) . . ?
C21 C20 C22 109.3(4) . . ?
O7 C20 C17 103.3(3) . . ?
C21 C20 C17 114.6(4) . . ?
C22 C20 C17 114.1(4) . . ?
C20 C21 H21A 109.5 . . ?
C20 C21 H21B 109.5 . . ?
H21A C21 H21B 109.5 . . ?
C20 C21 H21C 109.5 . . ?
H21A C21 H21C 109.5 . . ?
H21B C21 H21C 109.5 . . ?
O9 C22 C23 112.1(4) . . ?
O9 C22 C20 106.9(4) . . ?
C23 C22 C20 113.7(4) . . ?
O9 C22 H22 108.0 . . ?
C23 C22 H22 108.0 . . ?
C20 C22 H22 108.0 . . ?
C22 C23 C24 108.5(4) . . ?
C22 C23 H23A 110.0 . . ?
C24 C23 H23A 110.0 . . ?
C22 C23 H23B 110.0 . . ?
C24 C23 H23B 110.0 . . ?
H23A C23 H23B 108.4 . . ?
C23 C24 C25 109.2(4) . . ?
C23 C24 C28 108.8(4) . . ?
C25 C24 C28 109.4(4) . . ?
C23 C24 C16 110.3(4) . . ?
C25 C24 C16 109.9(4) . . ?
C28 C24 C16 109.2(4) . . ?
C26 C25 C24 115.2(4) . . ?
C26 C25 C27 111.3(4) . . ?
C24 C25 C27 112.8(4) . . ?
C26 C25 H25 105.5 . . ?
C24 C25 H25 105.5 . . ?
C27 C25 H25 105.5 . . ?
O8 C26 O9 117.5(4) . . ?
O8 C26 C25 123.1(4) . . ?
O9 C26 C25 119.0(4) . . ?
N1 C27 C25 117.0(4) . . ?
N1 C27 H27A 108.0 . . ?
C25 C27 H27A 108.0 . . ?
N1 C27 H27B 108.0 . . ?
C25 C27 H27B 108.0 . . ?
H27A C27 H27B 107.3 . . ?
C24 C28 H28A 109.5 . . ?
C24 C28 H28B 109.5 . . ?
H28A C28 H28B 109.5 . . ?
C24 C28 H28C 109.5 . . ?
H28A C28 H28C 109.5 . . ?
H28B C28 H28C 109.5 . . ?
H1W1 O1W H2W1 104(2) . . ?
 
loop_
 _geom_torsion_atom_site_label_1
 _geom_torsion_atom_site_label_2
 _geom_torsion_atom_site_label_3
 _geom_torsion_atom_site_label_4
 _geom_torsion
 _geom_torsion_site_symmetry_1
 _geom_torsion_site_symmetry_2
 _geom_torsion_site_symmetry_3
 _geom_torsion_site_symmetry_4
 _geom_torsion_publ_flag
O1 C1 C2 C3 159.6(5) . . . . ?
C10 C1 C2 C3 -22.8(7) . . . . ?
C1 C2 C3 C4 2.7(8) . . . . ?
C2 C3 C4 C5 5.7(8) . . . . ?
C3 C4 C5 C6 -177.2(5) . . . . ?
C3 C4 C5 C10 7.4(8) . . . . ?
C4 C5 C6 O2 -101.7(5) . . . . ?
C10 C5 C6 O2 73.8(5) . . . . ?
C4 C5 C6 C7 136.7(5) . . . . ?
C10 C5 C6 C7 -47.9(6) . . . . ?
O2 C6 C7 C8 -60.9(5) . . . . ?
C5 C6 C7 C8 59.4(5) . . . . ?
C6 C7 C8 C14 176.2(4) . . . . ?
C6 C7 C8 C9 -60.5(5) . . . . ?
C14 C8 C9 C11 -65.1(5) . . . . ?
C7 C8 C9 C11 171.4(4) . . . . ?
C14 C8 C9 C10 169.7(4) . . . . ?
C7 C8 C9 C10 46.2(5) . . . . ?
C4 C5 C10 C1 -25.5(6) . . . . ?
C6 C5 C10 C1 159.0(4) . . . . ?
C4 C5 C10 C9 -149.5(5) . . . . ?
C6 C5 C10 C9 35.1(6) . . . . ?
C4 C5 C10 C19 86.6(5) . . . . ?
C6 C5 C10 C19 -88.8(5) . . . . ?
O1 C1 C10 C5 -149.8(5) . . . . ?
C2 C1 C10 C5 32.6(6) . . . . ?
O1 C1 C10 C9 -22.2(7) . . . . ?
C2 C1 C10 C9 160.2(5) . . . . ?
O1 C1 C10 C19 96.8(5) . . . . ?
C2 C1 C10 C19 -80.8(6) . . . . ?
C11 C9 C10 C5 -157.4(4) . . . . ?
C8 C9 C10 C5 -33.1(6) . . . . ?
C11 C9 C10 C1 77.3(5) . . . . ?
C8 C9 C10 C1 -158.4(4) . . . . ?
C11 C9 C10 C19 -36.7(5) . . . . ?
C8 C9 C10 C19 87.6(5) . . . . ?
C8 C9 C11 C12 73.9(5) . . . . ?
C10 C9 C11 C12 -159.8(4) . . . . ?
C9 C11 C12 C13 65.1(6) . . . . ?
C11 C12 C13 O3 41.8(6) . . . . ?
C11 C12 C13 C18 156.7(4) . . . . ?
C11 C12 C13 C17 -87.7(6) . . . . ?
C7 C8 C14 O4 -107.4(5) . . . . ?
C9 C8 C14 O4 128.6(5) . . . . ?
C7 C8 C14 C15 67.8(5) . . . . ?
C9 C8 C14 C15 -56.3(5) . . . . ?
C27 N1 C15 C14 -171.2(4) . . . . ?
C27 N1 C15 C16 -0.8(8) . . . . ?
O4 C14 C15 N1 106.4(5) . . . . ?
C8 C14 C15 N1 -68.9(6) . . . . ?
O4 C14 C15 C16 -64.6(6) . . . . ?
C8 C14 C15 C16 120.1(5) . . . . ?
N1 C15 C16 C24 -31.3(6) . . . . ?
C14 C15 C16 C24 138.3(4) . . . . ?
N1 C15 C16 C17 96.7(6) . . . . ?
C14 C15 C16 C17 -93.7(5) . . . . ?
C15 C16 C17 O5 -37.2(5) . . . . ?
C24 C16 C17 O5 85.2(5) . . . . ?
C15 C16 C17 C20 -160.2(4) . . . . ?
C24 C16 C17 C20 -37.7(5) . . . . ?
C15 C16 C17 C13 89.8(5) . . . . ?
C24 C16 C17 C13 -147.7(4) . . . . ?
O3 C13 C17 O5 -42.3(5) . . . . ?
C12 C13 C17 O5 87.7(6) . . . . ?
C18 C13 C17 O5 -153.6(4) . . . . ?
O3 C13 C17 C16 -163.7(4) . . . . ?
C12 C13 C17 C16 -33.8(6) . . . . ?
C18 C13 C17 C16 85.0(4) . . . . ?
O3 C13 C17 C20 78.8(4) . . . . ?
C12 C13 C17 C20 -151.2(4) . . . . ?
C18 C13 C17 C20 -32.5(4) . . . . ?
C20 O7 C18 O6 -176.1(4) . . . . ?
C20 O7 C18 C13 6.5(5) . . . . ?
O3 C13 C18 O6 87.1(6) . . . . ?
C12 C13 C18 O6 -30.7(7) . . . . ?
C17 C13 C18 O6 -159.0(5) . . . . ?
O3 C13 C18 O7 -95.8(4) . . . . ?
C12 C13 C18 O7 146.3(4) . . . . ?
C17 C13 C18 O7 18.0(5) . . . . ?
C18 O7 C20 C21 93.4(4) . . . . ?
C18 O7 C20 C22 -149.1(4) . . . . ?
C18 O7 C20 C17 -28.3(5) . . . . ?
O5 C17 C20 O7 161.2(4) . . . . ?
C16 C17 C20 O7 -79.0(4) . . . . ?
C13 C17 C20 O7 37.3(4) . . . . ?
O5 C17 C20 C21 44.1(6) . . . . ?
C16 C17 C20 C21 163.8(4) . . . . ?
C13 C17 C20 C21 -79.9(5) . . . . ?
O5 C17 C20 C22 -83.0(5) . . . . ?
C16 C17 C20 C22 36.7(5) . . . . ?
C13 C17 C20 C22 153.0(4) . . . . ?
C26 O9 C22 C23 39.3(5) . . . . ?
C26 O9 C22 C20 -85.9(5) . . . . ?
O7 C20 C22 O9 -173.5(3) . . . . ?
C21 C20 C22 O9 -56.9(5) . . . . ?
C17 C20 C22 O9 72.9(5) . . . . ?
O7 C20 C22 C23 62.4(5) . . . . ?
C21 C20 C22 C23 179.0(4) . . . . ?
C17 C20 C22 C23 -51.3(5) . . . . ?
O9 C22 C23 C24 -58.2(5) . . . . ?
C20 C22 C23 C24 63.1(5) . . . . ?
C22 C23 C24 C25 59.9(5) . . . . ?
C22 C23 C24 C28 179.2(4) . . . . ?
C22 C23 C24 C16 -61.0(5) . . . . ?
C15 C16 C24 C23 175.3(4) . . . . ?
C17 C16 C24 C23 50.8(5) . . . . ?
C15 C16 C24 C25 54.8(5) . . . . ?
C17 C16 C24 C25 -69.6(5) . . . . ?
C15 C16 C24 C28 -65.2(5) . . . . ?
C17 C16 C24 C28 170.4(4) . . . . ?
C23 C24 C25 C26 -42.6(5) . . . . ?
C28 C24 C25 C26 -161.6(4) . . . . ?
C16 C24 C25 C26 78.5(5) . . . . ?
C23 C24 C25 C27 -172.0(4) . . . . ?
C28 C24 C25 C27 69.0(5) . . . . ?
C16 C24 C25 C27 -50.9(5) . . . . ?
C22 O9 C26 O8 165.4(4) . . . . ?
C22 O9 C26 C25 -21.0(6) . . . . ?
C24 C25 C26 O8 -164.0(4) . . . . ?
C27 C25 C26 O8 -33.9(6) . . . . ?
C24 C25 C26 O9 22.9(6) . . . . ?
C27 C25 C26 O9 153.0(4) . . . . ?
C15 N1 C27 C25 7.9(7) . . . . ?
C26 C25 C27 N1 -112.0(5) . . . . ?
C24 C25 C27 N1 19.3(6) . . . . ?
 
_refine_diff_density_max    0.434
_refine_diff_density_min   -0.369
_refine_diff_density_rms    0.103

_shelx_res_file
;
TITL PMD_3M_55_IR_0m_a.res in P2(1)2(1)2(1)
    shelx.res
    created by SHELXL-2016/6 at 16:05:13 on 24-Nov-2020
CELL  1.54178   9.7870  15.0700  16.3581   90.000   90.000   90.000
ZERR     4.00   0.0004   0.0007   0.0007    0.000    0.000    0.000
LATT  -1
SYMM  1/2 + X, 1/2 - Y, - Z
SYMM  - X, 1/2 + Y, 1/2 - Z
SYMM  1/2 - X, - Y, 1/2 + Z
SFAC  C    H    O    N
UNIT  112 132 40 4
MERG   2
DFIX 0.85 0.01 H1W1 O1W H2W1 O1W
DFIX 1.35 0.01 H1W1 H2W1
FMAP   2
PLAN   20
SIZE     0.030   0.060   0.900
ACTA
BOND   $H
CONF
LIST   4
L.S.  20
TEMP  -173.16
WGHT    0.105900
FVAR       0.58480
O1    3    0.276127    0.694441    0.277715    11.00000    0.02326    0.01823 =
         0.03957    0.00810   -0.00687    0.00167
O2    3    0.756460    0.596069    0.436037    11.00000    0.01780    0.01902 =
         0.02361    0.00351    0.00024   -0.00058
O3    3    0.147844    0.545585    0.203731    11.00000    0.02139    0.01188 =
         0.01815    0.00574   -0.00165    0.00329
O4    3    0.511401    0.330520    0.364578    11.00000    0.01890    0.01214 =
         0.02006   -0.00160    0.00116    0.00292
O5    3    0.109573    0.504937    0.370885    11.00000    0.01935    0.00608 =
         0.01128    0.00330   -0.00075   -0.00031
O6    3    0.160532    0.366754    0.107516    11.00000    0.02973    0.03096 =
         0.01166   -0.00531   -0.00253    0.00169
O7    3    0.002009    0.362143    0.205211    11.00000    0.02238    0.01574 =
         0.01298   -0.00181   -0.00444   -0.00119
O8    3   -0.099696    0.460452    0.521704    11.00000    0.02104    0.01561 =
         0.01893   -0.00051    0.00230   -0.00167
O9    3   -0.149899    0.393019    0.407032    11.00000    0.01453    0.01526 =
         0.01354    0.00118   -0.00082   -0.00033
N1    4    0.295399    0.402569    0.489163    11.00000    0.01630    0.01398 =
         0.01417    0.00344   -0.00062    0.00245
C1    1    0.371482    0.717134    0.321919    11.00000    0.01664    0.01645 =
         0.02925    0.00800    0.00655    0.00231
C2    1    0.380020    0.807766    0.352345    11.00000    0.02223    0.01653 =
         0.03867    0.00481    0.00270    0.00444
AFIX  43
H2    2    0.331635    0.853998    0.325500    11.00000   -1.20000
AFIX   0
C3    1    0.457022    0.825959    0.418931    11.00000    0.02966    0.01468 =
         0.02981   -0.00084    0.01052   -0.00005
AFIX  43
H3    2    0.458919    0.884779    0.439790    11.00000   -1.20000
AFIX   0
C4    1    0.535910    0.758321    0.458744    11.00000    0.02709    0.01835 =
         0.02402   -0.00369    0.00732   -0.00154
AFIX  43
H4    2    0.582131    0.772248    0.508174    11.00000   -1.20000
AFIX   0
C5    1    0.546307    0.675722    0.428076    11.00000    0.01641    0.01803 =
         0.02033    0.00084    0.00952   -0.00198
C6    1    0.624369    0.606361    0.473631    11.00000    0.01769    0.01823 =
         0.01515   -0.00052    0.00112   -0.00217
AFIX  13
H6    2    0.636860    0.626103    0.531514    11.00000   -1.20000
AFIX   0
C7    1    0.545601    0.519227    0.472823    11.00000    0.02095    0.01071 =
         0.01509    0.00283   -0.00026   -0.00016
AFIX  23
H7A   2    0.456492    0.527432    0.500450    11.00000   -1.20000
H7B   2    0.597639    0.473586    0.503245    11.00000   -1.20000
AFIX   0
C8    1    0.521765    0.487447    0.384094    11.00000    0.01657    0.00976 =
         0.01360    0.00415    0.00081    0.00157
AFIX  13
H8    2    0.612952    0.480738    0.357215    11.00000   -1.20000
AFIX   0
C9    1    0.437446    0.555795    0.334035    11.00000    0.01603    0.01137 =
         0.01516    0.00257    0.00040    0.00148
AFIX  13
H9    2    0.341270    0.553326    0.354550    11.00000   -1.20000
AFIX   0
C10   1    0.488724    0.653856    0.344706    11.00000    0.01672    0.00992 =
         0.01499    0.00439    0.00270    0.00418
C11   1    0.434999    0.528589    0.244041    11.00000    0.01913    0.01471 =
         0.01470    0.00731    0.00263    0.00108
AFIX  23
H11A  2    0.529907    0.514919    0.227314    11.00000   -1.20000
H11B  2    0.404950    0.580565    0.211687    11.00000   -1.20000
AFIX   0
C12   1    0.344516    0.449200    0.219990    11.00000    0.01921    0.01757 =
         0.00932    0.00348    0.00311    0.00301
AFIX  23
H12A  2    0.363001    0.434992    0.161946    11.00000   -1.20000
H12B  2    0.373828    0.397366    0.252776    11.00000   -1.20000
AFIX   0
C13   1    0.190136    0.459605    0.230236    11.00000    0.02027    0.01320 =
         0.00896    0.00368   -0.00184    0.00264
C14   1    0.452104    0.398226    0.383257    11.00000    0.01871    0.01380 =
         0.00609    0.00252   -0.00147    0.00213
C15   1    0.305086    0.390409    0.413085    11.00000    0.01857    0.00655 =
         0.01007    0.00098   -0.00169    0.00083
C16   1    0.191500    0.356841    0.356727    11.00000    0.01545    0.00865 =
         0.00925    0.00184   -0.00051    0.00055
AFIX  13
H16   2    0.235584    0.320420    0.312959    11.00000   -1.20000
AFIX   0
C17   1    0.116896    0.436764    0.313642    11.00000    0.01836    0.01039 =
         0.01035    0.00189   -0.00166    0.00209
C18   1    0.121030    0.393599    0.172095    11.00000    0.02218    0.01589 =
         0.01232    0.00349   -0.00451    0.00081
C19   1    0.604879    0.677435    0.281684    11.00000    0.01732    0.01403 =
         0.02506    0.00591    0.00583   -0.00030
AFIX 137
H19A  2    0.641429    0.736475    0.294032    11.00000   -1.50000
H19B  2    0.567178    0.677079    0.226184    11.00000   -1.50000
H19C  2    0.678292    0.633418    0.285628    11.00000   -1.50000
AFIX   0
C20   1   -0.028896    0.408869    0.280632    11.00000    0.01723    0.01362 =
         0.01172    0.00027   -0.00327   -0.00093
C21   1   -0.122932    0.486537    0.259847    11.00000    0.01541    0.01781 =
         0.01987    0.00362   -0.00494   -0.00331
AFIX 137
H21A  2   -0.079034    0.524273    0.218729    11.00000   -1.50000
H21B  2   -0.140641    0.521376    0.309311    11.00000   -1.50000
H21C  2   -0.209461    0.463798    0.238163    11.00000   -1.50000
AFIX   0
C22   1   -0.105113    0.343520    0.335902    11.00000    0.01738    0.01463 =
         0.01615   -0.00215   -0.00223   -0.00312
AFIX  13
H22   2   -0.188197    0.322666    0.305951    11.00000   -1.20000
AFIX   0
C23   1   -0.021910    0.263054    0.359008    11.00000    0.01986    0.01131 =
         0.01480    0.00119   -0.00076   -0.00352
AFIX  23
H23A  2    0.008962    0.231695    0.309139    11.00000   -1.20000
H23B  2   -0.078189    0.221647    0.391777    11.00000   -1.20000
AFIX   0
C24   1    0.100746    0.293518    0.408454    11.00000    0.01580    0.01038 =
         0.01378    0.00074   -0.00060   -0.00124
C25   1    0.051066    0.341392    0.485299    11.00000    0.01421    0.01443 =
         0.01183    0.00484    0.00058    0.00008
AFIX  13
H25   2    0.015315    0.293747    0.522082    11.00000   -1.20000
AFIX   0
C26   1   -0.067369    0.404617    0.472468    11.00000    0.01932    0.01208 =
         0.00893    0.00190    0.00057   -0.00645
C27   1    0.168415    0.386205    0.533389    11.00000    0.01488    0.02301 =
         0.01285    0.00170    0.00253   -0.00145
AFIX  23
H27A  2    0.134488    0.443738    0.554400    11.00000   -1.20000
H27B  2    0.189771    0.348610    0.581346    11.00000   -1.20000
AFIX   0
C28   1    0.184904    0.211931    0.433192    11.00000    0.01862    0.01288 =
         0.02461    0.00614    0.00337    0.00132
AFIX 137
H28A  2    0.127541    0.171267    0.464938    11.00000   -1.50000
H28B  2    0.262988    0.230736    0.466456    11.00000   -1.50000
H28C  2    0.217941    0.181675    0.383983    11.00000   -1.50000
AFIX   0
O1W   3   -0.025088    0.665239    0.345878    11.00000    0.02861    0.01486 =
         0.03232    0.00037    0.00513   -0.00114
HO5   2    0.193006    0.588210    0.227900    11.00000    0.01351
HO4   2    0.077340    0.540648    0.350688    11.00000    0.01481
HO2   2    0.783246    0.554160    0.472767    11.00000    0.03481
H1W1  2    0.014620    0.715615    0.341235    11.00000    0.05942
H2W1  2   -0.087449    0.674658    0.381567    11.00000    0.08268
HKLF    4  1.0  1.00  0.00  0.00  0.00  1.00  0.00  0.00  0.00  1.00


REM  PMD_3M_55_IR_0m_a.res in P2(1)2(1)2(1)
REM R1 =  0.0551 for    3700 Fo > 4sig(Fo)  and  0.0699 for all    4364 data
REM    375 parameters refined using      3 restraints

END

WGHT      0.0963      0.0000

REM Highest difference peak  0.434,  deepest hole -0.369,  1-sigma level  0.103
Q1    1   0.2941  0.6743  0.2145  11.00000  0.05    0.43
Q2    1   0.4368  0.5753  0.2810  11.00000  0.05    0.42
Q3    1   0.4723  0.4444  0.3645  11.00000  0.05    0.39
Q4    1   0.5299  0.5038  0.3420  11.00000  0.05    0.39
Q5    1   0.0931  0.3084  0.4545  11.00000  0.05    0.38
Q6    1  -0.0069  0.6836  0.4224  11.00000  0.05    0.38
Q7    1   0.3023  0.3599  0.4431  11.00000  0.05    0.36
Q8    1   0.0021  0.3357  0.2576  11.00000  0.05    0.34
Q9    1   0.4873  0.5140  0.3650  11.00000  0.05    0.33
Q10   1   0.0182  0.2757  0.4761  11.00000  0.05    0.32
Q11   1   0.3954  0.8455  0.3165  11.00000  0.05    0.32
Q12   1   0.0025  0.3191  0.1606  11.00000  0.05    0.32
Q13   1   0.7132  0.6556  0.4785  11.00000  0.05    0.31
Q14   1   0.2808  0.8341  0.2952  11.00000  0.05    0.31
Q15   1   0.2265  0.8182  0.2798  11.00000  0.05    0.30
Q16   1  -0.1488  0.4828  0.3201  11.00000  0.05    0.29
Q17   1   0.0372  0.2813  0.2977  11.00000  0.05    0.29
Q18   1  -0.2558  0.5357  0.1289  11.00000  0.05    0.29
Q19   1   0.5066  0.3569  0.4138  11.00000  0.05    0.28
Q20   1  -0.2268  0.5004  0.1413  11.00000  0.05    0.28
;
_shelx_res_checksum   12386

_shelx_hkl_file
;
   1   0   0    1.30    0.60
   1   0   0    4.00    2.00
  -1   0   0    0.30    1.40
  -1   0   0    0.50    0.80
  -2   0   0 8791.42  428.16
   2   0   0 7959.00  427.66
  -2   0   0 8319.77  428.66
  -3   0   0    4.30    3.60
   3   0   0    0.00    1.90
  -3   0   0    0.20    3.90
  -4   0   0  410.86   32.60
  -4   0   0  567.74   31.10
  -5   0   0   -0.60    8.00
  -5   0   0    1.70    6.40
  -6   0   0  684.43   39.90
  -7   0   0    3.50    6.20
  -7   0   0    4.90    9.90
  -7   0   0    2.30   12.10
  -8   0   0  288.87   23.30
  -8   0   0  241.98   31.70
  -8   0   0  280.97   22.50
  -9   0   0   -6.60    7.40
   9   0   0   -7.60   12.50
  -9   0   0    5.80    7.80
  10   0   0   10.10   12.70
 -10   0   0    8.30    7.70
  11   0   0   29.90   17.50
 -11   0   0   -1.90    9.10
   0  -1   0    1.90    0.70
   0   1   0    0.80    0.60
   1   1   0 2461.55  125.79
  -1  -1   0 2368.96  125.99
   1   1   0 2512.75  126.29
  -1  -1   0 2423.76  125.79
  -2  -1   0  483.15   26.60
   2   1   0  440.56   25.50
  -2   1   0  473.35   24.60
  -2   1   0  468.85   26.60
  -2  -1   0  465.25   25.90
  -3  -1   0  340.27   21.20
  -3  -1   0  366.16   23.60
   3   1   0  352.46   20.30
  -3   1   0  334.47   22.00
  -4  -1   0  442.36   28.10
   4   1   0  452.15   27.30
  -4   1   0  465.55   29.30
  -5   1   0 1245.08   69.19
  -5  -1   0 1264.37   68.99
  -5  -1   0 1324.57   72.69
  -6  -1   0   58.59   13.40
  -6   1   0   39.90    7.60
  -6  -1   0   46.90    8.40
  -7   1   0  229.78   20.50
  -7  -1   0  201.28   21.60
  -7  -1   0  191.98   17.40
  -7   1   0  185.98   25.30
  -7   1   0  187.78   18.30
  -7  -1   0  196.38   23.80
  -8  -1   0    3.20    6.70
  -8  -1   0   -2.30    9.30
  -8   1   0   -2.90    7.60
  -8   1   0    6.80    9.40
  -9  -1   0  337.97   24.70
  -9   1   0  327.17   24.00
  -9   1   0  298.37   24.70
  -9  -1   0  311.87   23.60
   9  -1   0  294.47   30.50
  10   1   0    8.10   11.00
 -10  -1   0   16.00    7.80
  10  -1   0   -1.40   23.90
 -10   1   0    7.30    7.80
 -10  -1   0   10.70    9.00
  11   1   0   23.60   15.70
 -11   1   0   36.70   10.40
 -11  -1   0   54.19   10.70
   0  -2   0 1179.78   63.09
   0   2   0 1231.28   62.79
   1   2   0 8938.61  446.96
  -1  -2   0 8417.26  447.26
  -1  -2   0 8808.42  447.46
  -2  -2   0  343.77   20.30
   2   2   0  347.57   20.40
  -2  -2   0  362.76   22.20
   3   2   0 1023.60   57.39
  -3  -2   0 1075.59   56.79
  -4  -2   0 2790.82  149.59
   4   2   0 2905.81  149.29
   5   2   0  809.62   47.70
  -5  -2   0  811.62   46.20
  -5  -2   0  847.02   49.50
  -5   2   0  801.72   46.70
  -6  -2   0  112.49   23.30
  -6   2   0  128.39   16.00
  -6  -2   0  136.09   14.10
  -7   2   0   59.99   11.00
  -7  -2   0   75.59   12.40
  -7  -2   0   88.59   12.80
  -7  -2   0   69.49   13.50
  -7   2   0   51.89    9.70
  -8  -2   0   18.60    7.70
  -8   2   0   21.90    9.20
  -8   2   0   38.00   12.40
   8  -2   0   54.29   19.90
  -8  -2   0   16.00   11.50
  -8  -2   0   37.50   12.50
  -9  -2   0  -12.50    9.60
  -9  -2   0   -3.80    7.70
  -9   2   0    0.30    8.10
  -9  -2   0    1.80    7.30
   9  -2   0  -12.20   16.60
  10   2   0   54.69   12.50
 -10  -2   0   54.39   10.80
 -10  -2   0   68.69   12.30
 -10   2   0   63.99   10.90
 -11   2   0    6.00    9.00
 -11  -2   0    4.00   10.00
  11   2   0    5.50   12.90
   0  -3   0    0.60    2.80
   0   3   0    0.80    1.70
  -1   3   0   77.69    5.80
   1   3   0   81.29    7.00
  -1  -3   0   82.89    9.70
   2   3   0 2208.38  120.39
  -2  -3   0 2391.46  120.19
  -3  -3   0 1629.34   87.99
   3   3   0 1694.23   88.39
  -4  -3   0  321.17   21.60
   4   3   0  310.37   21.60
  -5   3   0   14.10    7.90
   5   3   0   10.00    7.00
  -5  -3   0    6.80    6.80
  -5  -3   0   11.40    8.60
  -6   3   0  105.59   16.10
   6   3   0  122.19   22.20
  -6  -3   0  100.19   15.90
  -6  -3   0  111.49   14.60
  -7   3   0   10.80    9.70
  -7   3   0    6.00    8.30
  -7  -3   0   -8.20    5.80
  -7  -3   0    9.20   11.00
  -7  -3   0   -2.10   16.80
  -7  -3   0   -0.30   10.60
  -8  -3   0   22.80    7.50
  -8  -3   0   18.30   11.00
  -8  -3   0   -3.10    9.30
  -8   3   0   16.80    9.20
  -9  -3   0   36.70   11.30
  -9   3   0   32.70    9.80
  -9  -3   0   39.60    9.00
  -9  -3   0   37.20    9.10
  10   3   0   13.80    9.60
 -10   3   0   16.50    9.40
 -10  -3   0   13.10    9.30
 -10  -3   0   25.00    9.60
 -11   3   0   -4.40    9.60
  11   3   0    2.60   11.10
  11  -3   0   -7.50   20.00
   0  -4   0 3200.78  174.48
   0   4   0 3477.65  173.08
   1  -4   0  411.16   23.50
  -1  -4   0  327.87   23.90
  -2   4   0  545.45   28.80
   2   4   0  539.25   31.40
  -2  -4   0  531.95   31.40
  -3  -4   0  873.91   49.60
   3   4   0  921.21   50.19
  -4  -4   0  556.14   34.50
   4   4   0  596.34   35.50
  -5  -4   0  154.48   16.00
   5   4   0  145.79   18.40
  -5  -4   0  127.39   20.00
  -6   4   0  650.03   40.00
  -6  -4   0  635.24   45.90
  -6  -4   0  648.04   40.40
   6   4   0  618.14   45.00
  -6  -4   0  658.33   38.90
  -7   4   0   26.10    9.90
  -7  -4   0   21.90    7.30
  -7  -4   0   17.90   11.60
  -7  -4   0   32.90   10.80
  -7  -4   0   30.30   21.40
  -8  -4   0   -0.40    9.20
  -8   4   0    6.00    9.40
  -8  -4   0   10.80    7.00
  -8  -4   0   10.20   10.50
  -9  -4   0   39.40   13.80
  -9  -4   0   44.10    9.40
  -9   4   0   52.49   10.70
  -9  -4   0   22.50   10.70
 -10  -4   0   -7.90    8.30
 -10   4   0    3.00   15.00
 -10  -4   0   16.50    9.00
 -11  -4   0   12.10    9.00
  11   4   0   13.70   10.40
  11  -4   0   44.70   21.20
 -11   4   0   11.30    9.70
   1   5   0  216.28   15.50
  -1   5   0  205.18   13.80
  -2  -5   0  973.60   54.19
  -2   5   0  960.00   50.99
   2   5   0  953.40   53.49
   3   5   0  405.36   25.70
  -3  -5   0  386.16   25.20
  -4  -5   0   -0.60    6.30
   4   5   0    2.00    5.50
  -4  -5   0   -2.10    8.90
  -5  -5   0   19.40    8.40
   5   5   0   21.20    9.00
  -5  -5   0   19.00   10.80
  -6   5   0  279.47   24.20
  -6  -5   0  271.17   21.30
   6   5   0  301.97   33.10
  -6  -5   0  227.68   23.80
  -6  -5   0  270.57   31.20
  -6  -5   0  261.47   33.70
  -7   5   0  832.02   52.09
  -7  -5   0  827.42   50.99
  -7  -5   0  906.51   50.19
  -7  -5   0  860.31   51.29
  -8  -5   0  736.53   44.10
  -8  -5   0  730.43   45.60
  -8   5   0  724.83   45.80
  -8  -5   0  758.82   44.10
  -9  -5   0   15.60    9.10
  -9   5   0   30.70   10.30
  -9  -5   0   32.60    9.90
  -9  -5   0   16.40    8.80
 -10  -5   0   76.79   12.20
 -10  -5   0  101.59   14.60
 -10  -5   0   84.19   11.40
  10   5   0  107.59   18.50
  10  -5   0   65.99   28.30
 -10   5   0   82.19   13.50
 -11  -5   0  228.68   17.80
  11   5   0  195.88   19.10
 -11   5   0  230.28   19.90
  11  -5   0  118.79   37.30
   0   6   0 1794.62   95.59
  -1   6   0  235.18   16.20
   1   6   0  210.38   16.80
   2   6   0 3332.67  173.38
  -2  -6   0 3306.17  174.18
  -2   6   0 3245.28  170.68
  -3  -6   0  358.86   31.30
   3   6   0  417.96   27.30
  -3  -6   0  411.26   27.00
   4   6   0  133.29   16.80
  -4  -6   0  155.38   19.40
  -4  -6   0  136.39   19.30
  -5  -6   0  301.07   29.10
  -5  -6   0  278.97   23.30
   5   6   0  246.48   30.80
  -6  -6   0   12.80   10.60
  -6  -6   0   -5.00   14.90
  -6  -6   0   32.20   19.30
  -6   6   0   -0.20   11.70
  -6  -6   0   12.30    7.50
  -6  -6   0    9.90   12.00
  -7  -6   0 1676.93   93.99
  -7  -6   0 1661.63   95.09
  -7  -6   0 1830.42   94.29
  -8  -6   0   71.09   11.10
  -8   6   0   58.89   12.40
  -8  -6   0   66.09   10.60
  -8  -6   0   51.39   11.10
  -9  -6   0  122.99   16.40
  -9  -6   0   97.59   12.20
  -9   6   0  122.19   18.90
  -9  -6   0   76.79   12.30
   9  -6   0  159.08   31.80
  10  -6   0  152.28   31.50
  10   6   0  216.68   20.40
 -10  -6   0  225.08   18.90
 -10   6   0  244.28   22.40
 -10  -6   0  190.78   21.40
  11   6   0    8.30    8.10
 -11  -6   0   10.70    8.50
 -11   6   0   15.00    9.30
   0   7   0    6.20    5.20
  -1   7   0   84.49   11.60
   1   7   0   65.19   11.90
   2   7   0  382.46   24.90
  -2  -7   0  304.77   31.90
  -2  -7   0  336.87   27.90
   3   7   0  500.85   33.10
  -3  -7   0  465.45   35.40
  -3  -7   0  483.65   32.80
  -4  -7   0  176.28   25.30
  -4  -7   0  185.28   21.70
   4   7   0  194.68   21.80
  -5  -7   0   12.00    9.00
   5   7   0   -4.90   12.70
  -5  -7   0    7.00   11.70
  -5   7   0   -2.20   14.50
  -5  -7   0    8.30   15.20
  -6  -7   0 2155.18  118.79
  -6  -7   0 2021.40  115.69
  -6  -7   0 2171.58  115.39
  -6   7   0 2264.77  118.09
  -6  -7   0 2221.58  115.89
   6   7   0 2023.00  125.49
  -7  -7   0   65.59   13.30
   7  -7   0   72.29   41.70
  -7  -7   0   44.50   10.40
  -7   7   0   70.79   14.40
  -7  -7   0   40.90    9.50
   8  -7   0  128.69   36.00
  -8  -7   0  107.89   13.50
  -8  -7   0  143.79   15.20
  -8   7   0   98.79   15.30
  -8  -7   0   94.99   12.80
   9  -7   0   93.29   36.90
  -9  -7   0   74.09   11.80
  -9   7   0   70.59   12.90
  -9  -7   0   67.09   10.30
 -10   7   0   69.79   13.00
 -10  -7   0   72.39    9.90
  10   7   0   72.29   11.40
 -10  -7   0   73.29   12.60
   0   8   0    5.50    6.30
   1   8   0    3.70    6.30
  -1   8   0    9.30    6.00
  -1  -8   0    8.40   11.30
  -2   8   0   12.90    6.70
  -2  -8   0   14.00   12.30
   2   8   0   21.10    7.20
   3   8   0    2.80    8.00
  -3  -8   0   10.90   11.70
  -3  -8   0    5.40   11.70
  -4  -8   0    5.50   13.10
  -4  -8   0    1.20   14.70
  -4  -8   0    1.50   10.20
  -4   8   0   -2.20   16.10
  -5   8   0  139.39   19.10
  -5  -8   0  182.58   22.70
  -5  -8   0  143.29   21.40
  -5  -8   0  133.49   19.00
   5   8   0  116.49   20.60
  -5  -8   0  123.79   18.50
  -6  -8   0  375.06   37.10
  -6  -8   0  374.76   27.70
  -6  -8   0  387.56   32.40
  -6  -8   0  376.56   28.80
  -6   8   0  343.67   34.10
  -7  -8   0  976.40   56.79
  -7  -8   0  955.10   55.89
  -7  -8   0  964.90   56.29
  -7   8   0  965.60   59.49
  -8  -8   0    2.20    8.20
  -8   8   0   12.40   11.00
  -8  -8   0   -5.90    8.50
  -8  -8   0    2.60   12.40
  -9  -8   0   13.40    8.00
  -9   8   0   19.90   14.40
  -9  -8   0   10.20   10.80
 -10  -8   0  -13.20    7.10
  10   8   0    8.90    7.20
 -10   8   0  -13.40    9.30
 -10  -8   0    6.60    9.50
   0   9   0    4.90    7.30
  -1   9   0   17.40    8.20
  -1  -9   0   -2.20   17.20
   1   9   0    2.80    7.80
  -1  -9   0    9.00   13.40
  -2  -9   0   51.79   14.30
  -2   9   0   62.29   11.10
  -2  -9   0   81.69   18.00
  -3   9   0  133.19   19.90
   3   9   0  115.59   16.40
  -4  -9   0   48.90   14.00
   4   9   0   24.40   15.80
  -4  -9   0   52.89   31.30
  -4   9   0   26.80   16.70
  -4  -9   0   18.40   11.50
  -5  -9   0   73.69   16.20
   5   9   0   54.99   21.70
  -5  -9   0   57.39   12.40
  -5  -9   0   72.69   19.90
  -5  -9   0   73.39   13.80
  -5   9   0   58.79   18.80
  -6  -9   0  479.25   33.40
  -6   9   0  479.35   38.70
  -6  -9   0  524.25   41.50
  -6  -9   0  401.26   35.90
  -6  -9   0  480.55   32.80
  -7  -9   0   97.79   15.70
  -7   9   0   56.99   14.80
  -7  -9   0   69.89   10.90
  -8   9   0  119.69   16.50
  -8  -9   0  113.69   17.00
  -8  -9   0  113.99   16.10
  -9  -9   0  120.79   18.10
  -9  -9   0  108.29   14.10
  -9   9   0   89.59   14.90
 -10  -9   0  169.68   15.50
 -10  -9   0  152.08   17.40
   0  10   0  174.58   24.60
   0 -10   0  151.98   26.50
  -1 -10   0  414.56   41.20
  -1 -10   0  445.56   43.00
  -1  10   0  496.35   37.20
  -1 -10   0  444.56   52.29
   1  10   0  585.74   38.40
  -2 -10   0  814.32   59.49
  -2 -10   0  710.53   51.29
  -2 -10   0  755.72   52.99
   2  10   0  730.93   51.09
  -3 -10   0  -11.70   14.30
   3 -10   0   13.60   37.10
   3  10   0   -3.50   13.20
  -3 -10   0   -1.10   11.20
   4 -10   0   30.70   34.10
  -4 -10   0   74.99   13.10
  -4 -10   0   72.89   13.50
  -4  10   0   91.19   20.20
   4  10   0   38.40   18.50
  -5 -10   0  126.29   18.80
  -5 -10   0  108.99   14.70
  -5  10   0   98.09   19.00
  -5 -10   0  126.19   23.70
  -5 -10   0  104.09   18.00
  -6  10   0  293.77   32.80
  -6 -10   0  359.96   26.80
  -6 -10   0  382.16   38.80
  -6 -10   0  361.26   28.10
  -7  10   0  205.28   25.90
  -7 -10   0  263.27   23.10
  -7 -10   0  208.68   20.50
  -8  10   0   39.00   12.40
  -8 -10   0   19.50   11.10
  -8 -10   0   36.00    8.50
  -9 -10   0   12.20    9.50
  -9 -10   0    6.40    7.10
   9 -10   0   12.20   21.20
   9  10   0   -1.50    7.20
   0 -11   0   20.00   26.80
   0 -11   0   29.50   20.70
   0  11   0    7.30   16.50
   1  11   0  668.83   49.70
  -1 -11   0  564.24   46.90
  -1 -11   0  600.34   47.50
  -1 -11   0  589.84   67.69
   2  11   0    1.60   17.90
  -2 -11   0    8.40   12.70
   2 -11   0   80.99   36.60
  -2 -11   0   39.10   16.60
  -3 -11   0  461.85   36.90
  -3 -11   0  456.25   36.80
   3  11   0  451.05   51.29
   4 -11   0  -25.30   50.09
  -4 -11   0   74.79   13.80
  -4 -11   0   67.19   13.40
  -5 -11   0   -2.40    9.20
  -5 -11   0   20.00    9.70
  -5  11   0    8.90   15.00
   5 -11   0  -20.00   29.40
  -6  11   0   63.99   16.10
   6 -11   0   52.49   27.60
  -6 -11   0  102.19   16.30
  -7 -11   0  270.27   22.70
  -7  11   0  244.88   26.60
  -7 -11   0  218.98   20.90
  -8 -11   0   51.89    9.00
   8 -11   0   24.90   24.00
  -8 -11   0   77.99   11.40
  -9 -11   0  271.67   19.90
   9  11   0  297.77   19.80
  -9 -11   0  286.97   21.90
   0 -12   0   15.60   15.90
   0 -12   0  -29.70   44.10
   0  12   0   24.80   25.10
   0 -12   0   -3.20   15.20
   1 -12   0   91.59   23.00
   1  12   0   45.50   22.80
  -1 -12   0   51.49   16.50
  -1 -12   0   41.70   15.70
  -2 -12   0 1326.87   77.19
  -2 -12   0 1217.88   85.09
  -3 -12   0  100.39   16.90
  -3 -12   0   92.69   14.90
   3 -12   0   61.69   35.70
  -4 -12   0  942.81   55.59
  -4 -12   0  906.01   57.49
  -5 -12   0  189.38   20.40
  -5 -12   0  197.38   22.10
   6 -12   0  -12.00   25.70
  -6 -12   0   53.79   11.20
  -6 -12   0   43.20    9.50
  -7 -12   0   -1.40    8.00
   7 -12   0    8.20   26.50
  -7 -12   0   10.60    9.40
  -8 -12   0   71.19   11.20
   8  12   0   71.79   10.70
  -8 -12   0   71.59   10.70
   0 -13   0  -11.20   14.40
   0 -13   0   12.50   16.20
  -1 -13   0   59.99   17.20
  -1 -13   0   58.89   15.20
   1 -13   0   68.29   19.10
  -2 -13   0 1036.90   65.49
  -2 -13   0 1029.80   62.69
  -3 -13   0  147.99   21.00
   3 -13   0   88.49   33.70
  -3 -13   0  117.09   17.10
  -4 -13   0   12.40   24.10
  -4 -13   0    3.70    9.70
   4 -13   0   24.40   31.00
  -5 -13   0   17.40    8.90
  -5 -13   0   12.50   10.00
   5 -13   0   23.40   27.20
  -6 -13   0    6.30    9.80
  -6 -13   0    2.80    8.70
   6 -13   0   25.70   29.30
  -7 -13   0  196.18   18.10
   7  13   0  159.18   21.40
  -7 -13   0  171.38   16.20
  -8 -13   0   59.99   15.30
   8 -13   0   28.30   31.50
   0 -14   0  750.02   50.39
   0 -14   0  666.43   52.09
   1 -14   0  -15.00   14.80
  -1 -14   0    6.30   13.10
  -1 -14   0   -0.90   11.70
   1 -14   0    4.80   17.20
  -2 -14   0    1.20   10.70
   2 -14   0    2.80   16.50
  -3 -14   0    6.60    9.10
  -3 -14   0    1.20   12.90
   3 -14   0  -16.30   18.00
  -4 -14   0    3.70    8.70
  -4 -14   0   -1.70   10.10
  -5 -14   0  125.99   18.20
  -5 -14   0  105.69   18.20
  -6 -14   0   -7.70    8.30
  -6 -14   0    5.40    7.20
  -7 -14   0   31.00    7.60
  -7 -14   0   32.20    8.20
   0 -15   0  -13.80   15.90
   0 -15   0   16.00   12.30
   1 -15   0  237.38   35.80
  -1 -15   0  232.38   31.60
   1 -15   0  233.98   28.30
  -1 -15   0  167.48   23.60
   2 -15   0   56.29   22.20
  -2 -15   0   68.19   12.10
  -2 -15   0   65.89   15.70
   2 -15   0   65.49   17.00
  -3 -15   0  188.08   22.40
   3 -15   0  226.88   31.10
  -3 -15   0  199.88   23.90
  -4 -15   0   58.69   10.80
  -4 -15   0   36.40   10.90
   4 -15   0   25.60   19.20
   5 -15   0   27.50   17.70
  -5 -15   0   31.90    9.90
  -5 -15   0   40.50    9.50
   6 -15   0  -28.80   13.10
  -6 -15   0    5.60    7.30
  -6 -15   0   -8.80    7.30
   0 -16   0  337.47   31.30
   0 -16   0  315.67   34.80
   1 -16   0   88.49   17.60
  -1 -16   0   83.39   17.70
  -1 -16   0   72.59   14.00
   1 -16   0   67.09   19.10
   2 -16   0   19.90   19.20
  -2 -16   0   34.30   11.50
   2 -16   0   30.10   16.30
  -2 -16   0   29.70   13.30
   3 -16   0   55.89   17.10
   3 -16   0   40.20   19.80
  -3 -16   0   51.39   11.80
  -3 -16   0   68.59   11.20
  -4 -16   0   66.59   10.60
   4 -16   0   82.39   21.00
  -4 -16   0   65.49   10.70
   4 -16   0   72.39   16.50
  -5 -16   0  198.28   16.90
  -5 -16   0  189.48   17.90
   5 -16   0  194.08   26.70
   0 -17   0   -5.90   14.80
   0 -17   0    5.50   11.20
   1 -17   0   15.50   11.70
   1 -17   0   33.20   15.00
  -1 -17   0   18.50   12.70
  -1 -17   0    0.40    9.60
  -2 -17   0  103.59   15.40
  -2 -17   0  127.99   16.90
   2 -17   0  131.09   21.50
   2 -17   0  134.29   21.00
  -3 -17   0   16.00    8.00
   3 -17   0  -11.70   11.00
   3 -17   0  -16.30   17.30
  -3 -17   0   20.20   10.20
  -4 -17   0   20.60    9.00
   4 -17   0  104.79   21.00
   4 -17   0   48.50   12.40
   0 -18   0  300.37   27.50
   0 -18   0  341.57   28.60
  -1 -18   0   65.89   14.40
   1 -18   0   96.69   17.60
  -1 -18   0  129.99   15.20
   1 -18   0  101.29   19.00
   0   0   1    0.50    1.30
   0   0  -1   -0.60    1.50
   1   0   1  299.87   16.30
  -1   0  -1  273.07   15.80
  -1   0   1  293.17   16.20
  -2   0  -1  325.17   17.60
  -2   0   1  308.97   18.30
   2   0  -1  291.77   17.10
  -2   0  -1  312.77   18.30
  -3   0   1 1483.95   78.99
  -3   0  -1 1427.06   78.89
  -3   0  -1 1571.14   78.19
   3   0  -1 1433.96   77.09
  -4   0   1  219.08   17.10
   4   0  -1  224.18   14.00
  -4   0  -1  216.58   19.60
  -4   0  -1  188.58   17.00
  -5   0  -1  -11.50    6.50
  -5   0   1   -6.20    6.40
  -5   0   1    7.50    7.70
  -6   0  -1    0.20    6.50
  -6   0   1    6.40   10.50
  -6   0   1    5.20    6.40
  -7   0  -1  544.25   32.70
  -7   0  -1  478.45   38.00
  -7   0  -1  504.65   34.30
  -7   0   1  521.55   37.80
  -7   0   1  533.75   32.90
  -7   0   1  539.45   35.60
  -8   0  -1   45.70   19.20
  -8   0  -1   30.90   10.00
  -8   0   1   36.40   11.20
  -8   0  -1   30.80    8.70
  -8   0   1   27.90    9.10
   9   0   1   66.39   14.10
  -9   0  -1   66.79   10.70
  -9   0   1   76.39   11.70
  -9   0  -1   94.09   13.70
  -9   0   1   67.59   11.20
  10   0  -1   19.70   17.20
  10   0   1    3.30   12.20
 -10   0  -1   -9.00    6.50
 -10   0   1   -2.00    8.80
  11   0  -1   27.50   19.20
 -11   0   1   91.59   13.50
  11   0   1   75.49   18.80
 -11   0  -1   71.29   10.70
  -1  -1  -1   46.80    3.50
  -1  -1  -1   45.30    4.40
   1   1  -1   40.50    4.60
  -1   1   1   44.00    4.60
   1   1   1   44.50    4.00
   1   1   1   44.10    4.00
  -1  -1   1   43.20    5.00
  -2   1   1  570.64   31.60
  -2  -1  -1  559.54   30.70
   2   1  -1  564.54   30.70
  -2  -1  -1  553.84   31.20
   2   1   1  573.74   30.80
  -2   1  -1  561.04   29.90
   2  -1  -1  557.44   29.40
  -2  -1   1  570.94   31.30
  -3  -1  -1  403.96   23.70
   3   1  -1  349.27   21.30
  -3   1   1  368.86   23.20
  -3  -1  -1  366.36   22.20
   3  -1  -1  369.26   19.90
  -3   1  -1  386.86   21.00
  -3  -1   1  361.46   22.50
   3   1   1  352.96   21.70
  -4  -1  -1  291.77   20.20
  -4   1   1  273.07   20.90
   4   1  -1  284.17   18.30
  -4   1  -1  300.87   20.10
  -4  -1   1  290.77   20.20
  -5   1   1 1134.29   61.89
  -5  -1  -1 1099.99   61.49
   5   1  -1 1234.78   62.39
  -5  -1  -1 1038.20   67.89
  -5   1   1 1156.08   65.79
  -5  -1   1 1130.59   64.89
  -5   1  -1 1107.19   61.69
  -5  -1   1 1119.29   61.69
  -6  -1  -1  375.36   24.80
  -6   1   1  377.26   25.60
  -6   1  -1  372.16   25.20
  -6  -1   1  391.66   32.20
  -6  -1   1  377.86   25.10
  -7  -1  -1    5.30    6.20
  -7   1   1    4.30   11.40
  -7  -1  -1   22.20   13.00
  -7  -1  -1   15.80   10.10
  -7   1   1   41.90   10.90
  -7   1   1    4.90    7.70
  -7   1  -1   33.60   13.70
  -7  -1   1   41.50   11.90
  -7  -1   1    9.70   12.30
  -7   1  -1    5.80    9.40
  -7   1  -1   13.30    7.40
  -7  -1   1   16.30    7.30
   8  -1   1  267.47   29.30
  -8   1   1  252.77   23.60
  -8   1   1  239.48   21.60
  -8  -1  -1  234.98   22.70
  -8  -1  -1  250.77   20.20
  -8  -1   1  208.98   23.10
  -8   1  -1  240.38   21.00
  -8  -1   1  258.27   32.40
  -8  -1   1  246.98   20.70
  -9   1   1   95.99   12.70
   9  -1   1  116.99   17.50
  -9  -1  -1  116.69   16.40
  -9  -1  -1  117.19   15.00
  -9   1   1   77.89   12.70
  -9  -1   1  136.59   20.20
  -9  -1   1  118.69   16.50
  -9   1  -1  110.49   15.20
   9  -1  -1  103.29   16.90
  -9   1  -1   93.19   16.20
  -9  -1   1  129.79   17.30
   9   1   1   96.09   14.80
  10   1  -1   91.09   15.60
 -10  -1  -1  158.38   17.60
 -10   1   1  112.29   18.20
 -10  -1  -1  135.39   14.70
 -10   1  -1  135.59   15.60
  10   1   1  140.29   17.00
 -10  -1   1  119.39   17.60
 -10  -1   1  149.69   18.50
  10  -1  -1  121.09   21.90
 -11   1   1   11.90   10.90
  11   1  -1  -11.00   14.80
 -11  -1  -1   20.30    8.00
 -11   1  -1    9.30    9.00
 -11  -1   1   38.20   13.30
  11   1   1    8.90   14.30
   0  -2  -1 3230.88  165.38
   0   2   1 3195.18  165.28
  -1  -2  -1 1632.34   85.99
   1   2  -1 1640.64   86.09
  -1  -2  -1 1718.83   85.09
   1  -2  -1 1701.83   84.79
  -1  -2   1 1538.95   86.79
   1   2   1 1624.84   85.69
  -2   2   1  399.56   24.00
  -2  -2  -1  417.36   22.40
  -2  -2  -1  393.86   24.10
   2   2  -1  393.16   23.10
  -2  -2   1  392.96   23.40
   2   2   1  405.36   23.10
  -3   2   1 2708.03  141.29
  -3  -2  -1 2806.72  139.79
   3   2   1 2547.15  141.09
  -3  -2   1 2660.03  140.19
  -4  -2  -1  209.68   16.80
  -4   2   1  218.38   18.60
   4   2  -1  232.28   16.60
  -4  -2   1  213.78   16.80
   4   2   1  236.18   17.50
  -5   2   1  799.12   45.80
   5   2  -1  810.82   46.40
  -5  -2  -1  733.33   49.10
  -5  -2  -1  782.72   45.20
  -5  -2   1  832.92   48.50
  -5   2  -1  783.52   45.60
  -5  -2   1  826.92   45.40
   6   2  -1  713.53   47.20
  -6  -2  -1  725.13   42.00
  -6   2   1  745.53   43.10
  -6  -2   1  713.83   48.00
  -6  -2   1  739.93   42.10
  -6   2  -1  712.73   42.70
  -7  -2  -1  161.68   18.50
  -7  -2  -1  154.78   15.50
   7  -2   1  200.28   23.70
  -7   2   1  193.18   20.80
  -7   2   1  156.08   17.30
  -7  -2  -1  120.49   19.50
  -7  -2   1  141.79   21.20
  -7   2  -1  162.68   18.90
  -7  -2   1  139.59   21.90
  -7   2  -1  139.49   16.90
  -7  -2   1  171.18   22.10
  -7  -2   1  165.18   16.50
  -8   2   1   41.10    9.60
  -8  -2  -1   23.90   11.80
  -8  -2  -1   36.90   17.00
  -8  -2  -1   51.59    9.30
   8  -2   1   64.49   19.00
  -8   2   1   58.99   15.90
  -8  -2   1   42.50    9.40
  -8  -2   1   57.59   11.80
  -8   2  -1   56.89   10.40
  -8   2  -1   62.79   10.60
  -8  -2   1   48.50   12.90
  -9  -2  -1  280.67   21.20
   9  -2   1  301.37   33.70
  -9  -2  -1  274.77   22.50
  -9   2   1  276.77   24.00
  -9  -2  -1  235.28   24.70
  -9  -2   1  285.17   22.50
  -9  -2   1  289.57   23.20
  -9   2  -1  305.17   22.30
   9   2   1  299.77   25.80
  -9  -2   1  224.68   25.60
  10   2  -1  129.39   17.20
  10  -2   1  142.59   29.40
 -10  -2  -1  159.28   18.50
 -10  -2  -1  163.28   15.40
 -10   2   1  135.69   18.70
  10   2   1  132.99   19.80
 -10  -2   1  202.78   20.30
 -10  -2   1  163.28   18.60
 -10   2  -1  154.68   16.60
  11  -2   1   69.09   23.20
 -11  -2  -1  101.29   13.70
  11   2  -1   87.29   15.10
 -11   2   1   93.19   13.30
 -11   2  -1   89.59   12.00
  11   2   1   68.89   15.40
   0  -3  -1 1158.98   61.99
   0   3  -1 1209.58   62.39
   0   3   1 1148.49   61.69
  -1   3   1  953.40   50.39
   1   3  -1 1032.00   51.99
  -1  -3  -1  920.41   51.99
   1  -3  -1  947.31   50.49
   1   3   1  984.00   51.59
  -1   3  -1  927.61   51.09
  -2  -3  -1  113.09    8.60
  -2   3  -1  117.29    7.80
  -2  -3   1   95.69    9.90
  -3  -3  -1  875.21   48.70
   3   3  -1  923.51   49.70
  -3  -3   1  859.21   49.60
   3   3   1  936.21   49.99
   4   3  -1  404.06   26.00
  -4  -3  -1  404.56   25.50
   4   3   1  413.46   26.60
  -4  -3   1  396.56   25.90
  -5  -3  -1   57.19    9.00
  -5  -3  -1   54.89   10.80
  -5   3   1   52.99    9.20
   5   3  -1   52.49    9.10
  -5  -3   1   38.20    8.30
   5   3   1   80.49   14.70
  -5   3  -1   51.49    9.30
  -5  -3   1   53.49   10.80
  -6  -3  -1   76.89   15.70
  -6   3   1   97.59   16.10
   6   3  -1   60.19   12.40
  -6   3  -1   91.69   15.40
  -6  -3   1   62.29   13.30
  -6  -3   1   57.69    9.00
  -7   3   1  118.79   18.50
  -7  -3  -1   98.59   14.40
  -7   3   1  106.39   16.00
  -7  -3  -1   89.59   13.40
  -7  -3  -1   85.39   13.30
  -7  -3   1  101.39   14.40
  -7   3  -1   90.79   12.10
  -7   3  -1   92.49   12.60
  -7  -3   1   95.79   20.00
  -7  -3   1   91.39   13.90
  -7  -3   1   86.09   14.30
  -8   3   1  217.88   22.20
  -8  -3  -1  217.08   19.30
  -8  -3  -1  217.28   24.60
  -8  -3  -1  224.08   20.70
  -8  -3   1  221.88   19.00
  -8   3  -1  206.78   21.00
  -8  -3   1  227.08   23.30
  -9  -3  -1  197.38   18.80
  -9  -3  -1  175.38   21.80
  -9  -3  -1  233.38   18.00
  -9   3   1  188.38   21.20
  -9  -3   1  200.18   20.60
  -9  -3   1  166.58   18.40
  -9   3  -1  177.28   18.90
  -9  -3   1  192.28   22.50
 -10  -3  -1   77.29   11.70
 -10  -3  -1  100.59   14.30
 -10   3   1   87.59   19.10
  10   3  -1   86.79   13.10
 -10  -3   1   93.09   13.10
  10   3   1   80.19   12.20
 -10   3  -1   69.99   11.10
 -10  -3   1   73.49   11.20
  11  -3   1  124.09   24.10
  11   3  -1   90.69   14.30
 -11   3   1  103.19   13.70
 -11  -3  -1  124.19   15.30
 -11   3  -1  118.29   15.80
  11  -3  -1   90.29   24.10
  11   3   1   92.29   14.50
   0   4   1  680.53   36.10
   0  -4  -1  625.24   36.90
   0   4  -1  653.93   36.30
  -1  -4  -1  181.18   14.70
  -1  -4   1  184.18   16.30
  -2  -4  -1 1645.64   89.59
   2   4  -1 1682.03   90.69
  -2   4  -1 1777.92   88.79
   2   4   1 1728.53   90.89
  -2  -4   1 1688.63   91.59
  -3  -4  -1 2744.93  142.19
   3   4  -1 2736.13  143.49
   3   4   1 2726.73  143.59
  -3  -4   1 2697.23  143.39
   4   4  -1   45.60    8.00
  -4  -4  -1   41.10    7.40
   4   4   1   59.39   11.90
  -4  -4   1   43.50    7.70
   5   4  -1  161.88   18.70
  -5  -4  -1  172.68   16.70
  -5  -4   1  154.28   16.50
   5   4   1  183.08   19.90
  -5  -4   1  137.59   20.30
  -6  -4  -1  302.77   33.20
  -6   4   1  280.17   26.20
  -6  -4  -1  296.67   26.10
  -6  -4  -1  295.77   22.80
  -6  -4   1  292.07   25.50
  -6  -4   1  288.27   22.60
  -6   4  -1  291.17   23.90
  -6  -4   1  341.67   30.90
  -6  -4   1  317.77   31.30
  -7  -4  -1   19.20    6.60
  -7   4   1   32.40   11.30
  -7  -4  -1   31.70   11.20
  -7  -4  -1   22.50   10.70
  -7  -4   1   42.40    8.50
  -7  -4   1   22.40   10.90
  -7  -4   1   39.10   12.60
  -7  -4   1   22.60   19.90
  -7   4  -1   47.70   11.10
  -8  -4  -1   32.40    9.90
  -8  -4  -1   44.00    8.60
  -8   4   1   35.80   11.20
  -8  -4  -1   25.50   10.70
  -8  -4   1   18.40    7.70
  -8   4  -1   27.90    9.60
  -8  -4   1   33.40   11.30
  -8  -4   1   28.80   11.10
  -9  -4  -1   18.70   10.30
  -9   4   1   21.30   10.20
  -9  -4  -1   11.70    9.40
  -9  -4  -1    3.50    7.40
  -9  -4   1   23.40    9.60
  -9  -4   1   20.40    9.90
  -9  -4   1   32.50   10.10
  -9   4  -1    7.70    8.50
  10  -4   1   13.80   27.50
 -10  -4  -1   23.80    7.80
 -10   4   1   25.50   12.10
 -10  -4  -1   23.00    8.70
 -10  -4   1   28.90    9.50
 -10   4  -1   26.90   15.10
 -10  -4   1   -2.40   16.30
  11  -4   1    8.70   19.40
 -11  -4  -1   19.80   16.90
  11   4  -1   13.40   10.90
 -11   4   1    5.10   10.20
 -11  -4  -1    9.60   11.70
  11   4   1   11.40   10.30
  11  -4  -1    7.80   20.70
 -11   4  -1   17.00    9.20
   0   5  -1  249.28   16.80
   0   5   1  241.58   17.40
   1   5  -1  210.78   15.80
  -1   5   1  221.18   14.30
   1   5   1  230.28   16.20
   1  -5  -1  197.78   17.80
  -1   5  -1  223.68   14.60
   2   5  -1  345.17   22.80
  -2  -5  -1  336.07   22.00
  -2  -5   1  355.16   24.60
  -2   5  -1  354.46   20.30
   2   5   1  345.77   22.80
   3   5  -1  492.25   30.70
  -3  -5  -1  505.35   29.10
  -3  -5   1  463.05   30.50
   3   5   1  491.05   30.90
   4   5  -1  507.75   31.40
  -4  -5  -1  458.95   29.70
  -4  -5  -1  487.35   31.70
  -4  -5   1  457.35   34.10
  -4  -5   1  437.16   31.00
   4   5   1  449.36   31.30
  -5  -5  -1  325.87   27.70
   5   5  -1  285.17   25.60
  -5  -5  -1  296.07   22.50
  -5  -5   1  257.37   22.40
  -5  -5   1  259.67   26.00
   5   5   1  273.37   25.80
  -6  -5  -1   46.80   12.20
  -6  -5  -1   26.30    8.20
  -6   5   1   53.29   12.50
   6   5  -1   22.00   13.90
  -6  -5  -1    7.90   10.40
  -6  -5  -1   39.00   17.80
  -6   5  -1   31.70   11.20
  -6  -5   1   25.50   10.90
  -6  -5   1   18.50    7.90
  -6  -5   1   43.50   14.00
  -6  -5   1   23.10   14.90
  -7  -5  -1   62.89   12.20
  -7  -5  -1   63.99   10.00
  -7   5   1   72.49   14.00
  -7  -5  -1   80.29   12.60
  -7  -5   1   73.19   12.70
  -7  -5   1   90.69   13.30
  -7  -5   1   64.39   14.10
  -7   5  -1   45.50   11.40
  -8  -5  -1  147.69   20.60
  -8  -5  -1  159.68   18.20
  -8   5   1  183.98   22.40
  -8  -5  -1  164.08   16.90
  -8  -5   1  174.08   16.80
  -8  -5   1  125.59   19.00
  -8  -5   1  164.58   21.50
  -8   5  -1  164.58   20.30
  -9  -5  -1  240.98   23.10
  -9  -5  -1  209.28   18.90
  -9   5   1  214.08   23.80
   9  -5   1  266.97   42.70
  -9  -5  -1  231.58   21.30
  -9  -5   1  196.48   23.60
  -9   5  -1  217.68   21.70
  -9  -5   1  225.08   21.40
  -9  -5   1  212.38   21.30
 -10  -5  -1   32.20    9.30
 -10  -5  -1   30.40    8.60
 -10   5   1   30.30   12.00
  10  -5   1   33.10   26.90
 -10   5  -1   51.49   11.60
  10   5   1   30.20   10.40
  10  -5  -1   36.10   27.60
 -10  -5   1   34.00   11.60
 -10  -5   1   27.00    9.10
  11  -5   1   -4.00   21.30
  11   5  -1   19.60    9.20
 -11  -5  -1    8.30    7.40
 -11   5   1    9.70   10.40
  11   5   1   17.80    9.20
 -11  -5   1    4.70    7.40
 -11   5  -1   21.00    9.00
   0   6   1 3831.12  195.08
   0   6  -1 3647.24  194.78
  -1   6   1 1163.48   60.99
   1   6  -1 1079.29   61.69
   1   6   1 1068.79   61.89
  -1   6  -1 1168.08   60.99
   2   6  -1  650.73   39.20
  -2  -6  -1  662.73   38.70
   2   6   1  646.14   39.20
  -2  -6   1  633.44   41.30
  -2   6  -1  666.23   36.50
   3   6  -1  714.43   41.70
  -3  -6  -1  668.33   44.00
  -3  -6  -1  674.03   39.70
  -3   6  -1  601.24   36.10
   3   6   1  683.83   41.60
  -3  -6   1  698.83   53.09
  -3  -6   1  761.52   42.20
   4   6  -1   57.39    9.90
  -4  -6  -1   71.79   12.50
  -4  -6  -1   54.59    9.70
  -4  -6   1   59.79   11.40
  -4  -6   1   75.69   12.70
   4   6   1   53.99   10.20
   5   6  -1  184.48   26.10
  -5  -6  -1  211.98   20.80
  -5  -6  -1  226.78   30.70
  -5  -6   1  196.38   20.70
  -5  -6   1  220.68   26.70
   5   6   1  203.68   24.90
  -6   6   1  339.87   31.50
   6   6  -1  272.57   41.60
  -6  -6  -1  332.17   38.60
  -6  -6  -1  367.26   26.00
  -6  -6  -1  345.47   27.60
  -6  -6  -1  336.67   30.40
  -6  -6   1  367.56   25.90
  -6  -6   1  344.57   27.60
  -6  -6   1  390.76   40.00
  -6  -6   1  377.16   32.50
  -6   6  -1  392.76   29.90
  -7  -6  -1   29.00   10.80
  -7  -6  -1   24.90   11.60
  -7  -6  -1   34.60    8.90
  -7   6  -1   20.30   17.90
  -7  -6   1   30.10    8.40
  -7  -6   1   24.70   15.00
  -8  -6  -1   26.40    7.40
   8  -6   1   12.20   29.70
  -8  -6  -1   13.90    8.80
  -8  -6  -1    2.00    9.20
  -8   6   1   26.40   11.70
  -8  -6   1   16.50    7.30
  -8  -6   1   11.50    9.70
  -8   6  -1   15.30   10.30
   9  -6   1   90.29   28.90
  -9  -6  -1   74.79   11.20
  -9  -6  -1   59.69   12.60
  -9  -6  -1   79.49   10.30
  -9   6   1   75.49   13.70
  -9   6  -1   82.29   13.10
  -9  -6   1  107.19   15.30
   9  -6  -1   73.09   29.40
  -9  -6   1   74.39   11.80
 -10  -6  -1   38.60    8.80
 -10  -6  -1   13.20   11.50
 -10  -6  -1   40.30    9.50
  10  -6   1   33.40   24.90
 -10   6   1   40.80   12.10
 -10  -6   1   18.50    8.50
  10  -6  -1   17.00   29.30
 -10  -6   1   49.20   11.60
  10   6   1   36.60    9.80
 -10   6  -1   10.40    9.40
 -11  -6  -1   -3.40    7.80
  11   6  -1   30.60    8.60
  11  -6   1   14.50   22.40
 -11  -6   1    4.40    8.60
  11   6   1   32.00    8.70
 -11   6  -1   10.00    8.40
   0   7   1  270.17   20.20
   0   7  -1  268.57   19.90
  -1   7   1  603.74   35.10
   1   7  -1  575.44   36.00
   1   7   1  585.24   36.20
  -1   7  -1  576.94   34.70
  -2  -7  -1  115.69   16.60
  -2  -7  -1  112.19   17.50
   2   7  -1   90.09   13.60
  -2   7  -1  109.49   12.50
   2   7   1   86.69   14.00
  -2  -7   1   93.39   17.20
  -3  -7  -1  394.36   33.10
   3   7  -1  403.66   29.60
  -3  -7  -1  410.26   28.80
   3   7   1  435.46   30.00
  -3  -7   1  448.76   33.00
  -3  -7   1  454.05   32.80
  -4  -7  -1  127.49   20.50
  -4  -7  -1  131.59   20.10
   4   7  -1  158.58   23.30
   4   7   1  175.18   26.10
  -4  -7   1  191.28   20.80
  -4  -7   1  127.49   22.70
  -5  -7  -1   13.60   12.10
  -5  -7  -1   -5.40   14.70
  -5   7   1   20.00   15.30
  -5  -7  -1   22.00    9.50
   5   7  -1   35.10   14.10
   5   7   1   10.90   12.70
  -5  -7   1   32.20    9.80
  -5   7  -1   13.90   13.80
  -5  -7   1   27.40   15.40
  -5  -7   1   15.80   11.20
  -5  -7   1   41.00   15.80
   6   7  -1  464.75   49.30
  -6   7   1  469.75   36.90
  -6  -7  -1  440.36   32.50
  -6  -7  -1  477.35   43.00
   6  -7   1  525.95   77.19
  -6  -7  -1  477.65   32.20
  -6  -7  -1  433.86   34.30
  -6  -7   1  503.85   32.70
  -6   7  -1  499.65   35.90
  -6  -7   1  447.26   37.80
  -6  -7   1  494.95   51.09
  -6  -7   1  477.35   32.00
   7  -7   1  184.58   41.40
  -7  -7  -1  180.68   20.40
  -7  -7  -1  153.58   18.30
  -7   7   1  193.18   24.60
  -7  -7  -1  173.48   21.40
  -7  -7   1  150.88   17.80
  -7  -7   1  178.98   19.50
  -7   7  -1  146.69   22.90
  -7  -7   1  183.48   26.90
  -8  -7  -1  546.05   35.60
   8  -7   1  515.55   59.39
  -8  -7  -1  530.25   34.00
  -8   7   1  500.25   37.90
  -8  -7  -1  557.74   34.20
  -8  -7   1  546.35   34.00
  -8   7  -1  514.35   37.40
  -8  -7   1  545.45   35.10
  -9   7   1   12.80   11.00
  -9  -7  -1   42.20    9.60
  -9  -7  -1   36.60   10.50
   9  -7   1   18.00   31.80
  -9  -7  -1   21.20    8.30
  -9   7  -1   19.70   10.30
  -9  -7   1   26.30    9.10
  -9  -7   1   22.60    9.10
  10   7  -1   50.09   10.10
 -10   7   1   51.19   12.50
 -10  -7  -1   45.60    8.90
  10  -7   1   29.20   26.00
 -10  -7  -1   24.10   11.50
  10   7   1   52.39    9.60
 -10   7  -1   32.90   10.90
 -10  -7   1   33.50   10.10
 -10  -7   1   45.50    8.60
   0   8   1   79.29   14.00
   0   8  -1   49.00    8.40
   1   8  -1 1070.29   60.69
  -1   8   1 1030.90   59.59
  -1   8  -1 1089.39   59.59
   1   8   1 1028.40   60.79
  -2  -8  -1  962.50   57.19
  -2  -8  -1  864.31   58.69
   2   8  -1  984.20   56.19
  -2  -8   1  999.10   61.99
  -2   8  -1  947.31   53.59
  -2  -8   1  894.81   59.19
   2   8   1  968.60   56.39
  -3  -8  -1   94.49   19.50
   3   8  -1  108.59   22.00
  -3  -8  -1  136.29   22.70
  -3  -8   1  134.89   24.00
   3   8   1  135.79   20.80
  -3  -8   1  126.29   16.90
  -4   8   1  178.38   23.00
  -4  -8  -1  193.88   22.80
  -4  -8   1  196.08   25.20
  -4  -8   1  186.58   28.30
  -4   8  -1  172.08   21.50
  -4  -8   1  159.78   22.70
  -5  -8  -1   34.00    9.60
  -5   8   1   56.19   15.70
  -5  -8  -1   42.30   12.10
   5   8  -1   23.40   16.20
  -5  -8  -1   18.60   13.70
  -5  -8   1   20.10   19.40
  -5  -8   1   43.00   15.10
  -5  -8   1   37.40    9.80
   5   8   1   24.40   17.60
  -5  -8   1   32.50   12.00
  -5   8  -1   35.60   15.20
  -6  -8  -1   28.60   13.30
  -6  -8  -1   39.00   11.70
  -6  -8  -1   36.80   20.00
  -6   8   1    2.50   16.80
  -6  -8  -1   37.30   10.30
  -6   8  -1   33.80   15.80
  -6  -8   1   39.00    9.70
  -6  -8   1   47.80   16.00
  -6  -8   1   27.10   10.50
  -7  -8  -1  417.76   30.00
  -7  -8  -1  485.35   30.40
   7  -8   1  365.86   50.69
  -7  -8  -1  426.96   29.50
  -7   8   1  429.66   34.40
  -7  -8   1  392.96   29.40
  -7  -8   1  390.66   35.50
  -7   8  -1  420.36   33.60
  -7  -8   1  405.36   29.70
   8  -8   1   40.10   30.40
  -8  -8  -1   11.20    9.70
  -8  -8  -1   19.90    9.40
  -8   8   1   15.20   12.10
  -8  -8   1   21.90    9.30
  -8  -8   1   18.70    8.70
  -8   8  -1    5.40   10.80
   9  -8   1   26.00   32.90
  -9  -8  -1  113.59   17.20
  -9   8   1   70.69   15.40
  -9  -8  -1   88.59   14.60
  -9  -8  -1   89.59   11.60
  -9  -8   1   78.39   12.90
  -9   8  -1  100.39   16.40
   9   8   1  131.49   16.50
  -9  -8   1   92.59   14.80
 -10  -8  -1   60.79    9.50
 -10   8   1   52.59   11.90
 -10  -8  -1   51.39   11.50
  10   8  -1   79.19   12.80
 -10  -8   1   77.39   12.50
 -10   8  -1   70.39   12.00
  10   8   1   75.79   12.40
 -10  -8   1   64.39   11.00
   0   9   1   34.10    9.00
   0   9  -1   42.00    9.40
  -1  -9  -1   30.40   19.00
  -1  -9  -1   43.10   15.50
  -1   9   1   44.00   10.00
   1   9  -1   52.99   10.40
  -1   9  -1   51.89    9.80
  -1  -9   1   58.99   16.80
  -1  -9   1   43.00   19.00
   1   9   1   45.30   10.50
  -2  -9  -1  279.17   33.40
   2   9  -1  204.88   25.00
  -2  -9  -1  213.88   27.90
  -2  -9   1  178.58   28.70
   2   9   1  190.48   25.80
  -2   9  -1  197.48   22.40
  -2  -9   1  191.68   34.70
  -3   9   1  330.67   37.00
   3   9  -1  308.77   33.10
  -3  -9  -1  423.96   34.10
  -3  -9   1  438.76   37.70
   3   9   1  356.56   34.00
  -3  -9   1  401.86   32.70
  -3   9  -1  274.17   38.00
  -3  -9   1  418.96   35.00
   4   9  -1   79.79   16.80
  -4  -9  -1  110.49   15.70
  -4  -9  -1  118.69   16.60
  -4   9   1   95.99   20.50
   4   9   1   60.49   17.50
  -4  -9   1  121.59   16.40
  -4  -9   1  147.09   23.00
  -4  -9   1  150.18   27.70
  -4  -9   1   77.89   21.00
  -4   9  -1  107.69   19.80
   5   9  -1   11.20   18.40
  -5  -9  -1    3.10   12.90
  -5  -9  -1    8.50    9.10
  -5   9   1  -12.60   14.80
  -5  -9  -1    7.20   11.00
  -5  -9   1  -11.30   10.60
  -5  -9   1    6.80    9.30
  -5   9  -1   30.00   16.00
   5   9   1   22.50   21.00
  -5  -9   1   19.60   14.90
  -6  -9  -1  115.79   18.70
  -6  -9  -1   88.79   13.50
  -6  -9  -1   99.09   15.00
  -6   9   1  108.79   19.40
  -6  -9   1   89.89   13.20
  -6  -9   1  107.79   18.00
  -6   9  -1   90.29   18.10
  -6  -9   1  115.79   14.70
  -7  -9  -1  201.98   19.70
  -7   9   1  150.38   19.80
  -7  -9  -1  167.98   21.70
  -7  -9  -1  163.18   19.50
  -7   9  -1  197.98   25.10
  -7  -9   1  188.78   26.70
  -7  -9   1  196.38   19.70
  -7  -9   1  176.68   19.00
  -8  -9  -1   98.59   15.10
  -8  -9  -1  116.99   17.10
  -8  -9  -1  130.99   16.00
  -8   9   1   83.89   15.50
  -8   9  -1   70.79   14.50
  -8  -9   1   87.69   12.30
  -8  -9   1  108.89   15.50
  -9  -9  -1   17.90   10.90
  -9   9   1    4.50   11.50
  -9  -9  -1    0.80    6.90
   9   9   1   10.30    8.40
  -9  -9   1   15.10    8.00
  -9   9  -1   -1.00   10.60
  -9  -9   1   14.00    9.50
  10  -9   1    1.70   18.00
 -10  -9  -1   -3.20    7.20
  10   9  -1   13.50    6.40
  10  -9  -1  -31.90   18.30
 -10  -9   1   12.80    7.60
 -10  -9   1    6.00    8.40
  10   9   1    8.60    6.60
 -10   9  -1   13.20    8.90
   0  10  -1   87.49   14.20
   0 -10   1   41.20   21.50
   0 -10   1   88.49   22.70
   0  10   1  113.39   23.50
   1  10  -1  165.68   23.90
  -1 -10  -1  152.38   23.80
  -1  10   1  162.58   25.80
  -1 -10  -1  139.69   27.50
  -1 -10   1   96.49   19.80
  -1 -10   1  128.69   28.30
  -1  10  -1  167.48   24.50
   1  10   1  129.89   24.20
  -1 -10   1  134.19   22.50
  -2 -10  -1   -4.30   17.20
   2  10  -1   15.60   10.50
   2 -10   1   42.80   32.30
  -2 -10  -1   23.20   13.50
  -2 -10   1  -11.00   12.50
  -2 -10   1   10.70   19.30
   2  10   1    6.10   11.20
  -2 -10   1    3.20   16.10
   3  10  -1  131.89   21.80
  -3 -10  -1  149.59   18.90
  -3 -10  -1  174.68   24.90
   3  10   1  113.89   20.30
  -3 -10   1  217.98   39.30
  -3 -10   1  167.28   24.50
  -3  10  -1  168.78   23.80
  -3 -10   1  187.58   26.80
  -3 -10   1  163.78   30.20
   4  10  -1  108.19   22.40
  -4 -10  -1  157.78   22.10
  -4  10   1  104.79   20.60
   4 -10  -1   37.30   39.20
  -4  10  -1  113.19   20.60
   4  10   1  104.69   22.80
  -4 -10   1  113.79   15.60
  -4 -10   1  146.79   19.80
  -5 -10  -1  250.07   24.30
  -5 -10  -1  252.67   24.10
  -5  10   1  217.08   31.00
  -5 -10   1  205.58   23.30
  -5 -10   1  227.48   22.50
  -5  10  -1  206.18   30.00
  -6 -10  -1  258.57   24.90
  -6  10   1  258.17   29.60
  -6 -10  -1  261.87   26.00
  -6 -10  -1  282.97   24.00
  -6 -10   1  285.97   23.80
  -6  10  -1  269.17   30.20
  -6 -10   1  252.37   22.90
  -6 -10   1  274.17   30.10
  -7 -10  -1   14.00    9.00
  -7 -10  -1    3.90    9.30
  -7  10   1    6.80   12.40
  -7 -10  -1   -8.70   10.90
  -7 -10   1   18.60    8.80
  -7 -10   1    8.40    9.20
  -7  10  -1    8.10   12.10
  -8  10   1   14.50   12.10
  -8 -10  -1   11.50   10.80
  -8 -10  -1    1.30    6.90
  -8 -10   1    0.20    7.30
  -8  10  -1   -5.60   11.70
  -8 -10   1    2.00   13.60
  -9 -10  -1   80.09   11.90
  -9 -10  -1   73.89   12.30
  -9  10  -1   55.29   12.50
  -9 -10   1   79.09   12.70
  -9 -10   1   73.09   11.30
   9  10   1   73.09   10.30
   0 -11   1  191.68   27.80
   0 -11  -1  202.38   27.30
   0  11   1  183.18   35.90
   0 -11   1  118.49   22.40
   0  11  -1  161.18   33.90
   1  11  -1   58.29   16.40
   1 -11   1   50.69   28.70
  -1 -11  -1   45.40   17.40
  -1 -11  -1   75.49   19.90
  -1 -11   1   32.80   27.70
  -1 -11   1   24.60   15.30
   1  11   1   54.29   17.70
  -1 -11   1   63.69   20.20
  -1 -11   1   44.30   16.00
   2  11  -1    2.90   15.30
   2 -11   1  -44.80   30.60
  -2 -11  -1    5.90   15.60
  -2 -11  -1    7.00   12.00
  -2 -11   1   10.10   13.50
  -2 -11   1   38.10   24.30
   2  11   1   -4.60   18.00
  -2 -11   1    7.50   14.50
  -2 -11   1   35.90   18.60
  -3 -11  -1   35.70   12.00
   3  11  -1   58.89   22.00
   3 -11   1   42.00   31.00
  -3 -11  -1   46.90   14.60
  -3 -11   1   34.30   13.50
  -3 -11   1   48.30   14.00
  -3 -11   1   62.79   17.40
   3  11   1   42.00   23.20
  -4 -11  -1  379.36   31.50
  -4 -11  -1  385.46   31.70
  -4 -11   1  356.06   42.20
  -4 -11   1  383.06   31.30
  -4 -11   1  349.77   29.50
  -5 -11  -1   85.29   12.70
   5 -11   1    8.30   28.70
  -5 -11  -1   55.39   12.10
  -5 -11  -1   60.69   13.70
   5 -11  -1   25.30   34.90
  -5  11  -1   64.19   17.60
  -5 -11   1   78.99   18.40
  -5 -11   1   64.99   11.80
  -5 -11   1   59.79   12.20
  -6 -11  -1  117.89   17.10
  -6 -11  -1  136.99   21.00
  -6 -11  -1  127.59   21.70
  -6 -11   1  159.18   28.60
  -6 -11   1  105.99   16.90
  -6  11  -1   81.99   17.00
  -6 -11   1  146.99   23.90
  -7 -11  -1   47.30   10.10
  -7 -11  -1   38.70   10.30
  -7 -11  -1   26.30   12.20
   7 -11   1   26.50   22.80
   7 -11  -1   43.70   25.70
  -7 -11   1   46.50    9.80
  -7  11  -1   24.00   13.00
  -7 -11   1   50.39    9.40
  -8 -11  -1  150.58   19.60
  -8 -11  -1  109.49   14.20
   8  11   1  126.79   16.50
  -8 -11   1  146.29   17.00
  -8 -11   1  121.69   14.50
  -9 -11  -1   56.69    8.90
   9 -11   1   34.20   19.60
  -9 -11  -1   73.69   16.60
   9  11  -1   81.79   11.70
   9  11   1   82.79   12.50
  -9 -11   1   72.29   10.10
   9 -11  -1   36.70   28.10
   0 -12   1   -7.40   21.40
   0 -12   1   28.50   15.80
   0 -12   1   20.80   17.60
   0 -12  -1   13.30   16.00
   0 -12  -1   12.90   14.70
   0  12  -1   -7.70   22.60
   1 -12   1  160.58   25.70
   1 -12   1   68.79   39.10
   1  12  -1  133.49   27.10
  -1 -12  -1  149.88   23.00
  -1 -12  -1  167.98   28.10
   1 -12   1  149.59   29.50
  -1 -12   1  170.38   41.80
  -1 -12   1  153.28   23.00
  -1 -12   1  124.39   20.50
  -1 -12   1  131.29   19.60
   1  12   1  138.19   28.70
   1 -12  -1  142.59   26.30
   2 -12   1   78.99   32.30
  -2 -12  -1   79.99   15.70
  -2 -12  -1   88.99   20.00
  -2 -12   1  111.79   24.60
  -2 -12   1   96.59   17.00
  -3 -12  -1    9.40   11.90
  -3 -12  -1    1.80   12.30
   3 -12   1   -5.40   29.40
  -3 -12   1   10.70   13.10
  -3 -12   1   13.50   17.00
  -3 -12   1   19.50   11.40
  -4 -12  -1   71.79   13.80
  -4 -12  -1   78.99   13.30
   4 -12   1   40.00   28.90
  -4 -12   1   72.49   18.90
  -4 -12   1   79.99   14.00
  -4 -12   1   83.09   13.20
   4 -12  -1   96.99   40.90
  -5 -12  -1  171.48   22.60
  -5 -12  -1  174.68   20.60
  -5 -12  -1  176.68   24.20
  -5 -12   1  178.68   32.40
  -5 -12   1  223.28   20.30
  -5 -12   1  193.88   23.90
   6 -12   1   42.20   26.00
  -6 -12  -1   60.59   10.60
  -6 -12  -1   38.40   10.50
  -6 -12  -1   35.10   12.50
  -6 -12   1   17.60   17.00
  -6 -12   1   70.59   11.20
   6 -12  -1   -0.70   28.30
  -6 -12   1   35.90    9.10
   7 -12   1   50.89   26.80
  -7 -12  -1   62.89   11.80
  -7 -12  -1   55.29   10.10
  -7 -12   1   51.49    9.60
   7 -12  -1   17.10   29.10
   7  12   1   76.39   12.70
  -7 -12   1   65.29   10.60
   8  12  -1    0.10    8.10
   8 -12   1    9.80   21.20
  -8 -12  -1   18.40   10.20
   8  12   1   16.90    9.40
  -8 -12   1   19.90    8.10
   8 -12  -1   48.00   26.80
   0 -13  -1   28.10   17.70
   0 -13   1   -0.50   15.70
   0 -13   1    3.90   19.70
   0 -13  -1  -17.60   14.40
   0 -13   1    1.50   13.70
   1 -13   1   52.19   24.30
   1 -13   1   37.40   17.60
   1 -13   1   87.59   61.89
  -1 -13  -1   46.30   15.60
  -1 -13  -1   36.50   14.70
  -1 -13   1   74.49   16.20
   1 -13  -1   73.69   20.60
  -1 -13   1   30.00   15.90
  -2 -13  -1   41.00   14.40
   2 -13   1    3.60   18.40
   2 -13   1   28.60   26.90
  -2 -13  -1   39.10   13.20
  -2 -13   1   39.00   14.00
   2 -13  -1   16.40   19.70
  -2 -13   1   27.00   12.50
   3 -13   1   32.30   27.60
  -3 -13  -1    9.20   10.30
  -3 -13  -1   19.20   12.10
  -3 -13   1   -4.60   11.80
  -3 -13   1   -3.90    9.60
  -4 -13  -1   12.80    9.90
   4 -13   1   17.30   28.60
  -4 -13  -1   29.50   14.90
  -4 -13   1   23.10   10.20
  -4 -13   1   55.19   15.60
   5 -13   1    3.60   25.10
  -5 -13  -1   47.30   10.70
  -5 -13  -1   50.99   11.40
  -5 -13  -1   38.80   13.10
  -5 -13   1   32.40    8.90
  -5 -13   1   35.40   11.30
  -6 -13  -1  150.28   20.10
  -6 -13  -1  164.48   18.40
   6 -13  -1   70.79   53.59
  -6 -13   1  160.38   18.40
  -6 -13   1  188.48   18.20
   7  13  -1   92.09   13.20
  -7 -13  -1   76.29   12.90
  -7 -13  -1   53.89   11.20
   7 -13   1   40.60   23.70
  -7 -13   1   55.29    8.80
  -7 -13   1   83.59   13.10
   8  13  -1   24.40   11.80
  -8 -13  -1   14.40    7.00
  -8 -13  -1   19.40   11.70
  -8 -13   1   19.50    7.60
   0 -14  -1  -21.80   13.80
   0 -14   1    6.80   14.60
   0 -14  -1   -4.60   15.10
   0 -14   1   18.40   16.00
   1 -14   1  217.58   29.80
  -1 -14  -1  149.59   22.20
   1 -14   1  156.18   25.50
  -1 -14  -1  251.47   27.50
  -1 -14   1  207.68   26.30
  -1 -14   1  241.18   30.40
   1 -14  -1  203.68   25.10
   1 -14  -1  225.18   35.30
   2 -14   1  259.97   36.60
  -2 -14  -1  291.67   26.80
   2 -14   1  303.37   43.30
  -2 -14   1  267.17   26.10
  -2 -14   1  309.07   49.50
   2 -14  -1  251.47   36.30
   3 -14   1   63.29   26.00
  -3 -14  -1   64.49   11.50
   3 -14   1   55.89   18.80
  -3 -14  -1   60.29   15.00
   3 -14  -1   63.99   20.10
  -3 -14   1   38.70   15.20
  -3 -14   1   50.39   10.80
   4 -14   1   59.29   34.70
   4 -14   1   17.80   18.80
  -4 -14  -1   19.40   10.90
  -4 -14  -1   29.30    9.60
  -4 -14   1   14.50   11.20
   4 -14  -1   44.00   19.20
  -5 -14  -1   95.49   13.10
   5 -14   1   30.20   28.20
  -5 -14  -1   92.79   13.20
  -5 -14   1   80.89   12.10
  -5 -14   1   85.09   13.00
  -6 -14  -1   24.80   10.20
  -6 -14  -1   18.90    7.50
   6 -14   1   25.10   24.40
  -6 -14   1   13.90    8.40
  -6 -14   1   14.00    8.00
  -7 -14  -1   81.69   12.90
   7 -14   1   12.80   23.80
  -7 -14  -1   53.29    8.60
  -7 -14   1   70.99    9.10
   0 -15  -1   31.10   17.80
   0 -15   1   28.90   13.50
   0 -15   1   44.40   18.20
   0 -15  -1   19.80   13.80
   1 -15   1   46.40   15.20
  -1 -15  -1   40.20   16.10
   1 -15   1   38.40   19.90
  -1 -15  -1   35.50   12.70
   1 -15  -1   54.79   16.30
  -1 -15   1   24.00   15.80
  -1 -15   1   49.70   12.50
   1 -15  -1   40.70   20.10
  -2 -15  -1  119.79   14.80
  -2 -15  -1  109.99   17.70
   2 -15   1   91.29   18.60
   2 -15   1   97.89   24.80
  -2 -15   1  160.28   20.30
   2 -15  -1   91.59   19.10
  -2 -15   1  118.59   18.50
   2 -15  -1   60.19   23.50
   3 -15   1  136.89   26.40
   3 -15   1  179.38   29.30
  -3 -15  -1  223.48   28.10
  -3 -15  -1  152.98   23.90
  -3 -15   1  180.58   23.10
   3 -15  -1  140.29   22.90
  -3 -15   1  179.48   19.00
   4 -15   1   19.50   19.20
  -4 -15  -1   51.49   11.30
  -4 -15  -1   77.89   12.10
  -4 -15   1   65.19   10.80
  -4 -15   1   57.89   11.70
   4 -15  -1   64.79   21.30
  -5 -15  -1   20.60   10.00
  -5 -15  -1    1.80    8.00
   5 -15   1    5.10   16.00
  -5 -15   1   26.40    8.80
  -5 -15   1   12.20    7.80
   5 -15  -1  -14.60   16.10
  -6 -15  -1   10.50    7.70
   6 -15   1    4.60   13.60
   6 -15  -1  -11.70   14.90
  -6 -15   1    0.10    8.60
   0 -16  -1    1.20   14.10
   0 -16  -1   23.20   14.20
   0 -16   1   -2.60   12.60
   0 -16   1    2.50   15.80
   1 -16   1   49.70   18.80
  -1 -16  -1   27.00   14.40
   1 -16   1   26.50   15.10
  -1 -16  -1   18.00   12.60
   1 -16  -1   -1.20   16.50
  -1 -16   1   19.10   11.80
  -1 -16   1   28.70   15.40
   1 -16  -1   38.90   15.10
   2 -16   1   78.29   17.10
   2 -16   1   90.39   22.20
  -2 -16  -1  104.99   16.10
  -2 -16  -1   93.79   14.00
   2 -16  -1   96.09   21.80
  -2 -16   1  106.29   14.10
   2 -16  -1  108.39   19.60
  -2 -16   1  154.38   22.20
   3 -16   1   22.50   18.80
  -3 -16  -1   26.00   11.00
  -3 -16  -1   20.20   10.40
   3 -16   1   27.00   15.60
  -3 -16   1   20.90   11.50
   3 -16  -1   47.70   17.10
   3 -16  -1   14.20   18.20
  -3 -16   1   25.40    9.50
   4 -16   1   47.50   15.20
  -4 -16  -1   49.40    9.70
  -4 -16  -1   43.70   10.30
   4 -16   1   12.40   20.50
   4 -16  -1   36.80   15.60
   4 -16  -1    7.50   18.50
  -4 -16   1   37.90    8.90
  -5 -16  -1   11.00    9.80
   5 -16   1  -24.50   19.40
   5 -16   1   21.20   11.80
   5 -16  -1   20.20   13.10
  -5 -16   1   28.90    7.50
  -5 -16   1    0.70    8.80
   0 -17  -1  346.17   30.50
   0 -17  -1  338.17   28.10
   0 -17   1  322.87   26.70
   0 -17   1  336.67   31.60
   1 -17   1   45.30   12.10
  -1 -17  -1   31.20   11.20
   1 -17   1   41.00   17.60
  -1 -17  -1   43.10   13.30
   1 -17  -1   41.00   13.70
  -1 -17   1   23.40   10.10
   1 -17  -1   32.40   15.10
  -1 -17   1   32.80   15.10
   2 -17   1   61.29   12.70
  -2 -17  -1   32.00   11.80
  -2 -17  -1   43.30   10.70
   2 -17   1   74.39   24.00
   2 -17  -1    8.10   17.30
  -2 -17   1   23.60    9.40
  -2 -17   1   51.49   17.40
   2 -17  -1   61.49   14.20
  -3 -17  -1   15.00   10.60
  -3 -17  -1   18.20    9.50
   3 -17   1  -32.70   18.40
   3 -17   1    1.70   11.10
  -3 -17   1   19.80    7.50
   3 -17  -1   14.40   12.50
   3 -17  -1   10.10   15.70
  -4 -17  -1   87.29   12.50
  -4 -17  -1  105.79   15.80
   4 -17   1  106.19   23.70
   4 -17   1   88.09   13.40
   4 -17  -1   80.49   22.40
   4 -17  -1   92.59   20.60
  -4 -17   1  126.49   17.00
  -4 -17   1  104.99   13.50
   0 -18   1    2.90   15.60
   0 -18  -1  -18.90   13.10
  -1 -18  -1    7.20   12.10
   1 -18   1   16.90   17.20
   1 -18   1    4.90    9.10
  -1 -18  -1   -6.10   10.60
  -1 -18   1   24.40   14.40
   1 -18  -1   16.60   15.10
  -1 -18   1    9.90    9.30
   0   0   2  452.05   25.00
  -2   0  -2   69.79    7.30
  -2   0   2   61.99    6.70
  -3   0  -2   15.60    4.50
  -3   0   2    1.40    5.60
   3   0  -2   13.30    2.80
  -3   0   2   15.50    4.10
   4   0  -2  166.08   11.80
  -4   0  -2  173.58   25.00
  -4   0   2  155.48   14.90
  -5   0  -2   10.90    6.20
  -5   0   2   27.40    7.60
  -5   0   2   17.80    8.70
   5   0  -2   23.50    5.20
  -6   0   2  311.37   29.60
  -6   0  -2  326.77   22.70
  -6   0   2  330.17   22.90
  -7   0   2  359.56   25.10
  -7   0  -2  371.06   24.70
  -7   0  -2  323.87   31.00
  -7   0   2  325.77   29.60
  -7   0   2  377.56   31.20
  -7   0  -2  335.87   26.20
  -8   0   2  592.54   41.20
  -8   0  -2  632.14   39.50
  -8   0   2  608.94   38.30
   8   0   2  537.35   54.09
  -8   0  -2  623.04   37.90
  -8   0   2  591.44   40.00
  -9   0  -2  776.42   48.90
   9   0   2  873.31   52.19
  -9   0   2  787.22   49.30
  -9   0   2  850.91   49.30
  -9   0  -2  852.81   47.70
 -10   0  -2   85.19   12.80
  10   0   2   84.59   16.00
  10   0  -2   80.19   21.20
 -10   0   2   91.89   18.30
  11   0   2   47.80   17.80
 -11   0  -2   60.99    9.70
 -11   0   2   66.79   28.70
   0  -1  -2 9999.00  511.35
  -1  -1  -2 4864.31  267.27
  -1   1   2 5209.48  267.07
  -1  -1   2 5439.16  267.97
   1   1   2 5282.07  265.97
  -2   1   2 1595.04   85.09
  -2  -1  -2 1558.24   85.09
   2   1  -2 1588.84   85.39
  -2  -1   2 1718.23   85.49
  -3  -1  -2 1707.93   92.09
   3   1  -2 1749.22   90.59
  -3  -1  -2 1654.03   90.79
  -3   1   2 1786.72   91.89
   3  -1  -2 1723.63   89.19
  -3  -1   2 1735.13   91.49
  -3   1  -2 1684.83   90.09
  -4   1   2  450.15   29.30
   4   1  -2  474.05   27.50
  -4   1  -2  440.66   28.10
  -4  -1   2  452.05   28.70
   4  -1  -2  469.95   25.20
  -5  -1  -2  488.95   29.30
  -5   1   2  469.45   33.40
   5   1  -2  507.35   30.30
  -5   1   2  457.35   29.70
  -5   1  -2  443.96   29.40
  -5  -1   2  488.05   29.50
  -5  -1   2  504.05   32.80
  -6   1   2  224.28   26.70
  -6  -1  -2  215.08   17.70
  -6   1   2  217.48   18.90
  -6  -1   2  236.68   18.50
  -6  -1   2  207.68   25.10
  -6   1  -2  201.78   18.00
  -7  -1  -2   96.79   12.60
  -7  -1  -2   77.89   13.00
  -7   1   2   70.39   11.10
  -7   1   2   64.09   15.40
  -7  -1  -2   88.49   15.20
  -7   1   2   89.19   14.00
   7  -1   2   91.89   18.30
  -7   1  -2   84.79   11.60
  -7  -1   2   87.69   13.90
  -7  -1   2   89.89   18.30
  -7  -1   2   83.29   14.50
  -7   1  -2   68.59    9.90
  -7  -1   2   77.39   13.90
  -8   1   2   58.79   13.70
   8  -1   2   46.60   18.70
  -8   1   2   59.09   10.70
  -8  -1  -2   86.99   14.10
  -8  -1  -2   55.79   10.90
  -8  -1   2   61.29   13.10
  -8  -1   2   46.50   12.30
   8   1   2   68.29   18.70
  -8   1  -2   52.49    9.70
  -8   1  -2   46.20   10.00
  -8  -1   2   54.49    9.70
  -9   1   2   12.20    8.30
  -9  -1  -2   20.10    8.80
  -9   1   2   21.00   10.40
   9  -1   2   -7.10   13.40
  -9  -1  -2   13.50    7.40
   9   1   2   22.70   11.30
  -9  -1   2    7.40   10.50
  -9   1  -2   16.30    7.50
  -9  -1   2   49.30   12.20
  -9   1  -2   25.50    8.70
  -9  -1   2   27.30    8.30
   9  -1  -2   42.70   15.90
  10   1  -2   91.79   19.90
 -10  -1  -2   92.69   12.50
 -10  -1  -2   77.29   12.60
  10  -1   2  110.79   26.50
 -10  -1   2   83.79   12.60
  10   1   2   96.59   14.60
 -10  -1   2   75.59   15.50
 -10   1  -2  106.89   13.10
 -11  -1  -2  162.88   15.50
  11  -1   2  155.58   25.90
  11  -1   2   77.89   24.20
 -11   1   2  126.09   17.90
  11   1   2  137.89   24.10
 -11   1  -2  155.48   16.00
  -1  -2  -2  821.42   43.70
  -1   2   2  867.21   43.40
   1   2   2  785.52   43.30
  -1  -2   2  780.82   45.00
   1  -2  -2  762.72   42.50
  -2  -2  -2 2473.25  130.19
   2   2  -2 2544.35  130.19
  -2  -2  -2 2361.56  128.09
  -2   2   2 2498.85  129.99
  -2  -2   2 2692.33  130.39
   2   2   2 2333.77  129.49
  -3  -2  -2  630.34   34.30
   3   2  -2  610.74   35.00
  -3   2   2  597.44   36.10
   3   2   2  609.94   35.40
  -3  -2   2  616.74   35.40
  -3   2  -2  610.24   33.40
   4   2  -2  395.46   24.70
  -4  -2  -2  395.16   25.10
  -4   2  -2  380.36   23.00
  -4  -2   2  376.06   25.00
   5   2  -2 1065.89   58.49
  -5   2   2 1086.29   58.29
  -5  -2  -2 1017.50   57.39
  -5   2   2 1010.50   61.69
  -5   2  -2 1012.50   57.69
  -5  -2   2 1036.80   60.29
  -5  -2   2 1029.90   57.29
  -6  -2  -2  248.68   19.50
  -6   2   2  266.77   21.40
   6   2  -2  266.57   27.10
  -6   2  -2  270.27   20.60
  -6  -2   2  257.07   27.20
  -6  -2   2  218.98   19.60
  -7   2   2  143.19   22.20
  -7  -2  -2  129.29   15.10
  -7  -2  -2  139.39   17.30
  -7  -2  -2  134.99   19.50
  -7   2   2  150.78   17.70
   7  -2   2  174.58   22.40
  -7  -2   2  154.28   16.10
  -7  -2   2  151.08   17.40
  -7  -2   2  165.18   30.10
  -7   2  -2  145.59   16.40
  -7  -2   2  104.09   15.40
  -7   2  -2  149.88   17.50
   8  -2   2  118.19   28.90
  -8  -2  -2  134.69   16.20
  -8  -2  -2  136.59   17.60
  -8   2   2  123.29   15.80
  -8   2   2  132.29   17.70
  -8  -2  -2  152.78   17.90
  -8   2  -2  130.49   17.80
  -8  -2   2  168.78   22.30
  -8   2  -2  142.39   17.30
  -8  -2   2  137.29   16.60
  -8  -2   2  160.98   16.50
  -9  -2  -2  460.25   31.20
  -9  -2  -2  448.56   29.70
   9  -2   2  410.26   39.70
  -9   2   2  469.35   33.40
  -9  -2   2  488.35   32.80
   9   2   2  505.15   33.40
  -9  -2   2  458.95   33.40
  -9   2  -2  462.25   30.30
  -9  -2   2  482.65   31.70
 -10  -2  -2   98.99   12.20
  10  -2   2  117.09   23.60
 -10   2   2  110.59   23.80
 -10  -2  -2   98.59   13.10
 -10   2  -2  110.49   13.60
 -10  -2   2  139.29   17.50
  10   2   2  112.79   19.00
 -10  -2   2  109.59   16.90
 -11   2   2   13.70   13.80
  11   2  -2   40.70   13.40
 -11  -2  -2   53.79    8.50
  11  -2   2   57.19   22.00
  11   2   2   53.09   13.80
 -11   2  -2   49.00    9.70
   0   3  -2  811.62   45.20
  -1  -3  -2 1458.95   80.19
   1   3  -2 1471.15   80.59
  -1  -3  -2 1469.95   78.09
   1  -3  -2 1585.54   78.89
   1   3   2 1552.24   79.89
  -2  -3  -2  793.22   41.30
   2   3  -2  784.32   43.70
   2  -3  -2  768.02   41.00
   2   3   2  767.32   43.50
  -2  -3   2  788.42   44.30
  -3  -3  -2 1741.93   90.99
   3   3  -2 1723.63   92.39
   3   3   2 1708.93   92.69
  -3  -3   2 1751.42   92.79
   4   3  -2  714.63   41.10
  -4  -3  -2  728.33   40.70
   4   3   2  679.53   41.80
  -4  -3   2  689.33   41.70
  -5  -3  -2  104.39   18.10
  -5   3   2  143.59   16.90
   5   3  -2  142.79   16.80
  -5  -3  -2  130.09   15.40
  -5   3  -2  105.79   16.30
  -5  -3   2  110.29   14.50
  -5  -3   2  122.69   17.50
   6   3  -2   31.90   11.20
  -6  -3  -2   30.60    8.20
  -6   3   2   36.00    9.80
  -6   3  -2   24.80    8.60
  -6  -3   2   23.70   11.40
  -6  -3   2   35.80   12.10
  -6   3  -2   37.30   10.40
  -6  -3   2   26.30    7.80
  -6  -3   2   33.50   13.80
  -7  -3  -2   84.49   12.30
  -7  -3  -2   78.29   10.70
  -7   3   2   83.09   13.70
   7  -3   2   81.69   23.10
  -7  -3  -2   91.39   14.90
  -7   3  -2   90.39   12.20
  -7   3  -2  101.69   15.70
  -7  -3   2   51.09   17.80
  -7  -3   2   81.19   12.50
  -7  -3   2   76.79   10.80
  -8   3   2  299.87   28.10
  -8  -3  -2  337.87   29.40
  -8  -3  -2  328.67   23.50
  -8  -3  -2  325.77   24.70
   8  -3   2  360.46   47.50
  -8  -3   2  300.57   27.10
  -8  -3   2  304.37   42.20
  -8  -3   2  339.27   24.60
  -8   3  -2  305.87   24.50
  -9  -3  -2  121.39   16.10
  -9  -3  -2  128.79   14.80
  -9   3   2   88.79   14.10
  -9  -3  -2  106.49   15.50
   9   3   2  121.09   18.40
  -9   3  -2  111.59   14.90
  -9  -3   2  131.59   18.80
  -9  -3   2  111.19   16.00
  -9  -3   2  140.19   21.50
 -10   3   2   51.39   14.00
 -10  -3  -2   61.29   11.30
 -10  -3  -2   73.49   10.90
  10   3   2   40.60   10.80
 -10  -3   2   55.99   11.10
 -10   3  -2   50.09    9.50
  11   3  -2   -0.50   11.10
 -11  -3  -2    8.90    7.10
  11  -3   2   16.80   19.30
 -11   3   2    1.90   12.30
  11   3   2   10.30   11.00
  11  -3  -2   36.30   21.70
 -11   3  -2   16.30    8.30
   0   4  -2 1286.67   69.09
   0   4   2 1334.97   68.29
   0  -4  -2 1208.68   68.49
   1   4  -2 1809.32   93.59
   1  -4  -2 1784.82   91.99
  -1   4  -2 1541.65   92.59
   1   4   2 1866.71   93.09
  -2  -4  -2 2563.04  133.79
   2   4  -2 2560.34  136.19
   2  -4  -2 2475.05  133.79
  -2  -4   2 2649.63  137.59
   2   4   2 2689.13  136.29
  -3  -4  -2 1350.16   69.69
   3   4  -2 1305.07   71.59
  -3   4  -2 1293.77   68.99
   3   4   2 1281.47   71.79
  -3  -4   2 1320.97   72.09
   4   4  -2  573.64   36.10
  -4  -4  -2  581.14   34.90
   4   4   2  550.44   36.50
  -4  -4   2  638.74   37.50
  -5  -4  -2  796.32   48.40
  -5  -4  -2  785.72   46.30
   5   4  -2  799.22   48.30
  -5  -4   2  817.12   49.30
  -5  -4   2  778.22   45.80
  -6  -4  -2   87.19   19.20
  -6   4   2  134.59   16.50
  -6  -4  -2   75.59   12.60
  -6  -4  -2  101.49   17.10
  -6  -4   2  105.19   15.10
  -6  -4   2   93.59   13.40
  -6  -4   2   94.59   14.90
  -6  -4   2  107.59   17.30
  -6   4  -2  110.39   13.00
  -7  -4  -2  721.43   46.60
  -7  -4  -2  747.43   45.20
  -7   4   2  787.12   47.10
  -7  -4  -2  792.02   44.10
  -7  -4   2  725.73   46.10
  -7  -4   2  649.64   57.59
  -7  -4   2  774.12   44.00
  -7   4  -2  776.92   44.80
  -7  -4   2  699.53   49.20
  -8  -4  -2   63.39   13.00
  -8   4   2   27.90   11.80
  -8  -4  -2   46.90    8.30
  -8  -4  -2   45.10   10.10
  -8  -4   2   38.90    9.10
  -8  -4   2   83.99   33.40
  -8  -4   2   54.99   11.40
  -8   4  -2   64.49   10.70
  -9   4   2   45.60   12.10
  -9  -4  -2   22.90    9.80
  -9  -4  -2   22.30    7.70
  -9  -4  -2   48.40   11.90
  -9   4  -2   36.30    9.50
  -9  -4   2   39.70   10.60
  -9  -4   2   28.30   10.00
   9   4   2   26.00   10.00
  10  -4   2  173.28   33.20
 -10   4   2  165.08   23.90
 -10  -4  -2  149.59   18.00
 -10  -4  -2  183.48   15.80
 -10  -4   2  145.49   18.60
 -10  -4   2  153.68   22.70
  10   4   2  174.28   21.90
 -10   4  -2  180.68   20.50
  11  -4   2   33.30   20.10
 -11   4   2   23.20   12.30
 -11  -4  -2   33.30    8.10
 -11  -4  -2   38.20    8.80
  11   4  -2   15.10   10.10
 -11   4  -2   24.60    8.90
  11   4   2   37.60   11.10
   0   5  -2  265.37   18.60
   0   5   2  265.37   18.20
   1   5  -2 1173.68   65.19
   1  -5  -2 1139.19   64.89
   1   5   2 1287.07   65.39
  -1   5  -2 1159.38   64.69
  -2  -5  -2 1943.01  102.29
   2   5  -2 1995.30  104.79
   2  -5  -2 1817.22  103.09
   2   5   2 2083.39  105.19
  -2  -5   2 1912.71  106.59
  -2   5  -2 1998.80  102.99
   3   5  -2  953.40   53.89
  -3  -5  -2  937.11   51.39
  -3  -5   2  984.40   54.79
   3   5   2  929.71   54.19
  -3   5  -2  929.01   50.29
   4   5  -2  917.01   53.09
  -4  -5  -2  942.71   52.89
  -4  -5  -2  895.91   51.19
   4   5   2  855.91   53.39
  -4  -5   2  875.81   52.19
  -4  -5   2  947.21   53.99
   5   5  -2  305.97   26.40
  -5  -5  -2  281.07   23.50
  -5  -5  -2  302.47   27.10
  -5  -5   2  309.27   22.90
  -5  -5   2  302.77   27.60
  -6  -5  -2   47.20   12.40
  -6  -5  -2   65.19   12.50
  -6  -5  -2   52.49    9.30
   6   5  -2   52.19   15.30
  -6   5   2   51.69   14.80
  -6   5  -2   61.19   11.50
  -6  -5   2   33.50   12.50
  -6  -5   2   43.70    9.10
  -6  -5   2   38.40   14.60
  -6  -5   2   51.29   11.30
  -7  -5  -2  978.60   57.39
  -7  -5  -2  961.70   58.19
  -7  -5  -2  968.30   56.39
  -7   5   2  982.10   60.19
  -7  -5   2  994.90   61.79
  -7   5  -2 1014.90   57.49
  -7  -5   2  988.50   57.89
  -7  -5   2 1015.20   56.39
  -8  -5  -2  392.96   30.10
  -8   5   2  397.06   31.60
  -8  -5  -2  343.67   26.40
  -8  -5  -2  376.96   26.30
  -8  -5   2  376.56   26.30
  -8  -5   2  352.76   28.80
  -8   5  -2  409.06   28.60
  -9  -5  -2   61.69   12.90
   9  -5   2   99.59   27.80
  -9  -5  -2   64.39    9.50
  -9  -5  -2   78.29   11.70
  -9   5   2   87.19   13.90
  -9  -5   2   62.79   11.50
   9   5   2   71.89   12.60
  -9   5  -2   89.99   12.70
  -9  -5   2   62.59   11.50
  10  -5   2  147.99   30.30
 -10   5   2  156.38   22.70
 -10  -5  -2  166.28   17.20
 -10  -5  -2  152.28   14.80
 -10  -5   2  150.48   20.60
 -10  -5   2  133.99   16.80
 -10   5  -2  178.78   19.10
  10  -5  -2  129.89   31.10
  10   5   2  162.38   18.50
 -11  -5  -2  -15.00    9.00
  11   5  -2   14.10    9.30
  11  -5   2    3.20   18.10
 -11   5   2  -13.40   11.90
  11   5   2   12.90    9.00
 -11   5  -2   22.30    8.60
   0   6   2 1752.32   92.69
   0   6  -2 1696.43   92.49
   1   6  -2  293.17   21.40
   1   6   2  316.77   21.70
  -1   6  -2  310.37   21.00
  -2  -6  -2 2904.41  150.68
   2   6  -2 2851.41  152.88
   2   6   2 3144.49  153.68
  -2  -6   2 2651.33  154.98
  -3  -6  -2  391.06   25.30
  -3  -6  -2  368.56   31.00
   3   6  -2  401.16   27.60
  -3  -6   2  418.26   30.70
  -3   6  -2  393.06   23.40
   3   6   2  406.56   28.30
  -4  -6  -2   38.50   10.90
   4   6  -2   25.10    8.70
  -4  -6  -2   38.70    9.00
  -4  -6   2   18.20    9.60
   4   6   2   31.70   10.00
  -4  -6   2   42.20   10.60
  -5  -6  -2   63.49   11.20
   5   6  -2  119.79   21.10
  -5   6   2   91.89   17.50
  -5  -6   2  105.39   16.50
  -5   6  -2  102.59   14.10
  -5  -6   2   86.19   14.00
  -5  -6   2   84.39   15.70
  -6   6   2  160.38   26.20
  -6  -6  -2  179.18   22.00
   6  -6   2  297.07   44.70
   6   6  -2  203.58   35.10
  -6  -6  -2  210.98   19.90
  -6  -6  -2  225.08   24.30
  -6  -6   2  231.28   26.10
  -6  -6   2  209.08   19.20
  -6  -6   2  171.48   33.50
  -6  -6   2  203.08   22.40
  -6   6  -2  206.28   23.30
  -7  -6  -2  220.68   29.90
  -7   6   2  250.27   30.30
  -7  -6  -2  248.28   21.70
   7  -6   2  311.17   47.10
  -7  -6   2  239.98   20.90
  -7  -6   2  236.98   32.00
  -7  -6   2  263.67   35.80
  -7  -6   2  284.67   23.30
  -7   6  -2  295.17   25.20
  -8  -6  -2  108.19   14.10
  -8  -6  -2   56.89   12.40
  -8  -6  -2   75.69   10.90
  -8   6   2   80.09   15.30
   8  -6   2  107.89   30.40
  -8  -6   2   68.99   11.70
  -8  -6   2   86.69   14.40
  -8   6  -2   73.39   12.60
  -9   6   2   29.70   12.20
  -9  -6  -2   38.10    8.10
  -9  -6  -2   60.39   12.70
   9  -6   2   42.80   25.00
  -9  -6  -2   44.10    9.60
  -9   6  -2   38.90   10.80
  -9  -6   2   45.60   10.40
   9  -6  -2   71.89   33.40
  -9  -6   2   59.49   10.40
   9   6   2   43.50   10.60
 -10   6   2  131.19   16.30
  10  -6   2   76.29   26.50
 -10  -6  -2   90.59   13.50
 -10  -6  -2  113.59   14.70
 -10   6  -2  133.09   17.20
 -10  -6   2  139.59   18.10
 -10  -6   2  107.19   14.80
  10   6   2  133.29   15.70
  11   6  -2   30.80    8.80
 -11  -6  -2   28.70    8.90
  11  -6   2   -6.10   19.70
 -11  -6   2   21.20    9.00
 -11   6  -2   35.40    8.50
  11   6   2   24.40    8.40
   0   7   2  162.58   15.90
   0   7  -2  166.38   15.70
   1   7  -2 1223.88   69.69
   1   7   2 1266.47   70.19
  -1   7  -2 1260.17   68.59
  -2  -7  -2  350.06   34.40
  -2  -7  -2  422.76   27.20
   2   7  -2  424.16   28.60
  -2  -7   2  363.76   37.80
  -2  -7   2  409.86   35.30
   2   7   2  437.06   29.10
  -2   7  -2  408.46   26.10
  -3  -7  -2  733.63   43.40
  -3  -7  -2  706.23   47.70
   3   7  -2  757.92   45.70
  -3  -7   2  797.52   48.70
  -3  -7   2  732.53   46.80
   3   7   2  742.53   46.50
  -3   7  -2  722.03   41.10
   4   7  -2   26.60   14.60
  -4  -7  -2   35.60   10.90
   4   7   2   43.50   11.60
  -4  -7   2   46.40   13.30
  -4  -7   2   33.60   10.30
  -5  -7  -2  216.68   26.60
  -5  -7  -2  220.78   26.80
   5   7  -2  215.18   29.90
   5  -7   2  234.38   80.29
  -5  -7  -2  251.67   23.20
  -5   7   2  225.48   29.20
  -5  -7   2  257.77   27.20
  -5  -7   2  238.78   22.60
  -5   7  -2  275.47   27.60
  -5  -7   2  293.47   24.50
  -5  -7   2  265.37   32.00
  -6  -7  -2  307.07   28.30
  -6   7   2  302.87   31.90
  -6  -7  -2  347.17   27.80
  -6  -7  -2  370.36   26.50
   6   7  -2  332.57   47.50
   6  -7   2  393.36   50.69
  -6  -7   2  343.77   27.50
  -6  -7   2  366.36   25.80
  -6  -7   2  321.27   31.30
  -6   7  -2  373.06   30.60
  -6  -7   2  316.97   44.20
  -7   7   2  176.38   26.50
  -7  -7  -2  234.68   21.50
   7  -7   2  246.78   40.40
  -7  -7  -2  267.07   22.60
  -7  -7  -2  248.88   23.80
  -7   7  -2  262.17   25.80
  -7  -7   2  235.98   20.50
  -7  -7   2  251.57   28.00
  -7  -7   2  205.68   22.50
  -8  -7  -2    0.80    7.80
  -8   7   2   13.10   12.50
  -8  -7  -2    2.60    7.10
   8  -7   2  -38.20   26.70
  -8  -7  -2    4.50   10.10
  -8  -7   2    8.10    9.00
  -8  -7   2    3.00    7.60
  -8   7  -2   24.50   10.90
  -9   7   2   29.10   11.90
  -9  -7  -2   34.50    9.10
   9  -7   2   54.19   30.70
  -9  -7  -2   23.30   26.40
  -9  -7  -2   16.20    7.90
  -9   7  -2   17.60   10.00
  -9  -7   2   18.30    8.20
  -9  -7   2   23.10    8.60
   9   7   2   -2.00    8.30
 -10  -7  -2  149.79   13.90
  10  -7   2   60.39   23.90
 -10   7   2   73.29   14.50
 -10  -7  -2  121.59   14.00
 -10  -7   2   93.19   13.00
 -10  -7   2  136.19   14.80
 -10   7  -2  127.89   17.20
  10   7   2  110.89   15.10
   0   8   2 1248.28   71.79
   0   8  -2 1290.07   71.39
   1   8  -2  252.47   21.80
  -1  -8  -2  207.98   27.70
  -1   8  -2  284.77   21.40
   1   8   2  289.07   22.60
  -1  -8   2  183.48   32.50
  -2  -8  -2  523.65   43.40
  -2  -8  -2  629.64   38.90
   2   8  -2  626.04   39.80
  -2  -8   2  594.54   46.00
  -2   8  -2  612.04   36.90
   2   8   2  629.64   40.20
  -2  -8   2  548.35   43.60
  -3  -8  -2   96.79   15.80
   3   8  -2  122.69   22.10
   3   8   2  113.09   23.40
  -3  -8   2  139.49   24.60
  -3  -8   2  133.89   17.50
   4   8  -2   59.99   14.00
  -4   8   2   43.80   18.50
   4   8   2   49.20   14.90
  -4  -8   2   61.89   16.00
  -4   8  -2   81.09   18.40
  -4  -8   2   58.49   13.80
  -4  -8   2   46.20   14.80
  -4  -8   2   60.19   12.90
  -5  -8  -2   65.99   11.90
  -5   8   2   98.29   17.80
  -5  -8  -2   91.29   15.20
  -5  -8  -2   87.39   14.60
   5   8  -2   75.79   19.20
  -5  -8   2   86.69   20.60
  -5   8  -2  115.89   17.70
  -5  -8   2   71.39   12.90
  -5  -8   2   74.89   11.60
  -5  -8   2   89.49   15.50
  -6  -8  -2  287.97   26.20
  -6  -8  -2  246.18   23.40
   6  -8   2  166.38   46.00
  -6  -8  -2  260.57   24.50
  -6  -8   2  281.07   28.90
  -6  -8   2  230.18   21.80
  -7  -8  -2   16.80    8.50
   7  -8   2   21.90   32.90
  -7  -8  -2   10.70   10.20
  -7  -8  -2    7.20    9.00
  -7   8   2    9.20   13.50
  -7  -8   2   -2.20    8.60
  -7   8  -2   11.50   12.10
  -7  -8   2   16.00    8.20
  -7  -8   2    1.30   12.40
  -8  -8  -2  327.77   24.20
  -8  -8  -2  303.87   23.60
  -8  -8  -2  288.87   26.40
  -8   8   2  297.77   29.40
  -8  -8   2  311.67   25.20
  -8  -8   2  339.97   24.50
  -8   8  -2  313.27   27.30
  -9  -8  -2   72.39   14.60
   9  -8   2   18.70   28.10
  -9  -8  -2   89.19   14.00
  -9  -8  -2   95.09   14.30
  -9   8   2   87.59   15.00
  -9  -8   2   65.79   10.60
  -9  -8   2   52.09   11.60
   9   8   2  100.29   16.60
  -9   8  -2   94.09   14.80
 -10  -8  -2   42.70   12.90
  10   8  -2   46.90    9.60
  10   8   2   36.10    8.50
 -10  -8   2   50.69   10.20
 -10  -8   2   60.09    9.30
 -10   8  -2   38.90   10.30
   0   9   2  116.29   19.10
   0   9  -2  100.29   17.80
  -1  -9  -2  212.58   31.10
   1   9  -2  289.57   25.80
  -1  -9  -2  203.68   33.60
   1   9   2  338.67   26.00
  -1   9  -2  322.37   24.80
  -1  -9   2  225.08   34.00
  -1  -9   2  232.08   38.60
   2   9  -2  359.76   29.30
  -2  -9  -2  310.27   32.90
  -2  -9   2  314.97   33.60
  -2   9  -2  310.97   28.20
   2   9   2  345.77   30.40
  -2  -9   2  340.57   39.40
  -3   9   2   95.99   20.00
   3  -9   2   26.00   32.90
   3   9  -2   77.59   14.60
   3   9   2   96.99   17.00
  -3   9  -2   85.79   20.80
  -3  -9   2   91.09   19.10
  -3  -9   2  114.49   16.90
  -3  -9   2  109.39   17.30
   4   9  -2  476.65   43.70
  -4  -9  -2  498.95   37.90
  -4  -9  -2  474.85   36.00
  -4   9   2  408.76   39.90
  -4  -9   2  496.95   36.00
  -4  -9   2  519.25   45.60
   4   9   2  453.05   45.20
  -4   9  -2  483.85   41.10
  -4  -9   2  505.95   37.90
  -4  -9   2  518.35   35.70
  -5  -9  -2  153.78   17.20
  -5   9   2  145.89   21.50
   5   9  -2   87.79   23.90
  -5  -9  -2  112.99   16.20
  -5  -9  -2  132.49   19.50
  -5   9  -2   99.99   18.70
  -5  -9   2  152.38   18.90
  -5  -9   2  103.29   15.10
  -5  -9   2  121.19   17.20
  -5  -9   2  140.49   27.10
  -6  -9  -2   94.39   14.00
  -6  -9  -2   95.59   13.70
  -6   9   2   82.79   16.90
  -6  -9  -2   70.89   12.40
  -6  -9   2  114.99   17.20
  -6   9  -2   57.29   15.60
  -6  -9   2  105.19   17.30
  -6  -9   2  124.69   17.60
  -7  -9  -2  120.99   18.80
  -7  -9  -2  141.59   17.30
  -7   9   2  121.99   18.40
  -7  -9  -2  132.29   18.50
  -7  -9   2  135.39   17.60
  -7  -9   2  129.59   16.70
  -7  -9   2  116.69   17.00
  -7   9  -2  110.29   16.70
  -8   9   2    5.10   11.90
  -8  -9  -2   20.50    8.10
  -8  -9  -2    5.60    8.10
  -8  -9  -2   11.00   10.00
  -8  -9   2   -7.90    8.10
  -8   9  -2    2.10   10.70
  -8  -9   2    3.30    7.80
   8   9   2   21.90    9.00
  -9  -9  -2   25.50    8.90
  -9   9   2   22.30   11.70
  -9  -9  -2   15.00    7.20
  -9  -9  -2   19.10   12.50
  -9   9  -2    8.00   10.70
   9   9   2   10.30    8.10
  -9  -9   2   13.90    8.50
  -9  -9   2   17.10    8.20
  10   9  -2   69.39   10.90
 -10  -9  -2   60.99    9.20
 -10  -9   2   64.39   10.40
  10   9   2   64.29    9.20
  10  -9  -2   23.60   23.20
 -10   9  -2   64.69   10.60
 -10  -9   2   62.49    9.60
   0  10  -2  902.51   59.49
   0 -10   2  726.43   59.69
  -1 -10  -2   51.49   26.50
   1 -10   2   39.80   36.60
   1  10  -2   70.89   14.00
  -1 -10   2   80.79   19.80
  -1 -10   2   76.19   25.00
   1  10   2   67.19   15.20
  -1 -10   2   54.99   17.90
  -2 -10  -2  109.59   18.60
  -2 -10  -2  150.38   22.20
  -2 -10   2  105.89   23.30
  -2 -10   2  103.79   18.20
  -2 -10   2   99.29   20.10
  -2 -10   2  120.69   19.10
  -3 -10  -2  181.78   21.90
   3  10  -2  190.78   34.40
  -3 -10  -2  200.98   26.40
  -3 -10   2  189.58   36.90
  -3 -10   2  215.08   26.10
  -3  10  -2  179.58   25.20
  -3 -10   2  192.88   26.70
  -3 -10   2  175.38   27.30
  -4 -10  -2   79.99   15.90
   4  10  -2   45.10   20.70
   4 -10   2   30.00   28.70
  -4 -10  -2   84.99   14.80
  -4 -10   2   36.70   23.00
  -4  10  -2   52.99   18.20
  -4 -10   2   70.29   12.60
  -4 -10   2   82.09   14.50
  -4 -10   2   84.69   16.20
  -5 -10  -2  106.99   15.20
  -5 -10  -2  127.49   16.30
   5 -10   2   61.49   30.20
  -5 -10  -2   93.59   14.10
  -5  10   2  139.09   20.50
  -5 -10   2  121.29   18.30
  -5  10  -2  130.99   20.90
  -5 -10   2  100.89   14.20
  -5 -10   2  116.59   17.60
  -6 -10  -2  188.28   21.40
  -6 -10  -2  179.38   21.60
  -6 -10  -2  215.58   21.80
  -6  10   2  187.78   27.30
  -6 -10   2  190.38   20.40
  -6 -10   2  178.48   19.90
  -6  10  -2  229.18   29.00
  -6 -10   2  198.58   25.80
  -7 -10  -2   -9.20    8.90
  -7 -10  -2   -1.60    9.80
  -7  10   2  -14.80   12.40
  -7 -10  -2    2.80    9.10
  -7 -10   2    6.60    8.70
  -7 -10   2    0.20    8.20
  -7  10  -2    2.50   12.40
  -7 -10   2   -3.50   12.50
  -8 -10  -2   52.89   10.20
  -8 -10  -2   69.89   13.80
  -8 -10  -2   69.79   10.30
   8  10   2   73.69   11.80
  -8 -10   2   72.19   12.80
  -8 -10   2   48.90    9.90
  -8  10  -2   55.79   22.30
   9 -10   2   17.20   20.00
  -9 -10  -2   23.50    6.90
  -9 -10  -2   47.50   12.40
  -9 -10   2   -2.10    7.80
  -9 -10   2   24.10    8.40
  -9  10  -2   -9.20   10.10
   9 -10  -2    6.30   22.20
   9  10   2    9.10    7.80
   0 -11  -2  960.20   67.19
   0 -11   2 1091.09   66.89
   0  11  -2  888.11   64.09
   0 -11   2  862.81   63.59
   0 -11   2 1004.10   65.89
   1 -11   2  191.68   30.70
  -1 -11  -2  267.47   38.40
  -1 -11  -2  203.88   31.30
   1  11  -2  227.68   36.30
   1 -11   2  216.18   31.90
  -1 -11   2  213.78   33.50
  -1 -11   2  242.78   32.10
  -1 -11   2  289.27   53.09
  -1 -11   2  222.28   33.20
   2  11  -2  137.39   24.40
  -2 -11  -2  210.58   23.80
  -2 -11  -2  173.38   26.10
  -2 -11   2  166.58   29.80
  -2 -11   2  149.49   28.50
  -2 -11   2  186.48   27.60
  -2 -11   2  170.08   21.30
   3 -11   2   39.60   28.80
  -3 -11  -2  111.09   17.60
  -3 -11  -2  100.59   17.40
  -3 -11   2   32.30   26.70
  -3 -11   2   70.89   15.70
  -3 -11   2  100.89   17.00
  -3 -11   2   81.79   15.40
  -4 -11  -2   31.50   12.20
   4 -11   2  -13.60   28.30
  -4 -11  -2   20.00   13.70
  -4 -11   2   36.10   11.20
  -4 -11   2   39.80   12.20
  -4 -11   2   34.00   14.20
  -5 -11  -2  182.38   23.60
  -5 -11  -2  235.18   23.70
  -5 -11  -2  231.08   23.00
  -5 -11   2  181.58   26.90
  -5 -11   2  239.48   21.70
  -5  11  -2  187.68   30.20
  -5 -11   2  224.58   23.40
  -6 -11  -2   65.59   11.70
   6 -11   2   14.20   24.90
  -6 -11  -2   42.10   12.10
  -6 -11  -2   52.09   11.30
  -6 -11   2   57.49   12.20
  -6  11  -2   30.60   14.30
  -6 -11   2   49.70   10.40
  -6 -11   2   59.49   15.40
   6 -11  -2  -15.80   32.90
  -7 -11  -2   60.09   12.20
   7 -11   2   -8.30   21.50
  -7 -11  -2   40.20   10.20
  -7 -11  -2   39.70   15.70
   7 -11  -2  -19.30   34.10
  -7 -11   2   26.50    9.70
  -7  11  -2   34.20   12.40
  -7 -11   2   45.10    9.10
   7  11   2   49.10   12.80
  -8 -11  -2   35.80   10.40
  -8 -11  -2   47.10   13.00
   8 -11   2    5.50   22.40
  -8 -11  -2   24.30    7.70
   8  11   2   42.20   10.20
   8 -11  -2   -4.10   27.10
  -8 -11   2   41.80    8.60
  -8 -11   2   26.70    8.80
  -8  11  -2   45.60   13.20
   9 -11   2   45.80   18.60
  -9 -11  -2  -41.30   21.50
   9  11  -2   35.30    7.30
  -9 -11   2   -5.00    8.10
  -9 -11   2   16.40    7.80
   9  11   2   18.30    8.30
   0 -12  -2   60.79   17.70
   0 -12   2   66.69   39.90
   0 -12   2  112.69   23.10
   0 -12   2  112.69   22.30
   0  12  -2   64.99   25.60
   0 -12   2   68.49   18.70
   0 -12  -2   96.79   21.90
   1 -12   2   26.80   36.10
  -1 -12  -2  124.59   22.60
   1 -12   2  129.09   27.60
  -1 -12  -2   67.09   16.10
   1 -12   2   98.19   23.90
  -1 -12   2  106.09   19.60
  -1 -12   2  101.79   20.10
  -1 -12   2  114.79   19.70
  -2 -12  -2  765.92   52.69
  -2 -12  -2  696.53   63.49
  -2 -12   2  829.52   52.59
  -2 -12   2  706.63   82.39
  -2 -12   2  850.61   54.09
  -2 -12   2  765.92   52.09
   3 -12   2   63.49   27.80
  -3 -12  -2   93.09   15.40
  -3 -12  -2  122.79   17.20
  -3 -12   2   92.69   16.00
  -3 -12   2   88.09   14.20
  -3 -12   2   98.39   17.00
  -4 -12  -2  114.69   15.50
   4 -12   2   47.30   27.90
  -4 -12  -2   77.79   14.30
  -4 -12   2   85.09   15.10
  -4 -12   2   97.59   13.60
  -4 -12   2   99.99   17.00
  -5 -12  -2  295.17   25.60
  -5 -12  -2  275.07   25.00
  -5 -12   2  278.07   23.80
  -5 -12   2  302.07   37.20
  -5 -12   2  301.87   30.10
  -6 -12  -2   -0.80    9.90
  -6 -12  -2  -11.00    9.70
  -6 -12  -2    1.00    8.70
   6 -12   2  -21.40   21.80
  -6 -12   2   11.80    9.90
  -6 -12   2   10.10    7.70
  -6 -12   2    4.90   13.60
  -7 -12  -2   86.79   14.90
  -7 -12  -2   88.79   13.90
  -7 -12  -2   75.09   12.70
  -7 -12   2  122.79   16.10
  -7 -12   2   94.29   15.40
   7  12   2   99.89   14.50
  -8 -12  -2   47.30    8.30
   8 -12   2   34.70   21.20
  -8 -12  -2   35.00   14.20
  -8 -12   2   74.99    9.50
   8  12   2   73.29   12.20
  -8 -12   2   70.69   12.60
   0 -13  -2  579.44   45.90
   0 -13   2  506.95   45.90
   0 -13   2  476.35   42.80
   0 -13  -2  449.66   42.90
   0 -13   2  593.74   44.50
   0 -13   2  474.45   69.59
   1 -13   2  239.38   64.69
  -1 -13  -2  331.37   35.10
   1 -13   2  273.47   36.90
   1 -13   2  296.07   38.70
  -1 -13  -2  303.37   33.70
   1 -13   2  377.66   40.90
  -1 -13   2  379.76   34.70
  -1 -13   2  374.66   33.20
  -1 -13   2  345.97   35.70
   1 -13  -2  278.17   38.70
  -2 -13  -2  201.68   28.20
  -2 -13  -2  225.68   29.00
   2 -13   2  178.58   28.80
   2 -13   2  193.38   29.70
  -2 -13   2  215.18   24.90
  -2 -13   2  253.07   28.30
   2 -13  -2  194.88   29.30
  -2 -13   2  224.98   29.70
  -3 -13  -2  140.89   17.10
  -3 -13  -2  145.29   23.70
   3 -13   2  108.29   29.90
  -3 -13   2  139.79   20.20
  -3 -13   2  177.68   26.10
  -3 -13   2  184.48   26.10
   4 -13   2   29.70   25.20
  -4 -13  -2   57.09   13.40
  -4 -13  -2   53.29   12.30
  -4 -13   2   62.49   14.60
  -4 -13   2   63.49   12.30
  -4 -13   2   33.00   15.70
  -5 -13  -2   22.40   10.20
  -5 -13  -2   22.40   10.80
   5 -13   2  -18.00   24.10
  -5 -13  -2   11.50   10.80
  -5 -13   2   11.00    7.90
  -5 -13   2    8.00   14.20
  -5 -13   2   20.20   10.40
   6 -13   2   63.99   27.90
  -6 -13  -2  111.49   17.20
  -6 -13  -2  118.59   14.70
  -6 -13  -2  131.29   19.60
  -6 -13   2  124.79   21.00
  -6 -13   2   85.19   12.00
  -6 -13   2  107.69   17.10
  -7 -13  -2   -4.20   11.20
   7 -13   2  -17.40   19.90
  -7 -13  -2    1.20    6.60
  -7 -13   2   -1.60    7.30
  -7 -13   2    1.70    7.10
   8  13  -2  113.29   17.20
   8 -13   2  135.39   21.80
   0 -14  -2  227.58   31.30
   0 -14   2  211.58   34.50
   0 -14  -2  232.78   32.60
   0 -14   2  249.58   30.00
   0 -14   2  228.88   30.10
   1 -14   2  297.57   32.70
   1 -14   2  330.37   35.90
  -1 -14  -2  285.37   31.40
   1 -14   2  283.17   39.00
  -1 -14  -2  276.17   30.50
   1 -14  -2  234.28   34.60
  -1 -14   2  275.47   31.30
  -1 -14   2  277.97   28.20
   1 -14  -2  224.58   36.50
  -1 -14   2  284.87   31.70
  -2 -14  -2   60.49   13.80
   2 -14   2   98.99   27.30
   2 -14   2   94.79   22.20
   2 -14   2   71.59   19.90
  -2 -14  -2   63.39   18.00
   2 -14  -2   70.89   19.90
  -2 -14   2   62.59   12.60
   3 -14   2  203.28   29.70
  -3 -14  -2  191.88   27.80
   3 -14   2  138.79   25.20
  -3 -14  -2  201.28   24.50
  -3 -14   2  240.18   28.80
  -3 -14   2  255.47   27.90
   3 -14  -2  132.69   25.30
  -3 -14   2  211.98   20.60
   4 -14   2   67.19   24.10
   4 -14   2   32.50   18.10
  -4 -14  -2   35.10   12.80
  -4 -14  -2   43.40   11.10
  -4 -14  -2   39.90   11.80
  -4 -14   2   37.40   12.90
   4 -14  -2   49.50   20.30
  -4 -14   2   55.89   10.20
  -5 -14  -2   63.69   13.20
  -5 -14  -2   76.09   13.40
   5 -14   2   81.59   26.50
  -5 -14  -2   57.29   11.90
  -5 -14   2   64.09   10.70
  -5 -14   2   61.49   12.20
   6 -14   2   39.80   22.40
  -6 -14  -2    0.40    7.30
  -6 -14  -2   25.20   11.30
  -6 -14   2   -2.40    8.50
  -6 -14   2   18.10    7.80
   7 -14   2  107.29   16.40
  -7 -14  -2   86.69   12.30
   7 -14  -2   62.29   16.90
  -7 -14   2   58.49   10.20
   0 -15  -2  234.58   29.60
   0 -15  -2  257.07   34.20
   0 -15   2  264.07   36.40
   0 -15   2  235.68   27.90
   0 -15   2  259.57   29.70
  -1 -15  -2   15.00   14.30
  -1 -15  -2   36.10   13.40
   1 -15   2    0.80   15.30
   1 -15   2   25.20   14.10
   1 -15   2    5.40   19.00
   1 -15  -2   28.20   15.20
  -1 -15   2   16.00   15.50
  -1 -15   2   14.50   10.80
   1 -15  -2   35.30   19.30
  -2 -15  -2   73.59   16.50
   2 -15   2   92.49   17.90
   2 -15   2   80.39   24.70
   2 -15   2  104.89   26.10
  -2 -15  -2   67.39   13.20
   2 -15  -2   51.69   17.90
  -2 -15   2   85.69   12.70
   2 -15  -2   40.40   20.90
  -2 -15   2   83.69   17.80
   3 -15   2   86.99   19.00
   3 -15   2  137.59   25.00
   3 -15   2  102.99   25.30
  -3 -15  -2   64.49   14.10
  -3 -15  -2   96.39   15.40
   3 -15  -2   47.70   22.40
  -3 -15   2   76.59   11.50
  -3 -15   2   87.89   15.60
   3 -15  -2   78.89   22.80
  -4 -15  -2  225.38   24.40
  -4 -15  -2  226.08   23.60
  -4 -15  -2  196.38   21.00
   4 -15   2  199.28   31.90
   4 -15   2  236.08   38.10
   4 -15  -2  201.08   27.20
  -4 -15   2  207.18   22.30
  -4 -15   2  228.08   19.70
  -5 -15  -2   32.50   11.50
   5 -15   2   62.59   22.30
   5 -15   2   11.00   15.80
  -5 -15  -2   31.80    9.00
  -5 -15   2   44.30   10.00
   5 -15  -2   38.60   19.40
  -5 -15   2   45.60    8.70
   6 -15   2  131.09   18.60
  -6 -15  -2  135.29   14.90
   6 -15   2  156.68   23.50
  -6 -15   2  156.08   13.70
   6 -15  -2  174.88   21.10
  -6 -15   2  110.49   17.40
   0 -16   2  124.89   21.00
   0 -16   2   85.29   15.80
   0 -16  -2  104.19   18.70
   0 -16  -2  104.49   17.70
  -1 -16  -2  105.89   16.10
   1 -16   2   83.99   20.50
   1 -16   2   68.69   16.10
  -1 -16  -2   93.69   16.90
  -1 -16   2   81.99   17.30
  -1 -16   2   58.59   13.10
   1 -16  -2   59.19   18.30
   2 -16   2  110.19   22.10
   2 -16   2   84.39   16.80
  -2 -16  -2  102.79   15.20
  -2 -16  -2   88.39   15.50
  -2 -16   2   69.59   15.80
   2 -16  -2   88.89   19.50
  -2 -16   2   94.09   13.20
   2 -16  -2   72.49   20.00
  -3 -16  -2   64.49   12.70
  -3 -16  -2   51.79   13.50
   3 -16   2   64.89   15.80
   3 -16   2   99.09   22.30
  -3 -16  -2   67.89   11.90
  -3 -16   2   59.89   12.70
  -3 -16   2   46.80    9.80
   3 -16  -2   75.79   18.50
   3 -16  -2   49.90   19.00
   4 -16   2   -0.30   12.30
  -4 -16  -2  -11.60   12.00
   4 -16   2   -7.30   21.30
  -4 -16  -2   -5.00    8.90
  -4 -16   2   11.00    7.00
   4 -16  -2    3.70   15.00
  -4 -16   2   15.00   11.70
   5 -16   2   -6.60   24.50
   5 -16   2    3.90   11.10
  -5 -16  -2   -5.00    8.30
  -5 -16   2   -2.60    6.40
   5 -16  -2    1.00   13.50
  -5 -16   2   -8.00   10.00
   5 -16  -2  -22.40   19.20
   0 -17   2   39.60   18.60
   0 -17  -2   31.90   14.80
   0 -17  -2   29.90   12.80
   0 -17   2   31.90   10.50
   1 -17   2   27.40   11.20
  -1 -17  -2   12.60   11.30
   1 -17   2   28.00   32.60
  -1 -17  -2   53.99   12.20
   1 -17  -2   40.00   14.00
  -1 -17   2   29.60    9.30
   1 -17  -2   17.00   14.00
   2 -17   2   18.20   18.70
  -2 -17  -2   54.79   13.40
   2 -17   2   75.79   12.80
  -2 -17   2   72.49   14.10
   2 -17  -2   63.19   14.20
   2 -17  -2   23.70   17.50
  -2 -17   2   94.89   14.10
   3 -17   2  -29.50   20.90
  -3 -17  -2    6.10    9.30
   3 -17   2   25.50   11.00
   3 -17  -2  -11.90   14.00
   3 -17  -2   32.70   17.90
  -3 -17   2   13.40    6.90
  -3 -17   2  -10.00   12.10
   0 -18  -2   17.10   15.20
   0 -18  -2   19.90   13.80
   0 -18   2   45.90   17.80
   0   0   3    0.50    3.10
  -1   0   3 1641.24   86.09
  -3   0   3 3716.23  180.38
  -3   0  -3 3038.50  184.08
   3   0  -3 3585.24  179.68
   4   0  -3  358.86   21.80
  -5   0   3  844.72   46.40
  -5   0   3  826.92   49.60
  -5   0  -3  776.72   45.90
  -6   0   3   81.69   10.60
  -6   0  -3   58.29    8.70
  -6   0   3   82.29   14.60
  -7   0  -3  135.39   15.10
   7   0   3  154.98   18.40
  -7   0   3   95.89   19.50
  -7   0  -3  141.59   17.90
  -7   0   3  110.79   16.60
  -7   0   3  127.89   16.40
  -7   0   3  113.09   17.40
  -8   0   3 1014.70   64.79
  -8   0   3 1059.79   62.49
   8   0   3 1202.98   66.09
  -8   0  -3 1087.99   62.39
  -8   0  -3 1059.79   61.49
  -8   0   3 1169.78   65.19
   9   0   3    2.30   12.40
  -9   0   3   -7.40    7.80
  -9   0  -3   10.10    7.20
  -9   0   3   12.20   13.10
  -9   0  -3    1.50    8.00
 -10   0   3  180.98   21.70
 -10   0  -3  152.98   15.20
  10   0   3  188.18   30.20
  11   0   3   28.40   19.30
 -11   0  -3    4.80    6.80
  11   0   3   -0.80   16.40
   0   1   3 1927.11   87.49
   0  -1  -3 1442.46   88.09
  -1   1   3 2546.95  131.39
  -1  -1   3 2523.15  132.59
  -2   1   3  382.36   22.40
  -2  -1  -3  356.56   23.20
  -2  -1   3  383.36   22.90
   3   1  -3  790.42   43.40
  -3   1   3  841.32   43.80
  -3   1  -3  697.83   42.50
  -3  -1   3  821.52   43.70
   3  -1  -3  681.83   42.00
   4   1  -3 1771.52   93.19
  -4   1   3 1773.02   96.19
   4  -1  -3 1711.63   91.49
   5   1  -3  353.76   24.00
  -5   1   3  324.77   24.00
  -5   1   3  356.86   27.30
  -5  -1  -3  364.66   22.90
  -5   1  -3  316.97   23.10
  -5  -1   3  340.97   26.10
  -5  -1   3  311.67   23.00
   5  -1  -3  321.77   21.20
  -6  -1  -3   17.50    6.70
  -6   1   3   19.90    8.40
  -6   1   3   19.80   11.20
  -6   1  -3   20.50    6.90
  -6  -1   3   15.60    7.40
  -6  -1   3   17.50   10.10
  -7   1   3   38.70   14.20
  -7   1   3   13.70   12.60
   7  -1   3   33.50   15.40
  -7  -1  -3   18.50    9.80
  -7   1   3    8.40    8.80
  -7  -1  -3   47.90   15.00
  -7  -1  -3   16.40    6.80
  -7   1  -3   28.50    9.00
  -7  -1   3   15.80   13.90
  -7  -1   3    9.00    7.40
  -7   1  -3   24.50    7.90
  -7  -1   3   21.20   11.90
   8  -1   3   -5.20   15.20
  -8  -1  -3   -4.50    7.10
  -8  -1  -3    3.60    8.30
  -8   1   3    8.50    8.00
  -8   1  -3    3.20    7.80
   8   1   3  -19.20   11.50
  -8  -1   3  -11.00   13.90
  -8  -1   3   15.20   12.00
  -8   1  -3   11.60    8.20
  -8  -1   3    6.50    8.10
  -9   1   3   24.80   13.10
  -9  -1  -3   61.29   10.50
  -9  -1  -3   55.49    8.80
   9  -1   3   61.09   15.90
  -9  -1   3   47.00   11.90
  -9   1  -3   49.40    9.90
  -9  -1   3   55.99   14.70
   9   1   3   58.99   13.20
  -9  -1   3   54.89   10.50
  -9   1  -3   52.39    8.80
  10   1  -3   57.39   17.00
  10  -1   3  100.09   20.40
 -10  -1  -3   72.39    9.10
 -10  -1  -3   66.29   11.90
 -10   1   3   90.79   18.00
 -10   1  -3   61.79    9.00
  10   1   3   86.69   15.70
  11  -1   3   19.40   18.30
  11   1  -3   -2.80   16.50
 -11  -1  -3   16.70    7.00
  11  -1   3   23.30   21.20
  11   1   3   15.70   14.90
 -11   1  -3   17.90    7.60
   0  -2  -3 1031.10   55.69
   0   2   3 1095.09   55.59
  -1   2   3 1989.90   98.09
  -1  -2  -3 1810.22   98.89
  -1  -2   3 1821.52  100.09
  -2   2   3 1825.62   94.49
   2   2   3 1751.22   92.59
  -2  -2   3 1773.92   94.99
  -3   2   3 1188.48   67.69
   3   2  -3 1325.17   67.89
  -3  -2   3 1193.18   67.49
   4   2  -3  848.02   47.30
  -4   2   3  857.31   49.60
  -4   2  -3  744.23   46.30
  -4  -2   3  876.61   48.70
  -5  -2  -3   23.30    7.40
   5   2  -3   29.40    8.10
  -5   2   3   42.90    9.40
  -5   2   3   34.40   10.10
  -5  -2   3   31.00    8.10
  -5   2  -3   35.40    8.80
  -5  -2   3   27.80    9.50
  -6   2   3   22.10    9.10
   6   2  -3   20.50   11.80
  -6  -2  -3   28.30    7.60
  -6  -2   3   23.60    8.70
  -6  -2   3   25.90   14.70
  -6   2  -3   40.70    9.70
  -6  -2   3   31.20   11.30
  -6   2  -3   27.80    9.00
  -6  -2   3   28.00   12.50
  -7  -2  -3   32.50    8.20
  -7  -2  -3   34.80   10.10
  -7  -2  -3   28.70   14.80
   7  -2   3   44.50   17.80
  -7   2   3   29.30    9.50
  -7   2   3   18.10   13.10
  -7  -2   3   36.60   12.00
  -7  -2   3   24.10    8.10
  -7  -2   3    4.40   15.40
  -7   2  -3   38.10    9.00
  -7   2  -3   22.00    8.60
  -8  -2  -3  201.68   18.00
   8  -2   3  214.28   31.50
  -8   2   3  147.29   18.20
  -8  -2  -3  178.28   26.20
  -8  -2  -3  202.68   18.70
  -8   2  -3  170.88   19.50
  -8  -2   3  181.58   22.20
   8   2   3  180.98   23.50
  -8  -2   3  209.18   18.80
  -8   2  -3  152.28   17.30
   9  -2   3  143.19   21.50
  -9  -2  -3  166.98   16.40
  -9  -2  -3  157.88   20.60
  -9   2   3  200.98   24.30
   9   2   3  172.68   21.00
  -9   2  -3  183.88   16.80
  -9  -2   3  137.99   21.40
  -9  -2   3  192.08   20.90
 -10  -2  -3  148.29   15.20
 -10   2   3  150.08   19.10
 -10  -2  -3  167.18   18.70
  10  -2   3  144.09   24.10
 -10   2  -3  130.49   14.30
  10   2   3  158.28   21.30
 -10  -2   3  143.89   18.80
  11  -2   3   16.20   17.40
 -11  -2  -3   29.10    6.90
  11   2  -3   20.10   13.00
  11   2   3   30.50   13.50
 -11   2  -3   25.90    8.30
   0   3  -3  162.08   13.80
  -1  -3   3  421.56   29.80
   1  -3  -3  494.75   26.80
  -2   3   3  857.01   47.20
   2   3  -3  796.62   47.70
  -2  -3   3  842.02   47.90
   2  -3  -3  858.61   45.00
   3   3  -3  775.42   42.90
  -3   3   3  717.33   43.20
   3  -3  -3  720.23   38.80
  -3  -3   3  728.63   42.80
  -4   3   3  265.17   23.30
   4   3  -3  262.27   20.50
  -4  -3   3  277.07   22.20
  -5  -3  -3  486.15   31.70
  -5   3   3  494.85   32.70
   5   3  -3  530.85   34.50
  -5  -3   3  557.54   32.20
  -5  -3   3  512.85   35.20
  -5   3  -3  466.35   32.10
  -6  -3  -3  154.68   15.60
  -6  -3  -3  124.29   14.30
   6   3  -3  134.69   24.30
  -6   3  -3  132.89   17.20
  -6   3  -3  124.29   17.60
  -6  -3   3  129.69   24.20
  -6  -3   3  130.99   15.80
  -6  -3   3  140.09   20.40
  -6  -3   3  117.19   22.20
  -7   3   3   62.69   15.70
  -7  -3  -3   99.09   12.90
  -7  -3  -3   83.19   13.30
  -7  -3  -3   89.39   16.00
   7  -3   3  127.69   23.50
  -7   3  -3   82.49   11.80
  -7  -3   3  102.79   14.40
  -7  -3   3   95.59   14.20
  -8   3   3  191.38   25.10
  -8  -3  -3  160.28   26.00
  -8  -3  -3  195.38   18.30
  -8  -3  -3  202.18   19.00
   8  -3   3  196.88   26.60
  -8  -3   3  181.08   21.40
  -8  -3   3  150.98   34.10
  -8   3  -3  186.58   18.70
   8   3   3  236.18   23.50
  -8  -3   3  203.78   19.00
   9  -3   3   13.80   18.50
  -9  -3  -3   28.40   10.30
  -9  -3  -3   16.40    7.30
  -9   3   3   28.90   12.80
   9   3   3   29.10   10.60
  -9   3  -3   12.20    7.10
  -9  -3   3   23.20   10.10
  -9  -3   3   26.20   10.30
 -10  -3  -3   30.20    7.70
 -10   3   3   32.40   14.60
 -10  -3  -3   24.10    9.70
 -10   3  -3   12.00   12.10
 -10  -3   3   18.00    9.40
  10   3   3   26.70   21.20
 -11   3   3   -7.50   21.00
 -11  -3  -3   18.80    6.40
  11  -3   3   27.10   19.40
  11   3  -3    1.10   11.10
 -11   3  -3   16.70    8.00
  11   3   3    3.90   11.00
  11  -3  -3  -13.00   21.20
   0   4  -3 1481.55   81.09
   1   4  -3  195.08   16.40
  -1  -4  -3  194.78   11.40
   1  -4  -3  216.18   15.30
   2   4  -3  827.92   46.10
  -2  -4   3  755.42   46.80
   2  -4  -3  793.72   43.20
   3   4  -3  720.43   43.70
  -3  -4  -3  758.82   40.80
  -3  -4   3  764.62   44.40
  -4  -4  -3  188.58   19.20
   4   4  -3  184.28   18.20
  -4  -4   3  212.88   19.60
  -5  -4  -3   46.30    8.90
   5   4  -3   54.49   10.50
  -5  -4   3   33.90   11.00
  -5  -4   3   45.50    8.90
  -6   4   3  530.55   39.00
  -6  -4  -3  516.85   34.40
  -6  -4  -3  550.74   35.80
  -6  -4   3  540.65   35.20
  -6  -4   3  490.45   37.90
  -6   4  -3  546.85   34.10
  -6  -4   3  578.44   42.10
  -7  -4  -3  122.19   17.10
  -7   4   3  114.99   17.40
  -7  -4  -3  125.99   14.80
  -7  -4  -3  132.09   19.10
  -7   4  -3  133.09   18.00
  -7  -4   3  180.38   25.10
  -7  -4   3  139.89   16.00
  -7  -4   3  136.09   16.00
  -8  -4  -3  219.48   26.40
  -8   4   3  264.27   26.50
  -8  -4  -3  205.98   18.90
  -8  -4  -3  222.98   20.40
  -8  -4   3  229.88   22.40
  -8  -4   3  302.97   60.19
  -8  -4   3  242.88   20.20
  -8   4  -3  230.78   20.20
  -9  -4  -3   13.50   12.20
  -9   4   3   27.40   12.50
   9  -4   3   47.30   25.80
  -9  -4  -3   36.00   10.30
  -9  -4  -3   35.50    7.80
  -9   4  -3   35.90    8.50
  -9  -4   3   24.40   10.50
  -9  -4   3   18.20   10.10
   9   4   3   27.40    9.90
 -10  -4  -3   60.59    8.60
  10  -4   3   61.09   26.90
 -10  -4  -3   52.09   10.90
 -10   4   3   34.50   14.10
 -10  -4   3   63.69   12.40
  10   4   3   61.69   12.30
 -10  -4   3   39.00   10.70
 -10   4  -3   54.99   10.80
 -11   4   3   52.69   15.70
 -11  -4  -3   37.30    9.40
  11   4  -3   12.60   10.20
  11  -4   3   13.30   18.50
 -11  -4  -3   43.10    7.20
  11   4   3   34.70   11.10
 -11   4  -3   34.70    8.70
   0   5  -3  622.64   37.70
   1   5  -3  241.18   18.60
  -1  -5  -3  194.78   16.20
  -1   5  -3  257.87   19.40
   1   5   3  245.48   17.90
   2   5  -3 4301.77  210.38
   2   5   3 3827.62  209.78
  -2  -5   3 4029.60  211.98
   2  -5  -3 3870.21  207.78
   3   5  -3  299.77   22.80
  -3  -5  -3  302.57   19.60
   3   5   3  318.57   23.40
  -3  -5   3  335.77   25.70
  -3   5  -3  285.17   21.00
   4   5  -3  807.02   47.80
  -4  -5  -3  783.32   46.70
  -4  -5   3  807.22   48.70
  -4  -5   3  741.53   46.00
  -5  -5  -3  234.78   20.70
   5   5  -3  211.48   25.40
  -5  -5   3  249.38   26.00
  -5  -5   3  244.68   20.70
  -6  -5  -3  368.06   31.40
  -6  -5  -3  395.76   27.30
  -6   5   3  384.56   34.40
  -6  -5  -3  418.96   29.50
  -6  -5   3  337.57   36.60
  -6  -5   3  377.96   29.40
  -6  -5   3  404.76   27.40
  -6  -5   3  383.56   31.90
  -6   5  -3  413.66   28.70
  -7   5   3   49.20   15.10
  -7  -5  -3   53.29   13.80
  -7  -5  -3   58.39    9.60
  -7  -5  -3   66.49   11.20
  -7  -5   3   42.50    9.10
  -7  -5   3   44.60   13.80
  -7  -5   3   44.70   21.40
  -7  -5   3   42.00   11.70
  -7   5  -3   63.19   11.20
  -8  -5  -3   91.79   14.30
  -8   5   3   79.49   16.20
  -8  -5  -3   89.49   14.70
  -8  -5  -3  115.99   15.60
   8  -5   3  131.19   32.40
  -8  -5   3   92.89   40.50
  -8  -5   3  109.19   17.40
  -8   5  -3  117.99   16.20
  -8  -5   3   99.79   16.20
  -9  -5  -3  116.99   13.20
   9  -5   3  119.09   28.60
  -9  -5  -3  122.59   17.30
  -9  -5  -3  106.19   15.60
  -9   5   3   60.19   15.00
   9   5   3   84.19   12.80
  -9  -5   3  107.79   16.60
  -9  -5   3   94.89   13.00
  -9   5  -3  125.09   17.10
 -10  -5  -3  104.79   13.00
  10  -5   3   70.29   26.00
 -10  -5  -3  119.39   16.10
 -10   5   3  130.29   16.80
 -10   5  -3  101.49   13.40
  10  -5  -3  126.79   33.30
 -10  -5   3  113.79   15.10
 -10  -5   3  101.89   14.20
  10   5   3  157.78   17.80
  11  -5   3   19.30   16.30
 -11  -5  -3  -15.40    8.00
 -11  -5  -3    8.50    7.30
  11   5  -3  -10.10    8.60
  11   5   3   20.40   17.20
  11   5   3    0.80    9.00
 -11   5  -3    2.60    7.70
   0   6  -3  123.39   14.20
   1   6  -3  579.44   35.40
   1   6   3  525.75   34.80
  -1   6  -3  584.44   34.90
  -2  -6  -3  590.24   33.90
   2   6  -3  593.94   37.40
   2   6   3  591.04   37.60
  -2  -6   3  623.94   42.20
  -2   6  -3  605.94   36.00
   3   6  -3  573.34   37.00
  -3  -6  -3  566.34   39.00
   3   6   3  573.64   37.60
  -3  -6   3  589.54   39.80
  -3   6  -3  585.54   34.00
   4   6  -3  331.07   27.60
  -4  -6  -3  351.76   27.20
  -4  -6   3  366.36   30.00
  -4  -6   3  347.07   27.20
  -5  -6  -3  494.45   36.30
   5   6  -3  533.55   38.50
  -5   6   3  464.55   39.40
  -5  -6  -3  516.25   33.80
  -5   6  -3  487.75   34.40
  -5  -6   3  486.85   33.10
  -5  -6   3  506.55   37.10
  -5  -6   3  465.35   34.00
  -5  -6   3  488.15   38.70
  -6  -6  -3  297.17   27.20
  -6  -6  -3  278.27   28.30
  -6   6   3  325.27   32.10
  -6  -6  -3  318.47   24.40
   6  -6   3  438.76   59.79
   6   6  -3  301.17   41.00
  -6  -6   3  313.87   38.70
  -6  -6   3  278.37   25.80
  -6  -6   3  309.87   28.80
  -6  -6   3  294.07   23.40
  -6   6  -3  319.47   26.30
  -7   6   3  326.17   31.60
  -7  -6  -3  353.76   25.20
   7  -6   3  359.26   57.09
  -7  -6  -3  330.47   26.70
  -7   6  -3  347.67   28.10
  -7  -6   3  342.97   25.00
  -7  -6   3  359.46   57.29
  -7  -6   3  332.77   26.70
  -7  -6   3  370.76   31.50
  -8   6   3  333.37   30.60
  -8  -6  -3  349.87   29.10
  -8  -6  -3  338.67   24.40
   8  -6   3  355.56   49.10
  -8  -6  -3  342.07   25.00
  -8  -6   3  342.27   26.30
  -8   6  -3  341.67   27.10
  -8  -6   3  312.47   25.10
   8   6   3  360.16   27.20
   9  -6   3   -2.30   22.70
  -9  -6  -3   17.20    6.90
  -9  -6  -3   27.60   12.80
  -9  -6  -3    7.60    8.50
  -9   6   3    5.20   12.90
  -9  -6   3   16.00    9.60
   9   6   3   21.70    8.70
  -9  -6   3    5.90    8.40
  -9   6  -3    4.50    8.40
 -10  -6  -3   14.10    8.00
 -10  -6  -3    1.30    6.30
  10  -6   3  -23.90   21.10
 -10   6   3   13.20   13.20
 -10  -6   3    7.20    8.40
 -10   6  -3   15.20    9.50
  10   6   3   12.20    8.30
 -10  -6   3   11.30    9.20
   0   7  -3  352.16   25.50
  -1  -7  -3    1.90    9.70
   1   7  -3    8.00    6.80
  -1  -7   3   17.10   13.70
   1   7   3   17.30    6.90
  -1   7  -3    7.70    6.20
   2   7  -3  787.92   45.80
  -2  -7  -3  684.43   49.20
  -2   7  -3  774.82   43.80
  -2  -7   3  717.83   52.59
  -2  -7   3  720.23   51.09
   2   7   3  772.32   46.80
  -3  -7  -3  486.85   37.00
   3   7  -3  538.35   34.70
  -3  -7   3  541.55   38.40
   3   7   3  482.05   35.60
  -3  -7   3  486.25   36.50
  -3   7  -3  501.95   31.80
  -4  -7  -3   -2.40    9.70
   4   7  -3   12.90   10.80
  -4  -7   3    4.50    9.50
  -4  -7   3   16.80   12.30
  -5  -7  -3  420.16   30.00
   5  -7   3  386.86   67.09
  -5  -7  -3  383.46   32.30
  -5  -7  -3  399.36   33.60
   5   7  -3  338.27   39.90
  -5   7   3  374.46   37.80
  -5   7  -3  464.45   34.00
  -5  -7   3  423.36   29.50
  -5  -7   3  448.46   33.40
  -5  -7   3  433.26   31.10
  -5  -7   3  456.35   38.90
  -6   7   3   81.49   18.30
  -6  -7  -3   86.49   14.20
   6   7  -3   78.99   23.60
  -6  -7  -3   98.99   14.40
   6  -7   3  121.19   38.10
  -6  -7  -3  137.69   17.30
  -6   7  -3  137.59   21.10
  -6  -7   3   89.19   27.10
  -6  -7   3   88.99   13.20
  -6  -7   3   96.29   15.40
  -6  -7   3   86.09   16.80
  -7  -7  -3  201.58   19.90
  -7  -7  -3  197.28   20.20
  -7   7   3  214.28   27.20
  -7  -7  -3  191.28   24.50
   7  -7   3  197.08   38.10
  -7  -7   3  221.68   39.30
  -7  -7   3  212.88   19.60
  -7  -7   3  203.48   21.30
  -7  -7   3  224.98   24.90
  -7   7  -3  227.18   23.70
  -8  -7  -3   49.50    9.30
  -8  -7  -3   61.99   11.90
   8  -7   3   43.80   26.50
  -8  -7  -3   83.29   13.90
  -8   7   3   60.99   14.70
  -8   7  -3   67.89   12.30
  -8  -7   3   77.79   12.20
   8   7   3   61.59   11.70
  -8  -7   3   83.29   12.10
  -9  -7  -3    7.30   14.50
   9  -7   3  -14.90   26.90
  -9  -7  -3    9.20    7.50
  -9   7   3   -6.50   16.40
  -9  -7  -3    4.50    8.00
   9   7   3   22.90    8.20
  -9  -7   3    0.70    8.30
  -9   7  -3    6.90    9.40
  -9  -7   3   13.80    8.40
  10  -7   3   -8.60   19.90
 -10   7   3    6.40   12.40
 -10  -7  -3   -3.60    7.40
 -10  -7  -3   -2.20    6.10
  10   7   3    7.80    7.90
 -10  -7   3    4.70    8.70
 -10   7  -3   -5.60    8.80
 -10  -7   3    1.80    8.30
   0   8  -3  112.99   16.20
  -1  -8  -3  259.67   32.00
   1   8  -3  365.96   25.90
  -1  -8  -3  240.08   29.80
  -1  -8   3  286.17   36.00
  -1   8  -3  351.86   24.50
   2   8  -3   55.59    9.70
  -2  -8  -3   35.80   14.20
  -2  -8   3   54.69   16.30
   2   8   3   38.90   10.30
  -2   8  -3   46.40    9.00
   3   8  -3  220.38   24.00
  -3  -8  -3  194.98   25.80
  -3  -8   3  165.28   25.20
  -3  -8   3  187.18   27.60
  -4  -8  -3   99.59   14.30
   4   8  -3   83.39   15.50
  -4   8   3  129.79   20.90
  -4  -8   3  148.39   28.30
  -4  -8   3  101.29   15.40
  -4  -8   3   90.79   14.60
  -4  -8   3  102.29   14.70
  -4   8  -3  119.39   20.20
  -4  -8   3  124.69   22.10
   5  -8   3  256.07   47.10
  -5   8   3  281.07   32.50
   5   8  -3  314.07   41.30
  -5  -8  -3  340.57   26.10
  -5  -8  -3  291.27   30.20
  -5   8  -3  290.67   32.30
  -5  -8   3  345.47   39.60
  -5  -8   3  324.07   25.20
  -5  -8   3  303.47   29.40
  -5  -8   3  291.87   26.80
  -6   8   3   46.60   16.90
  -6  -8  -3   38.80    9.90
  -6  -8  -3   33.60   13.00
   6  -8   3   73.19   36.90
  -6  -8  -3   45.60   14.40
  -6  -8   3   58.79   11.00
  -6  -8   3  -21.20   27.40
  -6  -8   3   64.09   11.80
  -6  -8   3   45.70   13.20
  -6   8  -3   51.19   14.80
  -7  -8  -3  113.59   17.40
  -7  -8  -3  121.79   17.60
  -7  -8  -3  126.69   15.70
   7  -8   3  113.29   31.80
  -7   8   3   90.29   17.10
  -7  -8   3  118.09   17.20
  -7  -8   3  134.09   14.90
  -7   8  -3  124.09   17.10
  -7  -8   3  150.08   21.60
   8  -8   3   30.20   27.00
  -8  -8  -3   30.90    9.50
  -8  -8  -3   31.50    8.40
  -8  -8  -3   46.40   12.70
  -8   8   3   33.00   13.50
  -8  -8   3   42.30   10.10
  -8  -8   3   37.90   10.10
  -8   8  -3   43.20   12.50
   8   8   3   55.49   11.70
  -9  -8  -3   47.50    9.40
  -9  -8  -3   65.79    9.20
  -9  -8  -3   86.29   16.50
   9  -8   3   47.60   26.70
  -9  -8   3   79.69   12.00
   9   8   3   76.29   11.20
  -9  -8   3   63.49   10.80
  -9   8  -3   59.49   12.90
  10  -8   3    9.60   17.80
 -10  -8  -3   37.90   11.20
 -10  -8  -3   29.10    8.30
  10  -8   3   -9.90   22.40
 -10   8  -3   24.80    9.60
  10   8   3  -69.79   41.70
 -10  -8   3    9.00    8.80
   0  -9   3    6.70   17.10
   0   9  -3   40.70   10.90
   1   9  -3  119.99   20.00
  -1  -9  -3   89.39   16.70
  -1  -9   3  109.49   20.10
  -1   9  -3  113.69   19.50
  -1  -9   3  102.79   24.10
  -2  -9  -3   52.29   16.70
   2   9  -3   79.39   13.80
  -2  -9   3   67.89   18.10
  -2  -9   3   61.59   19.90
  -2   9  -3   62.59   12.50
  -2  -9   3   69.49   16.70
   3   9  -3  383.46   37.70
  -3  -9  -3  472.35   35.80
  -3   9  -3  449.56   45.60
  -3  -9   3  416.96   34.80
  -3  -9   3  443.66   41.00
  -3  -9   3  451.75   35.30
  -3  -9   3  405.26   37.00
  -4  -9  -3   29.40   16.00
  -4  -9  -3   39.60   12.40
  -4   9   3   41.80   16.40
   4   9  -3   39.00   17.50
  -4  -9   3   38.30   13.00
  -4  -9   3   44.10   18.10
  -4  -9   3   41.70   10.90
  -4   9  -3   64.19   19.50
  -4  -9   3   48.20   12.50
   5  -9   3   90.79   40.40
  -5  -9  -3  152.48   20.40
  -5  -9  -3  152.68   18.30
  -5   9   3  122.59   21.80
  -5   9  -3  168.08   22.60
  -5  -9   3  158.28   24.30
  -5  -9   3  132.09   21.30
  -5  -9   3  139.29   29.70
  -5  -9   3  153.88   20.10
  -6  -9  -3  493.55   33.70
  -6  -9  -3  477.25   34.40
  -6   9   3  420.06   39.70
  -6  -9  -3  480.15   33.50
  -6  -9   3  489.95   36.60
  -6  -9   3  502.15   33.00
  -6   9  -3  485.55   38.00
  -6  -9   3  480.25   32.90
  -7  -9  -3   12.30   11.30
  -7   9   3   20.30   14.10
  -7  -9  -3    4.20   12.10
  -7  -9  -3    0.60    8.00
   7  -9   3    1.60   29.00
  -7   9  -3   16.20   12.90
  -7  -9   3   14.00    8.80
  -7  -9   3   -6.00   10.50
   7   9   3   10.00   10.30
  -8   9   3  115.79   17.10
  -8  -9  -3  158.48   17.20
  -8  -9  -3  162.68   16.10
   8  -9   3   85.09   34.50
  -8  -9  -3  174.88   26.60
   8   9   3  156.08   17.90
  -8  -9   3  163.88   18.10
  -8   9  -3  131.49   21.00
  -8  -9   3  129.49   17.40
   9  -9   3    8.50   25.50
  -9  -9  -3    6.20    7.20
  -9  -9  -3   -1.20    7.10
   9  -9   3    6.60   20.50
   9   9   3    3.50    7.90
  -9   9  -3   11.90   10.50
  -9  -9   3   11.00    8.20
  -9  -9   3   12.80    8.40
  10   9  -3   64.49    8.80
 -10  -9  -3   53.99    9.30
 -10  -9   3   72.79   10.90
  10  -9  -3    1.20   24.30
 -10  -9   3   71.69    9.30
 -10   9  -3   50.39   10.30
  10   9   3   80.19   12.50
   0 -10   3   17.30   21.00
   0 -10   3   30.90   22.30
   0 -10   3   60.69   21.20
   1  10  -3   60.99   15.20
  -1 -10  -3   46.80   16.80
   1 -10   3   67.09   26.00
  -1 -10   3   72.49   18.40
  -1 -10   3   84.09   18.80
  -1 -10   3   86.69   19.70
  -1 -10   3   62.89   24.40
  -1  10  -3   53.39   15.40
  -2 -10  -3   -0.90   20.30
   2 -10   3    0.10   26.10
   2  10  -3    8.30   13.00
  -2 -10  -3  -14.70   13.30
  -2 -10   3   -2.60   13.30
  -2 -10   3   -3.10   14.40
  -2 -10   3   -9.20   17.70
  -2 -10   3  -11.40   13.50
  -3 -10  -3  205.28   33.20
  -3 -10  -3  213.88   26.80
   3  10  -3  182.78   36.70
  -3 -10   3  228.28   38.80
  -3 -10   3  178.68   27.10
  -3  10  -3  246.58   38.80
  -3 -10   3  207.38   26.00
  -3 -10   3  194.38   25.90
  -4 -10  -3  186.78   23.40
  -4 -10  -3  191.68   20.10
  -4 -10   3  120.99   16.30
  -4  10  -3  124.79   22.20
  -4 -10   3  157.08   23.70
  -4 -10   3  176.08   22.20
  -5 -10  -3   89.99   15.80
   5 -10   3   32.40   27.00
  -5 -10  -3  101.69   14.30
  -5 -10  -3  119.19   19.40
  -5 -10   3   89.89   13.30
  -5 -10   3   87.89   15.20
  -5 -10   3   96.19   13.90
  -5  10  -3  107.59   20.10
  -6 -10  -3  243.38   22.90
  -6 -10  -3  224.68   24.30
  -6 -10  -3  262.17   23.70
  -6  10  -3  240.78   29.30
  -6 -10   3  233.58   21.80
  -6 -10   3  247.38   22.50
  -6 -10   3  268.27   26.40
  -7 -10  -3   13.80    9.30
   7 -10   3    5.70   22.00
  -7 -10  -3    3.00    8.30
  -7 -10  -3   20.50   11.90
  -7  10  -3   15.40   13.10
  -7 -10   3   18.30    9.60
  -7 -10   3   21.60    8.50
   7  10   3    5.70   10.20
  -7 -10   3    2.40   10.80
  -8 -10  -3   29.00   15.20
  -8 -10  -3   26.30    8.40
   8 -10   3   18.80   24.30
  -8 -10  -3   12.30    8.00
   8 -10  -3  -27.00   29.00
  -8 -10   3   18.40    9.30
   8  10   3   15.40    9.60
  -8  10  -3   18.70   14.40
  -8 -10   3    7.80    8.20
  -9 -10  -3  117.19   13.80
  -9 -10  -3   99.79   14.90
  -9  10  -3  122.89   17.90
   9  10   3  130.09   15.40
  -9 -10   3  107.49   14.10
  -9 -10   3  132.29   15.90
   0 -11  -3   59.19   22.60
   0 -11   3   88.39   30.30
   0 -11   3  110.19   21.60
   0 -11   3   60.59   20.60
   0  11  -3   79.09   19.10
   0 -11   3   59.99   19.00
   1  11  -3  524.35   47.00
  -1 -11  -3  450.45   39.90
   1 -11   3  347.47   46.10
   1 -11   3  329.67   48.60
  -1 -11  -3  550.94   48.10
  -1 -11   3  481.75   41.70
   1 -11  -3  331.97   52.59
  -1 -11   3  476.85   39.40
  -1 -11   3  442.46   41.10
  -1 -11   3  487.55   58.09
  -2 -11  -3  246.08   29.20
  -2 -11  -3  213.88   35.60
   2  11  -3  255.57   41.90
  -2 -11   3  230.08   28.00
  -2 -11   3  249.18   30.80
  -2 -11   3  209.48   30.80
  -3 -11  -3   52.49   16.40
   3 -11   3    3.50   26.30
  -3 -11  -3   59.09   13.80
  -3 -11   3   69.39   15.40
  -3 -11   3   59.89   14.50
  -3 -11   3   62.49   14.60
  -3 -11   3   21.00   24.80
  -4 -11  -3  238.78   28.60
  -4 -11  -3  247.78   26.00
  -4 -11   3  245.38   26.30
  -4 -11   3  211.18   24.40
  -4 -11   3  225.18   25.10
  -4  11  -3  233.48   35.40
  -5 -11  -3   75.49   12.30
  -5 -11  -3   54.19   14.10
  -5 -11  -3   72.29   13.00
   5 -11   3   26.20   24.80
  -5 -11   3   59.59   13.30
  -5 -11   3   64.09   11.50
  -5 -11   3   39.00   11.30
  -5  11  -3   41.90   17.40
  -6 -11  -3   55.99   10.50
  -6 -11  -3   40.00   11.90
   6 -11   3   16.30   23.70
  -6 -11  -3   45.60   12.50
  -6 -11   3   51.79   12.20
  -6 -11   3   62.19   13.90
  -6 -11   3   73.19   11.30
   6  11   3   61.69   13.70
  -6  11  -3   47.60   15.10
  -7 -11  -3   67.39   11.40
  -7 -11  -3   46.20   11.30
   7 -11   3   19.30   20.70
  -7 -11  -3   88.89   15.90
   7  11   3   86.49   13.80
  -7 -11   3   50.59    9.40
  -7  11  -3   37.30   13.80
  -7 -11   3   70.19   11.40
  -7 -11   3   55.49   26.80
  -8 -11  -3   87.79   12.90
  -8 -11  -3   75.89   10.80
  -8 -11  -3   55.79   17.00
  -8 -11   3   88.69   14.20
  -8 -11   3  106.79   14.20
  -8  11  -3  106.69   15.60
   8  11   3   81.89   12.30
   9 -11   3    0.70   17.50
  -9 -11   3   37.00    7.80
   9  11   3   41.60   16.20
  -9 -11   3   27.50   10.40
   0 -12   3  118.39   22.60
   0 -12  -3  120.09   24.30
   0  12  -3   94.09   27.10
   0 -12  -3  115.79   21.60
   0 -12   3  178.08   32.60
   0 -12   3   72.29   42.50
  -1 -12  -3  322.77   39.30
   1 -12   3  247.38   39.40
   1 -12   3  226.38   40.10
  -1 -12  -3  210.58   30.20
  -1 -12   3  259.67   32.50
  -1 -12   3  147.39   43.10
  -1 -12   3  245.68   30.30
   1 -12  -3  221.18   30.80
  -1 -12   3  196.48   32.20
   2 -12   3   59.79   25.60
  -2 -12  -3  109.39   27.70
  -2 -12  -3   76.19   15.60
  -2 -12   3   89.49   16.80
  -2 -12   3   66.19   16.00
  -2 -12   3   83.49   35.50
  -2 -12   3   74.89   15.60
  -3 -12  -3  171.98   25.50
  -3 -12  -3  157.98   19.60
  -3 -12   3  174.68   25.60
  -3 -12   3  160.48   23.60
  -3 -12   3  195.48   23.80
  -4 -12  -3  192.78   24.10
  -4 -12  -3  235.78   27.50
  -4 -12   3  223.68   23.10
  -4 -12   3  229.58   25.30
  -4 -12   3  220.28   24.70
  -5 -12  -3   63.19   14.30
  -5 -12  -3   85.99   14.30
  -5 -12  -3   69.09   12.20
  -5 -12   3   94.39   15.10
  -5 -12   3   83.59   14.80
  -5 -12   3   79.59   14.20
  -6 -12  -3   55.39   10.60
  -6 -12  -3   77.49   12.20
   6 -12   3   53.49   23.40
  -6 -12   3   47.90   11.70
  -6 -12   3   52.39    9.80
  -6 -12   3   71.89   14.10
  -7 -12  -3   -3.60    9.10
  -7 -12  -3   -4.90   14.80
  -7 -12  -3   11.60    8.20
   7 -12   3  -20.90   21.60
   7  12   3    0.10   13.80
  -7 -12   3   -5.00    8.60
  -7 -12   3   -3.20    7.60
   8 -12   3   33.80   18.80
  -8 -12  -3   19.80   12.10
  -8 -12  -3   28.70   11.20
   8  12   3   37.60   20.40
  -8 -12   3   31.20    7.50
  -8 -12   3    4.20    8.90
   0 -13   3  150.68   25.40
   0 -13   3  212.78   60.29
   0 -13   3  186.88   22.60
   0 -13   3  147.49   21.20
   0 -13  -3  174.68   24.70
   1 -13   3   43.00   17.80
  -1 -13  -3   35.70   14.60
   1 -13   3  -37.40   57.29
   1 -13   3   95.79   20.70
  -1 -13  -3   90.39   18.70
   1 -13   3   38.30   20.40
  -1 -13   3   71.79   14.80
  -1 -13   3   52.19   17.00
   1 -13  -3   48.50   20.20
  -1 -13   3   46.70   14.60
   1 -13  -3  101.19   21.60
   2 -13   3  208.48   39.30
   2 -13   3  255.77   37.80
  -2 -13  -3  230.18   30.10
  -2 -13  -3  275.57   31.20
   2 -13  -3  226.88   30.50
  -2 -13   3  267.87   27.20
  -2 -13   3  243.48   26.50
  -2 -13   3  204.28   31.20
  -3 -13  -3  207.08   27.20
   3 -13   3  167.58   29.50
   3 -13   3  144.39   27.60
  -3 -13  -3  199.68   25.80
  -3 -13   3  206.98   21.20
  -3 -13   3  155.98   23.50
  -3 -13   3  207.98   26.70
  -4 -13  -3  244.18   26.90
   4 -13   3  227.88   42.50
  -4 -13  -3  274.17   27.30
  -4 -13   3  216.28   23.20
  -4 -13   3  260.57   28.50
  -4 -13   3  257.37   26.20
  -5 -13  -3  163.28   19.70
  -5 -13  -3  166.98   21.50
  -5 -13   3  226.28   23.90
  -5 -13   3  211.18   24.60
  -5 -13   3  203.88   19.00
   6 -13   3   24.30   24.50
  -6 -13  -3   73.19   11.40
  -6 -13  -3   96.19   16.00
  -6 -13  -3   74.69   15.80
  -6 -13   3   61.99   10.20
  -6 -13   3   61.29   11.70
  -6 -13   3   62.09   16.50
  -7 -13  -3   23.10    9.70
  -7 -13  -3   20.60    7.50
   7 -13   3   13.50   20.00
  -7 -13   3   18.00    7.30
  -7 -13   3   24.80   12.50
  -8 -13  -3   36.10    8.10
   8  13  -3   21.90   10.20
   8 -13   3   66.99   23.10
  -8 -13   3   40.40    7.40
  -8 -13   3   37.80   11.70
   0 -14   3   18.00   14.30
   0 -14  -3    6.20   15.00
   0 -14   3   23.40   31.30
   0 -14  -3    9.50   16.80
   0 -14   3    7.00   13.40
   1 -14   3  174.68   23.90
   1 -14   3  192.18   30.40
  -1 -14  -3  250.07   30.10
   1 -14   3  143.19   39.40
   1 -14  -3  179.98   25.30
  -1 -14   3  175.68   35.60
  -1 -14   3  161.78   24.80
  -1 -14   3  179.48   26.10
  -2 -14  -3  248.48   30.40
   2 -14   3  185.78   25.50
   2 -14   3  162.88   30.20
   2 -14   3  191.68   34.50
  -2 -14  -3  207.78   28.50
  -2 -14   3  176.08   22.80
  -2 -14   3  282.07   32.80
  -2 -14   3  231.58   25.30
   2 -14  -3  174.08   26.10
   3 -14   3   91.39   23.60
  -3 -14  -3  180.78   24.80
   3 -14   3  108.89   21.60
  -3 -14  -3  172.28   18.40
   3 -14  -3  130.79   24.80
  -3 -14   3  118.29   18.10
  -3 -14   3  136.69   18.90
  -3 -14   3  156.78   23.20
  -4 -14  -3   15.00   10.20
   4 -14   3   34.10   17.50
  -4 -14  -3   13.50   14.90
   4 -14   3   -3.40   21.40
  -4 -14   3   12.00    7.90
  -4 -14   3   -8.80   11.10
  -4 -14   3   17.80   16.20
   4 -14  -3   17.20   19.50
  -5 -14  -3    8.70    9.40
  -5 -14  -3   45.80   10.70
   5 -14   3   22.50   18.90
   5 -14   3   24.90   22.20
  -5 -14  -3   15.10   14.70
   5 -14  -3   39.10   23.00
  -5 -14   3   38.00   16.90
  -5 -14   3   27.30   10.90
  -5 -14   3   32.20    8.90
   6 -14   3   37.30   20.30
  -6 -14  -3   44.20    9.00
   6 -14   3   34.30   15.90
  -6 -14  -3   36.70   11.30
  -6 -14   3   46.50    8.40
   6 -14  -3   38.20   20.50
  -6 -14   3   36.10   10.40
  -7 -14  -3   50.79    8.60
   7 -14   3   88.29   35.90
   7 -14   3   54.89   14.70
  -7 -14   3   29.90   11.10
   7 -14  -3   45.10   17.20
  -7 -14   3   45.10    7.20
   0 -15   3    2.80   17.70
   0 -15   3   -3.30   13.50
   0 -15   3   -4.60   11.50
   0 -15  -3   19.80   15.90
   0 -15  -3  -15.70   15.00
   1 -15   3  162.58   25.00
   1 -15   3  110.49   23.10
  -1 -15  -3   99.49   18.60
  -1 -15  -3  137.79   18.20
   1 -15   3  107.69   18.40
   1 -15  -3  105.79   19.40
  -1 -15   3  110.39   21.20
   1 -15  -3  106.59   21.40
  -1 -15   3   99.09   14.40
  -1 -15   3  122.29   21.30
   2 -15   3  201.18   31.60
   2 -15   3  193.78   34.60
   2 -15   3  233.18   31.20
  -2 -15  -3  245.48   29.30
  -2 -15  -3  201.78   27.50
  -2 -15   3  189.58   29.50
  -2 -15   3  207.68   20.80
  -2 -15   3  201.68   30.30
   3 -15   3  134.09   26.60
  -3 -15  -3   78.39   16.10
   3 -15   3   55.89   20.90
  -3 -15  -3   59.39   13.90
   3 -15   3   93.89   32.10
  -3 -15   3   70.39   18.40
   3 -15  -3   74.99   22.60
  -3 -15   3   69.69   14.40
   3 -15  -3   59.29   22.10
  -4 -15  -3  127.39   17.80
   4 -15   3  121.49   25.60
   4 -15   3  149.99   24.30
  -4 -15  -3   99.59   13.50
   4 -15   3  107.39   20.40
  -4 -15  -3   95.69   14.00
  -4 -15   3  147.39   16.00
   4 -15  -3  143.29   23.40
  -4 -15   3  145.19   19.30
   5 -15   3  247.68   31.80
   5 -15   3  138.59   32.80
  -5 -15  -3  260.17   21.20
   5 -15   3  225.38   29.60
  -5 -15  -3  226.48   19.80
   5 -15  -3  199.38   31.90
  -5 -15   3  215.08   17.60
   6 -15   3   47.00   28.20
   6 -15   3   52.39   17.30
  -6 -15  -3   20.60    8.60
   6 -15   3   47.50   13.20
  -6 -15   3   69.49   10.00
   6 -15  -3   18.00   17.10
  -6 -15   3   42.70   11.70
   0 -16  -3   74.69   17.50
   0 -16  -3   66.19   16.80
   0 -16   3   80.39   19.60
   0 -16   3   57.89   13.90
   0 -16   3   98.99   18.80
   1 -16   3   14.40   19.70
   1 -16   3   40.50   17.50
   1 -16   3    4.10   13.10
  -1 -16  -3    6.20   15.00
  -1 -16  -3    7.30   13.30
  -1 -16   3   23.00   11.10
  -1 -16   3   53.49   16.40
   1 -16  -3   12.50   16.70
   1 -16  -3   27.90   16.70
  -2 -16  -3  127.59   18.00
  -2 -16  -3  147.29   22.00
   2 -16   3   85.39   22.60
   2 -16   3   92.59   17.50
  -2 -16   3   98.09   16.70
   2 -16  -3  110.29   20.90
   2 -16  -3  103.79   20.40
   3 -16   3  -24.50   22.90
   3 -16   3    8.50   16.00
   3 -16   3   18.50   14.20
  -3 -16  -3   23.40   10.50
   3 -16  -3   15.60   18.20
   3 -16  -3   31.00   18.50
  -3 -16   3   24.80    8.50
  -3 -16   3   30.30   14.10
   4 -16   3   32.00   13.80
  -4 -16  -3   26.00   10.40
  -4 -16  -3  -20.70   14.60
   4 -16   3   18.20   26.30
   4 -16   3  -12.70   25.80
   4 -16  -3   32.70   16.40
  -4 -16   3   22.30    7.20
   4 -16  -3   19.70   22.10
  -5 -16  -3   29.70    8.90
   5 -16   3   65.89   28.70
   5 -16   3   34.30   11.00
  -5 -16   3   42.90    7.30
  -5 -16   3   52.09   13.60
   0 -17  -3  122.49   17.80
   0 -17   3   91.79   13.10
   0 -17   3   81.59   19.50
  -1 -17  -3  -17.50   12.40
   1 -17   3   20.80   10.20
   1 -17  -3  -27.30   14.70
  -1 -17   3   -1.70    7.90
  -1 -17   3  -27.90   15.60
  -2 -17  -3   83.29   15.70
   2 -17   3   84.49   12.90
   2 -17  -3   55.99   18.40
  -2 -17   3   76.19   10.50
   2 -17  -3   95.09   25.70
  -3 -17  -3   -5.00   14.90
   3 -17   3   12.20    9.70
  -3 -17  -3  -10.40    9.40
   3 -17   3  -15.30   23.90
  -3 -17   3   40.30   14.30
   3 -17  -3   -3.50   18.00
  -3 -17   3    7.80    6.60
   0   0   4    2.40    3.70
  -1   0   4   46.50    6.80
   3   0  -4  198.38   16.80
   4   0  -4   77.09   13.30
  -4   0   4   88.69   13.50
  -5   0   4  264.97   24.20
  -5   0   4  280.07   21.50
   5   0  -4  280.77   22.00
  -5   0  -4  257.67   20.50
  -6   0   4  609.64   35.90
  -6   0  -4  576.54   36.90
  -6   0   4  558.24   41.70
  -6   0   4  530.45   42.50
  -6   0  -4  581.04   35.10
  -7   0  -4   36.80    8.80
   7   0   4   20.70   14.20
  -7   0   4   24.40   15.40
  -7   0   4   42.70   13.50
  -7   0  -4   27.10    9.80
  -7   0   4   23.40    9.00
   8   0   4  218.18   26.60
  -8   0  -4  221.58   19.40
  -8   0   4  227.78   21.80
  -8   0   4  238.58   25.30
  -8   0  -4  221.78   20.70
   9   0   4  160.78   24.30
  -9   0  -4  127.19   14.40
  10   0  -4    7.00   16.30
 -10   0  -4   41.00    7.10
  10   0   4   51.39   16.90
 -11   0  -4  190.58   15.40
  11   0   4  153.98   28.40
  11   0   4  171.28   26.10
   0   1   4  512.55   28.10
  -1   1   4  335.27   19.10
   1   1   4  268.57   18.70
  -1  -1   4  347.57   20.70
  -2   1   4 2132.09  113.09
  -2  -1   4 2167.78  113.69
  -3   1   4 3806.72  190.98
   3   1  -4 3213.18  191.28
  -3  -1   4 3927.11  191.18
   4   1  -4   47.90    8.00
  -4   1   4   48.80    9.10
  -4  -1   4   62.19   12.10
   4  -1  -4   33.80    5.80
  -5  -1  -4   18.70    7.30
   5   1  -4   27.00    7.90
  -5   1   4   13.80    8.80
  -5   1   4   18.10    9.30
  -5   1  -4   26.60    8.00
  -5  -1   4   17.70    8.10
   5  -1  -4   19.10    9.00
  -5  -1   4   16.30    9.30
  -6  -1  -4   73.59   12.20
  -6   1   4   95.49   12.60
  -6   1   4   86.49   16.00
  -6  -1  -4   95.79   13.90
  -6   1   4   87.69   16.40
  -6  -1   4  137.29   22.40
  -6  -1   4   99.69   15.60
  -6  -1   4  133.89   15.90
  -6   1  -4   98.99   11.80
  -6   1  -4   66.89   12.00
   6   1   4  118.49   17.70
  -6  -1   4   86.39   17.30
  -7   1   4  420.26   33.00
  -7  -1  -4  384.46   26.90
  -7   1   4  363.26   44.50
  -7  -1  -4  380.76   28.30
  -7   1   4  416.86   28.80
  -7   1   4  380.66   36.80
  -7  -1  -4  376.86   36.50
   7  -1   4  441.36   36.20
  -7  -1   4  400.76   27.50
   7   1   4  454.85   32.90
  -7  -1   4  389.06   31.90
  -7   1  -4  363.86   27.60
  -7   1  -4  358.06   27.40
  -7  -1   4  394.76   40.60
  -8  -1  -4    4.00    7.80
  -8  -1  -4    8.10    7.90
  -8   1   4  -10.90    8.30
  -8   1   4   17.40   16.70
   8  -1   4   13.30   15.20
   8   1   4    8.10   12.30
  -8  -1   4   15.30   10.80
  -8  -1   4    2.00   24.10
  -8  -1   4   -7.40    8.90
  -8   1  -4   -0.40    7.20
  -8   1  -4   -2.90    8.30
  -9  -1  -4  142.49   23.00
  -9   1   4  130.09   20.10
  -9  -1  -4  124.89   13.80
   9  -1   4  104.99   17.50
  -9   1  -4  110.99   13.70
  -9  -1   4   70.09   16.10
   9   1   4  124.79   20.30
  -9  -1   4  110.89   15.40
 -10  -1  -4  137.29   14.80
 -10  -1  -4  112.59   17.80
  10  -1   4   98.59   21.00
  10   1   4  183.28   29.40
 -10   1  -4  116.69   13.30
 -11  -1  -4   41.60    7.30
  11  -1   4    0.60   21.00
  11  -1   4   52.89   19.00
  11   1   4   51.69   15.40
  11   1   4   54.19   19.30
 -11   1  -4   33.50    7.80
   0  -2   4 1821.22   98.59
  -1   2   4 3236.48  162.28
  -1  -2   4 3016.60  164.58
  -2   2   4 2343.47  125.09
  -2  -2   4 2419.36  126.29
  -3   2   4 2774.12  142.39
   3   2  -4 2725.13  143.29
  -3  -2   4 2575.14  142.19
   4   2  -4  431.36   28.90
  -4   2   4  441.86   30.20
   4  -2  -4  407.96   24.80
  -4  -2   4  434.36   29.20
  -5   2   4  262.97   22.20
  -5   2   4  247.28   24.50
   5   2  -4  279.47   23.40
  -5  -2  -4  245.98   20.20
  -5   2  -4  246.48   21.50
  -5  -2   4  266.07   23.40
  -5  -2   4  247.98   20.70
  -6  -2  -4  375.66   28.40
  -6   2   4  357.26   27.90
  -6   2   4  410.56   35.20
  -6  -2  -4  391.86   25.60
  -6   2   4  333.67   34.30
   6   2  -4  391.76   34.40
  -6  -2   4  394.36   33.80
  -6   2  -4  375.36   27.00
  -6   2  -4  363.36   27.30
  -6  -2   4  364.06   32.80
  -6  -2   4  395.36   26.50
  -6  -2   4  338.17   29.80
   7  -2   4   65.49   18.60
  -7  -2  -4   54.49    9.00
  -7  -2  -4   50.29   10.30
  -7   2   4   56.99   10.50
  -7  -2  -4   72.69   16.70
  -7   2   4   70.49   17.40
  -7   2  -4   35.60    9.60
  -7  -2   4   39.80   12.10
  -7   2  -4   48.50    9.90
   7   2   4   63.89   14.80
  -7  -2   4   39.00    9.40
  -7  -2   4   36.70   30.50
  -8  -2  -4  409.56   27.90
   8  -2   4  425.66   38.50
  -8  -2  -4  402.86   28.40
  -8   2   4  440.06   36.80
  -8  -2   4  367.76   59.09
   8   2   4  437.46   32.10
  -8   2  -4  410.86   27.50
  -8  -2   4  411.36   29.10
  -8  -2   4  402.66   31.90
  -9  -2  -4   53.29   11.50
  -9   2   4   66.39   17.00
   9  -2   4   14.50   15.50
  -9  -2   4   29.70   11.10
  -9   2  -4   46.80    8.60
  -9  -2   4   23.80   11.30
   9   2   4   60.59   12.40
 -10  -2  -4   32.10    7.90
  10  -2   4   47.00   20.00
 -10   2   4   50.29   20.50
 -10  -2  -4   26.90   10.40
  10   2   4   26.80   14.00
 -11  -2  -4   10.90    5.90
  11  -2   4   23.30   17.40
  11   2   4   22.40   13.00
 -11   2  -4   11.80    7.30
  11   2   4   11.50   18.30
   0   3  -4  414.46   28.20
  -1   3   4  564.94   29.70
   1  -3  -4  494.35   30.30
  -1  -3   4  450.15   32.50
  -2   3   4  346.47   22.10
  -2  -3   4  349.77   23.30
   2  -3  -4  293.17   21.00
   3   3  -4  960.00   52.79
  -3   3   4  951.60   52.29
   3  -3  -4  792.32   49.00
  -3  -3   4  919.01   52.09
  -4   3   4  118.29   17.40
   4   3  -4  120.69   16.00
  -4  -3   4  126.09   16.60
   5   3  -4  467.45   31.60
  -5  -3  -4  424.76   28.00
  -5   3   4  405.16   33.20
  -5  -3   4  416.06   31.50
  -5   3  -4  385.96   28.70
  -5  -3   4  421.56   28.40
   6   3  -4  233.68   32.30
  -6  -3  -4  272.67   21.40
  -6  -3  -4  278.47   24.70
  -6  -3   4  312.87   22.60
  -6  -3   4  331.07   26.80
  -6   3  -4  276.67   23.00
  -6   3  -4  285.57   23.50
  -6  -3   4  304.57   30.80
  -6  -3   4  279.47   27.80
  -7  -3  -4  173.38   16.20
  -7  -3  -4  176.88   20.30
  -7  -3  -4  181.78   19.30
   7  -3   4  182.88   24.80
  -7   3   4  198.48   29.00
  -7  -3   4  112.59   23.40
  -7  -3   4  139.39   21.90
   7   3   4  147.09   23.00
  -7   3  -4  172.38   18.50
  -7  -3   4  169.68   17.50
  -7  -3   4  138.89   25.30
   8  -3   4   29.20   18.40
  -8  -3  -4    6.90    7.80
  -8   3   4   22.40   15.50
  -8  -3  -4   25.90    8.70
  -8  -3  -4    0.40   13.90
  -8  -3   4   16.00    9.70
  -8  -3   4    8.70    8.70
  -8  -3   4   36.40   28.80
  -8   3  -4    7.40    7.40
   8   3   4   15.80   10.80
  -9  -3  -4  103.89   14.40
  -9  -3  -4  122.09   14.70
   9  -3   4   84.19   20.80
  -9   3   4  134.19   19.30
   9  -3   4  204.28   32.80
   9   3   4  153.88   18.60
  -9   3  -4  116.39   15.20
  -9  -3   4  143.29   18.70
  -9  -3   4  136.99   20.00
 -10  -3  -4   65.49    8.90
 -10   3   4   86.69   19.40
  10  -3   4   57.89   23.80
 -10  -3  -4   48.10   10.80
 -10   3  -4   53.49    9.90
 -10  -3   4   50.59   11.30
  10   3   4   56.39   13.70
  11  -3   4   53.09   19.30
 -11  -3  -4   72.99   10.20
  11  -3  -4    9.90   25.00
  11   3   4   72.09   18.30
  11   3   4   57.99   13.00
 -11   3  -4   77.99   12.20
   0   4  -4  452.75   30.30
   1   4  -4  504.95   32.90
  -1  -4   4  473.35   34.00
   2   4  -4  808.22   47.90
  -2  -4   4  848.12   48.30
   2  -4  -4  735.83   44.60
   3   4  -4  313.37   24.00
  -3  -4   4  340.37   24.90
   3  -4  -4  294.77   20.40
   4   4  -4    5.00    6.70
  -4  -4  -4   25.20    9.20
  -4  -4   4   16.30    8.30
  -4   4  -4   12.90    7.40
  -5  -4  -4  697.53   41.60
   5   4  -4  697.93   45.10
  -5  -4   4  681.53   45.70
  -5  -4   4  688.43   41.30
  -6  -4  -4  725.33   45.40
  -6  -4  -4  738.73   44.10
  -6   4   4  751.62   50.99
   6   4  -4  763.32   53.59
  -6  -4   4  739.23   45.30
  -6  -4   4  794.62   44.30
  -6   4  -4  723.53   44.20
  -6  -4   4  726.83   48.00
  -6  -4   4  739.23   51.59
  -7  -4  -4   80.59   16.40
  -7   4   4   43.30   16.60
   7  -4   4   67.19   24.10
  -7  -4  -4   69.19   12.10
  -7  -4  -4   52.49    8.90
  -7  -4   4   62.89   14.50
  -7   4  -4   60.79   10.40
   7   4   4   91.29   15.80
  -7  -4   4   55.89   10.20
  -7  -4   4   38.50   19.10
  -7  -4   4   77.19   13.10
  -8  -4  -4   65.29   15.90
   8  -4   4   33.10   21.90
  -8   4   4   72.19   16.70
  -8  -4  -4   62.19   10.60
   8  -4   4   87.49   30.60
  -8  -4  -4   60.09    9.60
  -8   4  -4   57.39   10.40
  -8  -4   4   65.39   11.70
  -8  -4   4  102.89   34.20
   8   4   4   70.09   12.50
  -8  -4   4   49.50   10.30
   9  -4   4  -15.10   21.80
  -9  -4  -4   18.20    9.90
  -9  -4  -4   15.10    6.80
  -9   4   4   22.90   15.40
  -9  -4   4   14.00    9.70
   9   4   4    6.00    8.90
  -9  -4   4    8.30   10.40
  -9   4  -4    2.80    7.00
  10  -4   4   80.19   25.20
 -10   4   4   68.69   18.10
 -10  -4  -4   80.89   11.90
 -10  -4  -4   89.99   11.90
 -10  -4   4  102.99   13.90
 -10  -4   4   79.29   12.10
 -10   4  -4   62.39   11.30
  10   4   4   81.99   13.00
  11  -4   4  154.78   29.10
 -11  -4  -4  221.38   15.50
  11   4   4  288.57   29.20
 -11   4  -4  219.18   17.60
  11   4   4  203.38   20.70
   0   5  -4 2837.02  151.88
  -1   5  -4  956.40   59.69
  -1  -5   4 1117.49   63.09
   2   5  -4  753.12   45.00
  -2  -5   4  730.53   50.19
   3   5  -4  212.48   19.20
  -3   5  -4  158.28   19.90
  -4  -5  -4  118.79   17.00
   4   5  -4  112.49   17.10
  -4  -5   4  115.79   13.90
  -4   5  -4   92.49   18.50
  -4  -5   4  103.19   18.30
  -5  -5  -4  943.01   56.09
  -5  -5  -4  741.63   47.60
  -5  -5   4  807.72   48.70
  -5  -5   4  796.82   52.59
  -5  -5   4  792.62   50.49
  -5  -5   4  797.32   47.30
  -6   5   4  160.38   20.90
   6   5  -4   89.19   20.00
  -6  -5  -4  134.69   16.80
  -6  -5  -4   81.49   21.60
  -6  -5  -4  122.99   15.00
  -6  -5   4  106.89   20.10
  -6   5  -4  136.79   18.50
  -6  -5   4   96.19   15.00
  -6  -5   4  122.89   19.50
  -6  -5   4  140.09   17.20
  -7  -5  -4  649.04   45.50
  -7  -5  -4  662.63   39.20
  -7  -5  -4  555.04   47.30
  -7   5   4  622.34   50.89
   7  -5   4  897.21  109.59
  -7  -5   4  633.84   44.20
  -7  -5   4  670.13   39.30
  -7  -5   4  502.95   62.29
  -7   5  -4  696.53   41.50
  -7  -5   4  631.34   40.60
   8  -5   4  176.18   33.00
  -8  -5  -4  138.39   18.60
  -8  -5  -4  118.09   15.40
  -8  -5  -4  122.29   16.10
  -8   5   4  111.29   18.10
  -8  -5   4  153.08   19.00
  -8  -5   4  104.79   39.40
  -8  -5   4   99.99   16.50
  -8   5  -4  132.49   17.10
   8   5   4  147.69   19.40
  -9  -5  -4   82.69   12.20
   9  -5   4   64.59   26.00
  -9  -5  -4   63.49    9.40
  -9   5   4   81.99   16.50
  -9  -5   4   67.49   11.40
  -9   5  -4  108.69   15.10
  -9  -5   4   87.29   12.80
   9   5   4   77.39   12.70
 -10   5   4    9.20   15.20
  10  -5   4    5.00   21.90
 -10  -5  -4   17.00    8.50
 -10  -5  -4   -6.90    5.60
 -10  -5   4   23.30    8.80
 -10  -5   4   17.00    9.60
 -10   5  -4   10.10    8.30
  10   5   4    6.10    8.80
 -11  -5  -4   88.39   12.20
 -11   5  -4   83.49   10.60
  11   5   4   95.69   20.90
  11   5   4  113.49   15.20
   0   6  -4 1381.86   77.89
   1   6  -4  448.06   29.90
  -1   6  -4  441.96   30.60
  -1  -6   4  344.87   34.80
   2   6  -4  202.68   19.80
  -2   6  -4  190.58   20.50
  -2  -6   4  211.88   24.90
   3   6  -4  727.93   45.30
  -3  -6  -4  708.83   46.00
  -3  -6   4  755.92   47.50
  -3   6  -4  710.93   44.10
  -3  -6   4  718.43   48.90
   4   6  -4   72.09   12.70
  -4  -6  -4   62.09   11.60
  -4  -6   4   66.09   13.30
  -4  -6   4   79.09   13.00
   5  -6   4  -18.80   33.70
  -5   6   4    3.30   17.50
  -5  -6  -4   21.20   12.40
  -5  -6   4   19.70   12.10
  -5   6  -4   26.40   12.10
  -5  -6   4   22.00    9.30
  -5  -6   4   13.00   13.60
  -5  -6   4   29.00   11.10
  -6   6   4  161.58   22.00
  -6  -6  -4  188.48   30.00
  -6  -6  -4  172.58   19.40
   6  -6   4  269.97   42.10
   6   6  -4  209.78   42.20
  -6  -6  -4  203.28   21.60
  -6   6  -4  157.78   20.90
  -6  -6   4  155.78   25.10
  -6  -6   4  170.68   23.80
  -6  -6   4  196.68   19.00
  -6  -6   4  186.88   22.00
  -7  -6  -4  185.58   19.60
  -7   6   4  125.99   20.40
  -7  -6  -4  145.59   19.50
  -7  -6  -4  167.28   17.70
   7  -6   4  169.78   35.50
  -7   6  -4  177.88   20.00
  -7  -6   4  201.58   21.10
  -7  -6   4  148.09   34.40
   7   6   4  162.28   21.80
  -7  -6   4  163.98   17.50
  -7  -6   4  167.78   23.30
  -8   6   4   78.59   16.50
  -8  -6  -4   80.19   11.00
  -8  -6  -4   61.59    9.40
   8  -6   4   20.30   25.60
  -8  -6  -4   53.89   15.80
  -8  -6   4   55.89   11.30
  -8  -6   4   72.19   11.00
  -8   6  -4   74.59   12.30
   8   6   4   85.09   13.40
   9  -6   4   44.20   23.40
  -9   6   4   68.39   15.80
  -9  -6  -4   80.39   12.20
  -9  -6  -4   80.69   11.70
  -9  -6   4   83.89   12.00
  -9   6  -4   71.79   11.60
   9   6   4  105.19   15.70
  -9  -6   4  102.69   13.00
  10  -6   4  114.99   26.00
 -10  -6  -4  187.38   15.00
 -10  -6  -4  180.08   18.00
 -10   6  -4  160.98   18.10
 -10  -6   4  183.18   18.50
  10   6   4  198.98   18.90
   0   7  -4   10.50    7.20
   1   7  -4  777.12   47.50
  -1   7  -4  756.42   46.80
  -2  -7  -4  324.27   35.40
   2   7  -4  404.76   29.50
  -2  -7   4  424.86   36.40
  -2   7  -4  455.15   29.70
  -2  -7   4  358.96   40.60
   3   7  -4  860.91   50.49
  -3  -7  -4  797.22   50.29
  -3  -7   4  778.82   50.39
  -3  -7   4  797.02   52.99
  -3   7  -4  757.12   47.50
   4   7  -4  229.38   26.00
  -4  -7  -4  209.38   23.30
  -4   7   4  178.18   24.20
  -4  -7   4  201.68   26.60
  -4  -7   4  237.38   29.00
  -4  -7   4  228.48   23.00
  -4  -7   4  207.08   26.10
   5   7  -4 1168.08   74.59
  -5   7   4 1088.09   72.19
  -5  -7   4 1187.88   66.69
  -5  -7   4 1160.48   68.99
  -5   7  -4 1123.99   68.29
  -5  -7   4 1260.77   67.39
  -5  -7   4 1223.58   74.29
  -6   7   4   80.79   19.10
  -6  -7  -4   50.49   14.80
   6  -7   4    8.90   33.20
  -6  -7  -4   29.80    9.70
  -6  -7  -4   68.19   12.90
   6   7  -4   23.60   24.70
  -6  -7   4   65.89   14.00
  -6  -7   4   46.30    9.90
  -6  -7   4   61.29   12.10
  -6   7  -4   81.99   14.60
  -6  -7   4   56.69   22.80
  -7  -7  -4  140.19   18.80
  -7  -7  -4  162.08   26.30
   7  -7   4   93.49   31.00
  -7  -7  -4  154.78   18.50
  -7   7   4  199.48   26.80
   7   7   4  190.78   21.40
  -7  -7   4  175.98   18.40
  -7  -7   4  206.08   39.10
  -7  -7   4  182.58   19.30
  -7   7  -4  181.58   21.30
  -7  -7   4  165.98   22.50
   8  -7   4  121.49   29.50
  -8  -7  -4  199.48   19.90
  -8  -7  -4  220.08   28.20
  -8   7   4  167.48   27.00
  -8  -7  -4  194.08   17.90
  -8  -7   4  181.88   20.60
  -8   7  -4  244.18   22.20
   8   7   4  176.38   19.70
  -8  -7   4  248.08   22.00
   9  -7   4   80.39   27.60
  -9  -7  -4  149.79   15.20
  -9  -7  -4  137.19   16.60
  -9   7   4  102.99   17.90
   9   7   4  110.09   18.20
  -9  -7   4  114.89   18.20
 -10  -7  -4   23.10   12.30
  10  -7   4   13.50   18.90
 -10  -7  -4   18.30    6.10
 -10  -7   4   24.90    9.10
  10   7   4   20.40    8.50
  10   7   4   31.60   26.10
 -10   7  -4   34.50    9.70
 -10  -7   4   18.80    9.60
   1   8  -4  926.61   52.69
  -1   8  -4  927.21   51.99
  -1  -8   4  770.42   59.19
  -1  -8   4  703.93   59.89
  -2  -8  -4  456.15   39.50
   2   8  -4  528.25   39.00
  -2   8  -4  470.15   34.50
  -2  -8   4  489.75   41.40
  -2  -8   4  541.55   43.90
  -3  -8  -4  192.58   25.10
   3   8  -4  195.88   24.90
  -3  -8   4  210.08   29.10
  -3  -8   4  215.28   30.30
  -3  -8   4  197.68   26.30
  -3  -8   4  183.68   32.10
  -4  -8  -4  258.27   25.80
   4  -8   4  172.98   42.50
  -4   8   4  236.78   35.00
   4   8  -4  265.87   33.40
  -4  -8   4  302.27   27.70
  -4  -8   4  308.27   33.90
  -4  -8   4  284.67   27.70
  -4  -8   4  258.47   32.80
  -4   8  -4  278.67   35.30
   5  -8   4   66.59   35.50
  -5   8   4  122.79   21.20
  -5  -8  -4   84.89   12.30
   5   8  -4   74.99   20.70
  -5  -8   4  105.49   22.30
  -5   8  -4   89.09   17.30
  -5  -8   4   78.79   14.70
  -5  -8   4   78.79   12.00
  -5  -8   4   83.59   14.30
  -6  -8  -4   74.59   11.80
   6  -8   4   66.69   32.00
  -6  -8  -4   56.89   12.50
  -6   8   4   78.59   17.50
  -6   8  -4   85.39   16.00
  -6  -8   4   67.99   13.80
  -6  -8   4   76.49   11.30
  -6  -8   4  112.19   17.70
  -7   8   4   98.29   17.60
  -7  -8  -4  124.59   16.50
  -7  -8  -4  120.39   17.00
  -7  -8  -4  131.19   17.40
   7  -8   4   56.49   27.40
  -7  -8   4  136.29   16.80
   7   8   4  139.69   20.20
  -7  -8   4  116.79   17.10
  -7   8  -4  138.69   21.70
  -7  -8   4  109.49   16.70
  -8  -8  -4  168.28   16.60
  -8   8   4  153.88   19.60
  -8  -8  -4  164.48   26.20
   8  -8   4   97.79   28.20
  -8  -8  -4  180.18   18.40
   8   8   4  153.18   18.80
  -8   8  -4  199.38   21.70
  -8  -8   4  195.48   20.20
  -8  -8   4  165.88   17.80
  -9  -8  -4   66.99    8.80
  -9  -8  -4   67.29   10.40
   9  -8   4   41.80   24.20
   9   8   4   62.19   11.10
  -9  -8   4   64.99   10.80
  -9  -8   4   74.29   11.50
  -9   8  -4   58.99   12.90
 -10  -8  -4   78.99   10.30
 -10  -8  -4   61.29   10.20
  10   8   4   76.89   13.30
 -10   8  -4   68.69   11.00
 -10  -8   4   63.89   12.00
 -10  -8   4   83.69   13.10
   0   9  -4  709.83   47.20
   1   9  -4  217.38   24.60
  -1  -9  -4  143.39   22.00
  -1  -9   4  214.38   25.90
  -1  -9   4  141.79   26.80
  -1  -9   4  147.79   32.60
  -1   9  -4  242.88   25.00
   2   9  -4  116.09   18.50
  -2  -9  -4  179.08   27.80
  -2  -9   4  125.49   23.60
  -2   9  -4  186.28   25.60
  -2  -9   4  143.89   20.80
  -2  -9   4  168.78   22.30
  -2  -9   4  162.08   25.90
   3   9  -4  618.94   48.80
  -3  -9  -4  670.73   44.90
  -3  -9   4  604.24   44.80
  -3   9  -4  689.23   56.79
  -3  -9   4  678.63   44.20
  -3  -9   4  601.64   49.40
  -3  -9   4  689.23   50.79
   4  -9   4   77.19   37.10
   4   9  -4  113.59   22.50
  -4  -9  -4  142.89   21.70
  -4  -9   4  147.29   22.40
  -4  -9   4   96.29   20.70
  -4  -9   4  125.59   17.50
  -4  -9   4  164.98   23.50
  -4   9  -4  137.19   24.00
  -4  -9   4  141.99   21.60
   5  -9   4   90.99   37.20
  -5   9   4   65.49   22.10
  -5  -9  -4   96.49   14.00
  -5  -9   4  122.49   18.00
  -5   9  -4   91.09   19.50
  -5  -9   4   69.49   24.90
  -5  -9   4   94.19   16.10
  -6   9   4  195.58   30.50
  -6  -9  -4  254.17   23.60
  -6  -9  -4  242.78   22.90
  -6  -9  -4  246.48   28.40
  -6  -9   4  260.87   22.80
  -6  -9   4  225.98   21.60
   6   9   4  251.87   26.00
  -6  -9   4  237.88   24.80
  -6  -9   4  380.86   72.09
  -6   9  -4  265.67   28.70
  -7  -9  -4   -5.10   13.90
   7  -9   4   -4.70   25.00
  -7  -9  -4   -6.10    9.70
  -7   9   4    5.30   13.20
  -7  -9  -4   11.60    7.80
  -7  -9   4   11.60    8.60
  -7  -9   4   -1.00   10.30
   7   9   4   -0.90    9.80
  -7   9  -4   13.80   11.90
  -7  -9   4   -2.70    9.30
   8  -9   4   65.49   28.80
  -8  -9  -4  118.69   15.30
   8   9   4  141.09   17.80
  -8  -9   4  116.99   15.80
  -8   9  -4  101.89   14.90
  -8  -9   4  139.19   18.90
   9  -9   4   30.60   21.50
   9  -9   4   55.29   23.30
  -9  -9  -4   78.19    8.90
  -9  -9   4   46.60   11.80
   9   9   4   76.59   11.40
  -9  -9   4   61.49   10.00
  -9   9  -4   60.79   12.50
   0 -10   4   -1.10   21.50
   0 -10   4   15.00   20.30
   0 -10   4    5.30   18.30
   0 -10   4    6.60   19.60
  -1 -10  -4  201.38   30.40
   1 -10   4  160.88   28.60
   1  10  -4  153.78   22.70
  -1 -10   4  240.28   34.90
  -1 -10   4  229.78   45.90
  -1  10  -4  245.18   31.40
  -1 -10   4  254.57   34.30
   2  10  -4   44.70   17.40
  -2 -10  -4   17.50   13.00
   2 -10   4   37.80   25.80
  -2 -10   4   24.20   13.60
  -2 -10   4   35.30   22.10
  -2 -10   4   47.80   16.30
  -2 -10   4   39.70   16.20
  -2 -10   4   63.29   21.40
  -3 -10  -4   37.70   12.70
   3  10  -4   38.10   18.10
   3 -10   4   34.60   28.10
  -3  10  -4   37.00   23.80
  -3 -10   4   46.30   21.90
  -3 -10   4   27.70   13.70
  -3 -10   4   26.90   13.50
  -3 -10   4   46.10   12.80
  -4 -10  -4  718.43   46.90
  -4  10  -4  590.94   54.39
  -4 -10   4  707.33   46.10
  -4 -10   4  738.53   46.30
  -4 -10   4  753.62   60.99
  -5 -10  -4   55.69   12.40
   5 -10   4  -13.40   32.70
   5 -10   4   21.00   25.70
  -5  10  -4   42.10   17.90
  -5 -10   4   56.59   11.60
   5  10   4   66.39   16.70
  -5 -10   4   57.99   30.70
  -5 -10   4   41.80   11.40
  -5 -10   4   43.00   12.20
   6 -10   4   46.90   29.70
  -6 -10  -4  103.19   18.40
  -6 -10  -4   91.19   12.70
  -6 -10  -4   87.29   13.40
  -6 -10   4  103.99   17.80
   6  10   4  100.79   15.10
  -6  10  -4   97.99   17.50
  -6 -10   4   92.89   13.00
  -6 -10   4  109.89   20.30
   7 -10   4   91.19   26.70
  -7 -10  -4   77.39   11.40
  -7 -10  -4   81.79   12.80
  -7 -10   4  101.19   14.50
  -7  10  -4   93.79   15.90
  -7 -10   4   74.59   13.90
  -7 -10   4   78.69   12.30
   7  10   4  114.29   19.10
  -8 -10  -4    8.60    6.90
  -8 -10  -4   20.10    7.80
   8 -10   4    2.20   26.10
   8 -10   4   -7.10   22.10
   8  10   4   -3.10    9.70
  -8 -10   4   -8.90    7.50
  -8 -10   4    7.60    9.10
  -8  10  -4   -2.80   13.30
  -9 -10  -4  151.68   14.80
  -9 -10  -4  134.09   13.50
   9  10   4  121.09   15.70
  -9 -10   4  142.09   14.40
  -9 -10   4  137.19   15.10
  -9  10  -4  107.49   14.30
   0 -11   4  121.09   23.10
   0 -11   4  105.09   38.80
   0 -11  -4  132.79   22.00
   0 -11   4  107.29   20.30
   0  11  -4   98.59   23.10
   0 -11   4  105.89   21.80
   0 -11  -4  198.38   29.30
   1 -11   4   49.10   22.50
   1  11  -4   59.19   21.50
  -1 -11  -4   56.49   17.60
   1 -11   4   30.90   21.60
   1 -11   4  -18.30   33.30
  -1 -11  -4   25.90   25.70
  -1 -11   4   46.10   18.00
  -1 -11   4   63.09   47.80
  -1 -11   4   56.69   14.80
   1 -11  -4   48.70   30.20
  -1 -11   4   46.40   18.20
   2  11  -4    2.30   21.90
   2 -11   4   -8.50   25.40
  -2 -11  -4   42.90   14.10
  -2 -11   4   27.60   24.00
  -2 -11   4   59.09   16.60
  -2 -11   4    3.40   16.00
  -2 -11   4   35.00   12.50
  -3 -11  -4  233.08   29.00
  -3 -11   4  264.17   27.60
  -3 -11   4  229.38   41.50
  -3 -11   4  332.07   30.10
   4 -11   4    6.40   25.10
  -4 -11  -4   51.99   13.00
  -4 -11   4   80.79   13.30
  -4 -11   4   70.69   13.80
  -4 -11   4  105.19   14.80
  -4 -11   4   76.99   32.40
  -5 -11  -4  192.38   21.80
  -5 -11  -4  175.58   20.30
  -5 -11   4  175.68   21.90
  -5 -11   4  162.38   21.50
  -5 -11   4  189.98   19.80
  -5  11  -4  120.99   21.30
  -6 -11  -4  287.47   24.10
  -6 -11  -4  335.57   27.50
  -6 -11   4  324.27   26.90
  -6  11  -4  316.27   31.50
  -6 -11   4  280.57   23.60
   6  11   4  359.46   30.90
  -6 -11   4  264.87   27.10
  -7 -11  -4   10.40    9.20
   7 -11   4   56.69   22.60
  -7 -11  -4    1.90    8.90
  -7 -11   4   18.00    9.70
  -7 -11   4   25.40    8.00
   7  11   4   23.60   12.90
  -7  11  -4   18.90   16.80
  -7 -11   4   25.20   13.00
  -8 -11  -4   50.59    8.80
   8 -11   4   39.50   21.10
  -8 -11  -4   57.69    8.60
  -8 -11   4   37.50    8.30
  -8 -11   4   38.80   11.60
   8  11   4   42.50   11.70
  -9 -11  -4    4.80    7.90
  -9 -11  -4   24.90    8.90
   9 -11   4   14.10   16.40
  -9 -11   4   36.90   17.30
  -9 -11   4   21.20    7.00
   9  11   4    2.50   11.60
   0 -12   4  270.47   52.79
   0 -12  -4  329.77   38.40
   0 -12   4  363.86   39.40
   0 -12   4  364.66   38.20
   0 -12  -4  394.86   50.69
   0 -12   4  381.06   42.30
  -1 -12  -4 1110.39   70.89
  -1 -12  -4 1056.49   67.39
   1 -12   4  967.70   69.89
   1 -12   4  880.61   70.49
   1 -12   4 1006.50   70.99
  -1 -12   4 1146.39   68.89
  -1 -12   4 1031.20   96.19
   1 -12  -4  797.12   93.49
  -1 -12   4 1128.79   64.39
  -1 -12   4 1127.29   66.79
  -2 -12  -4   99.19   17.80
   2 -12   4  151.48   29.90
  -2 -12  -4  211.78   24.30
   2 -12   4  147.39   26.80
  -2 -12   4   54.29   33.70
  -2 -12   4  134.99   20.30
  -2 -12   4  161.58   24.60
  -2 -12   4  138.39   23.20
   2 -12  -4   74.39   29.30
   3 -12   4    5.80   25.10
  -3 -12  -4    0.80   11.80
  -3 -12  -4   29.20   18.80
  -3 -12   4   19.20   10.10
  -3 -12   4   -1.40   13.30
  -3 -12   4   31.00   11.00
  -3 -12   4    3.50   36.40
  -4 -12  -4   62.09   13.20
  -4 -12   4   66.99   12.70
  -4 -12   4   56.19   12.10
  -4 -12   4   68.49   13.90
  -5 -12  -4   -1.00    8.50
  -5 -12  -4   -5.20   10.50
   5 -12   4   -6.90   22.00
  -5 -12   4   16.70   11.60
  -5 -12   4   -4.80    7.80
  -5 -12   4    2.00   10.20
  -6 -12  -4  212.58   19.80
  -6 -12  -4  272.77   23.30
  -6 -12   4  210.98   19.30
  -6 -12   4  222.58   23.60
  -6 -12   4  247.08   25.80
  -7 -12  -4   11.30    7.90
   7 -12   4  -17.40   21.10
  -7 -12  -4    4.40    8.10
  -7 -12   4    0.70   11.70
  -7 -12   4   -6.60    7.30
  -7 -12   4   18.20    9.30
   8 -12   4   44.10   19.00
  -8 -12  -4   95.39   13.00
  -8 -12  -4   70.79   16.60
  -8 -12   4   60.59   13.50
  -8 -12   4  102.99   11.60
   0 -13  -4  599.64   52.39
   0 -13   4  514.55   43.40
   0 -13   4  563.14   40.70
   0 -13   4  517.65   48.40
   0 -13   4  398.76   69.79
   0 -13  -4  501.25   45.70
   1 -13   4  300.47   45.30
  -1 -13  -4  336.37   36.50
   1 -13   4  420.06   38.20
   1 -13   4  300.07   71.39
   1 -13   4  411.96   39.50
  -1 -13  -4  396.16   42.10
   1 -13  -4  306.17   41.70
  -1 -13   4  316.87   54.79
  -1 -13   4  388.06   31.70
   1 -13  -4  369.46   46.50
  -1 -13   4  428.06   34.30
  -1 -13   4  414.06   40.60
  -2 -13  -4   43.80   17.10
   2 -13   4   36.70   71.29
   2 -13   4   40.30   19.40
   2 -13   4   35.20   19.80
  -2 -13  -4   41.30   14.90
   2 -13  -4   57.89   25.10
  -2 -13   4   31.00   11.40
  -2 -13   4   41.60   15.90
  -2 -13   4   14.70   11.30
  -3 -13  -4   83.49   17.60
   3 -13   4   56.99   20.70
  -3 -13  -4   92.99   18.40
   3 -13   4   18.90   20.70
  -3 -13   4   68.19   13.00
   3 -13  -4   56.59   24.90
  -3 -13   4   78.09   13.30
  -4 -13  -4  163.28   24.60
   4 -13   4   88.89   24.90
  -4 -13   4  155.88   18.50
  -4 -13   4  157.78   20.90
  -4 -13   4  143.69   24.80
  -5 -13  -4  243.78   24.20
  -5 -13  -4  222.18   20.00
  -5 -13   4  215.68   18.80
  -5 -13   4  238.28   25.00
  -5 -13   4  179.48   27.90
  -6 -13  -4  112.29   15.40
  -6 -13  -4  112.79   16.40
   6 -13   4   65.99   24.60
  -6 -13   4  105.89   18.30
  -6 -13   4  125.79   15.40
  -6 -13   4   99.79   15.70
  -7 -13  -4   -1.20    7.30
  -7 -13  -4   14.50    7.80
   7 -13   4   27.30   19.00
  -7 -13   4   14.50    6.90
   0 -14   4  324.37   30.50
   0 -14   4  359.36   44.30
   0 -14  -4  332.07   40.10
   0 -14   4  336.07   32.00
   0 -14  -4  288.57   39.20
   1 -14   4  307.27   35.10
   1 -14   4  355.06   47.20
  -1 -14  -4  407.26   38.60
   1 -14   4  348.77   34.90
  -1 -14  -4  382.86   37.90
  -1 -14   4  341.37   31.60
   1 -14  -4  346.37   45.00
   1 -14  -4  401.16   45.30
  -1 -14   4  373.86   30.60
  -1 -14   4  395.76   41.40
  -2 -14  -4  137.39   20.10
   2 -14   4  138.09   21.60
   2 -14   4  159.38   29.20
   2 -14   4  138.09   29.40
  -2 -14  -4  127.39   19.20
   2 -14  -4   95.49   25.40
  -2 -14   4  147.19   21.70
  -2 -14   4  148.99   21.00
   2 -14  -4  158.98   25.30
  -2 -14   4  141.99   21.40
  -3 -14  -4  135.19   18.70
   3 -14   4   92.49   26.90
   3 -14   4  106.19   23.00
   3 -14   4  112.49   21.50
   3 -14  -4  144.09   26.60
  -3 -14   4  119.99   20.40
  -3 -14   4  128.99   18.90
  -3 -14   4  165.18   26.20
  -4 -14  -4  251.17   25.00
   4 -14  -4  226.78   32.80
  -4 -14   4  232.58   27.80
  -4 -14   4  199.78   25.60
  -4 -14   4  209.78   19.90
   5 -14   4   43.00   19.20
   5 -14   4   56.39   22.80
  -5 -14  -4   45.20   10.30
  -5 -14  -4   52.29   11.20
  -5 -14   4   50.99    9.50
  -5 -14   4   62.49   14.50
   5 -14  -4   38.50   23.40
  -5 -14   4   80.19   12.80
   6 -14   4   43.50   19.30
  -6 -14  -4   42.40    9.10
   6 -14   4   26.00   15.50
   6 -14  -4   33.60   20.40
  -6 -14   4   33.60    7.50
  -6 -14   4   26.50   12.30
  -6 -14   4   64.79   13.80
   7 -14   4   -2.30   11.50
  -7 -14  -4    0.30    7.70
   7 -14   4  -15.60   19.20
  -7 -14   4    8.70    5.50
   0 -15   4   87.49   14.80
   0 -15  -4   78.39   19.20
   0 -15   4   76.19   21.50
   0 -15   4   65.19   14.10
   0 -15  -4   99.89   24.20
   1 -15   4   41.50   16.00
   1 -15   4   59.69   15.20
   1 -15   4   41.70   21.60
  -1 -15  -4   84.79   20.80
  -1 -15  -4   53.69   16.80
  -1 -15   4   58.29   12.00
  -1 -15   4   75.29   20.30
   1 -15  -4  131.99   24.90
   1 -15  -4   98.19   21.30
   2 -15   4  410.06   37.80
   2 -15   4  470.35   48.90
   2 -15   4  473.85   39.40
  -2 -15  -4  436.46   36.40
   2 -15  -4  384.26   43.60
  -2 -15   4  433.86   33.90
  -2 -15   4  403.16   30.30
   2 -15  -4  570.34   49.00
  -2 -15   4  412.46   38.20
   3 -15   4   96.79   20.90
  -3 -15  -4   91.59   14.20
   3 -15   4   92.19   26.60
   3 -15   4   86.09   19.20
   3 -15  -4   86.49   23.90
   3 -15  -4   85.49   23.20
  -3 -15   4   88.29   13.20
  -3 -15   4   81.89   16.10
  -3 -15   4   79.39   15.80
  -4 -15  -4  147.49   17.20
   4 -15   4  136.09   21.30
   4 -15   4  144.29   22.50
  -4 -15  -4  147.19   18.70
   4 -15   4   70.29   28.30
   4 -15  -4  152.88   25.40
  -4 -15   4  172.18   22.70
   4 -15  -4   85.09   23.00
  -4 -15   4  169.88   16.00
  -4 -15   4  138.39   23.90
   5 -15   4   14.30   13.50
  -5 -15  -4    5.10    8.60
   5 -15   4    4.00   15.10
   5 -15   4   21.30   30.30
  -5 -15  -4   -5.60    9.00
  -5 -15   4   -0.60    6.50
  -5 -15   4  -17.40   13.30
   5 -15  -4   16.80   19.00
  -5 -15   4  -27.00   20.20
   6 -15   4  175.58   21.50
   6 -15   4  225.58   24.40
  -6 -15   4  181.08   14.40
   0 -16   4  138.09   22.20
   0 -16  -4  116.39   19.40
   0 -16   4  129.19   18.20
   0 -16   4  110.39   15.80
  -1 -16  -4   25.10   14.20
   1 -16   4   57.69   14.10
   1 -16   4   54.19   15.80
   1 -16   4   67.39   21.30
  -1 -16   4   66.19   17.80
  -1 -16   4   71.09   15.10
  -1 -16   4   33.90   11.30
   1 -16  -4   36.50   20.60
   2 -16   4  101.99   25.80
  -2 -16  -4   98.39   15.00
   2 -16   4   70.49   14.60
   2 -16   4   86.49   16.20
  -2 -16   4   33.60   17.00
  -2 -16   4   67.99   16.40
   2 -16  -4   71.59   19.30
  -2 -16   4   72.99   11.30
   2 -16  -4   55.99   21.20
  -3 -16  -4   75.59   13.20
   3 -16   4   90.59   15.40
   3 -16   4  109.39   16.40
  -3 -16   4   82.89   10.90
   3 -16  -4  106.79   21.90
   3 -16  -4  124.59   21.20
  -3 -16   4   98.89   16.70
   4 -16   4   44.80   12.50
  -4 -16  -4   10.00    9.60
   4 -16   4   17.50   14.70
   4 -16   4   50.39   29.70
  -4 -16  -4   20.70    9.60
  -4 -16   4   23.70    7.10
   4 -16  -4   53.99   19.00
  -4 -16   4    6.60   15.30
   4 -16  -4   -2.10   18.50
   5 -16   4   19.80   13.70
  -5 -16  -4    5.70    8.90
   5 -16   4   10.50   10.70
   5 -16  -4   37.10   19.60
  -5 -16   4   -2.30    5.60
   0 -17   4   16.20    9.20
   0 -17   4   45.60   21.80
  -1 -17  -4   -6.30   12.20
   1 -17   4    5.50    9.20
   1 -17   4  -24.60   22.40
   1 -17  -4  -12.80   15.60
  -1 -17   4    2.30    7.40
  -1 -17   4   -5.70   19.40
  -2 -17  -4   57.29   12.60
   2 -17   4   36.10   25.90
   2 -17   4   82.39   12.10
   2 -17  -4   46.00   17.20
  -2 -17   4   79.29   12.40
  -2 -17   4   15.70   18.60
  -3 -17  -4   -3.40   10.90
  -3 -17  -4   -6.60   10.50
   3 -17   4   10.20    9.10
   3 -17  -4  -30.60   18.40
   0   0   5    1.00    4.00
   1   0   5  512.85   31.20
   2   0  -5    8.10    6.60
  -3   0   5  197.88   16.00
   4   0  -5   10.40    8.20
  -4   0   5   12.20    7.00
  -5   0   5  110.49   18.60
  -5   0   5  105.99   12.60
   5   0  -5  105.29   19.80
  -5   0  -5   99.89   16.00
  -6   0   5   42.80   10.70
  -6   0   5   22.80   11.70
  -6   0   5   19.00   17.70
  -6   0   5   12.50   14.00
  -6   0  -5   16.60    8.00
   6   0   5   39.10   14.90
  -6   0  -5   41.60   10.10
  -7   0  -5   98.29   12.70
  -7   0   5   98.19   16.60
  -7   0   5   93.49   20.80
  -7   0  -5   68.09   10.80
  -7   0   5  132.29   17.20
   7   0   5  127.89   18.30
   8   0   5  336.17   30.50
  -8   0   5  321.27   26.50
  -8   0  -5  328.57   25.60
  -8   0  -5  339.37   23.70
  -8   0   5  307.77   30.10
   9   0   5    7.10   12.50
  -9   0  -5   -5.10   10.90
  -9   0  -5   -2.10    6.30
  10   0   5   83.29   18.20
  10   0   5  129.09   27.20
 -10   0  -5   67.79    9.30
  11   0   5   15.20   15.50
 -11   0  -5   -3.60    5.50
  11   0   5   -1.80   15.30
   0   1   5 1152.38   56.39
   0  -1   5  951.40   58.89
  -1   1   5  453.25   26.80
   1   1   5  493.15   26.70
  -1  -1   5  437.46   28.20
  -3   1   5  887.11   50.99
  -3  -1   5  906.91   51.29
  -4   1   5  498.35   33.10
   4   1  -5  528.95   34.20
  -4  -1   5  476.25   32.40
   4  -1  -5  469.25   33.80
  -5   1   5   26.70   10.30
  -5   1   5   51.99   10.50
  -5  -1  -5   28.60    8.60
   5   1  -5   29.60    9.90
  -5  -1   5   32.50   10.90
  -5  -1   5   34.30    9.40
  -6  -1  -5  189.48   17.80
   6  -1   5  214.48   29.00
  -6  -1  -5  155.38   19.60
  -6   1   5  168.78   20.20
  -6   1   5  173.18   23.00
  -6   1   5  153.58   25.50
  -6   1   5  237.58   27.90
  -6  -1   5  139.59   17.80
   6   1   5  192.38   21.40
  -6   1  -5  140.49   19.30
  -6   1  -5  148.89   19.00
  -6  -1   5  149.29   26.50
  -6  -1   5  175.38   24.30
  -6  -1   5  178.48   19.10
  -7  -1  -5   44.80   10.60
   7  -1   5   70.49   16.80
  -7   1   5   53.99   11.00
  -7   1   5   52.89   14.80
  -7   1   5   67.39   18.80
  -7  -1  -5   51.39    9.60
  -7  -1   5   60.79   19.20
  -7   1  -5   59.29   10.70
  -7  -1   5   51.99   10.80
  -7   1  -5   43.80   10.40
   7   1   5   41.10   14.60
  -7  -1   5   49.40   14.20
  -8  -1  -5  184.48   19.60
   8  -1   5  204.38   28.70
  -8  -1  -5  199.18   18.20
  -8   1  -5  200.08   17.50
  -8   1  -5  171.78   19.70
  -8  -1   5  119.89   31.90
   8   1   5  184.58   24.40
  -8  -1   5  199.58   20.80
  -8  -1   5  191.78   23.50
  -9  -1  -5  101.49   14.60
   9  -1   5   87.89   16.50
  -9  -1  -5   88.39   12.90
  -9   1  -5  107.09   12.90
   9   1   5   67.59   14.40
  -9  -1   5  120.19   20.20
  -9  -1   5   75.79   13.10
  10  -1   5  134.29   21.60
 -10  -1  -5  120.09   13.70
  10  -1   5  186.58   30.50
 -10   1  -5  134.39   14.50
  10   1   5  142.09   19.70
  10   1   5  175.08   29.10
 -11  -1  -5   74.39   10.10
  11  -1   5   23.50   28.80
  11  -1   5   74.59   18.10
 -11   1  -5   75.29   11.50
  11   1   5   80.59   15.50
  11   1   5   85.49   18.60
   0   2   5 1807.92   94.19
  -1   2   5  150.78   11.50
  -1  -2   5  129.99   14.40
  -2   2   5 1304.47   70.79
  -2  -2   5 1308.27   72.09
  -3   2   5  441.26   27.50
   3   2  -5  384.06   31.00
  -3  -2   5  423.96   29.60
   4   2  -5  526.95   34.90
  -4   2   5  526.15   34.00
   4  -2  -5  445.06   31.60
  -4  -2   5  497.85   33.30
   5   2  -5 2004.70  106.79
  -5   2   5 1984.40  108.69
  -5  -2  -5 1950.60  103.29
  -5   2   5 1884.71  104.19
  -5   2  -5 1857.51  103.79
  -5  -2   5 1945.41  103.49
  -5  -2   5 1937.61  107.49
  -6   2   5   76.99   12.30
  -6   2   5   80.69   18.30
  -6  -2  -5   95.39   14.60
  -6   2   5   96.09   19.40
  -6   2   5   91.79   17.40
   6  -2   5   95.69   19.20
  -6  -2  -5   88.09   12.30
  -6   2  -5   88.29   11.30
  -6  -2   5  118.49   15.40
  -6  -2   5  109.99   16.20
  -6  -2   5  106.39   17.40
  -6   2  -5  109.79   17.70
   6   2   5   98.99   16.10
  -6  -2   5  132.99   24.10
  -7  -2  -5   30.10    9.50
  -7  -2  -5   39.90    8.70
   7  -2   5   45.10   17.60
  -7  -2   5   41.50   18.30
  -7   2  -5   29.30    9.40
  -7   2  -5   48.20   10.60
   7   2   5   51.09   14.60
  -7  -2   5   51.49   10.00
  -7  -2   5   42.20   13.10
  -8  -2  -5   87.19   11.40
   8  -2   5  109.59   19.90
  -8  -2  -5  114.89   16.60
  -8   2   5  123.99   22.70
  -8   2  -5  114.79   14.20
  -8  -2   5  107.49   31.00
  -8  -2   5  102.59   15.20
   8   2   5   95.89   15.30
  -8  -2   5  102.79   13.80
  -9  -2  -5   33.00    7.50
   9  -2   5   23.60   16.50
  -9  -2  -5   52.19   11.70
   9  -2   5   44.60   24.40
   9   2   5   31.60   11.40
  -9  -2   5   21.30   10.60
  -9   2  -5   23.30    7.70
  -9  -2   5   49.40   11.60
  10  -2   5  -15.10   18.30
 -10  -2  -5   -5.10   10.00
 -10  -2  -5    3.60    6.30
  10  -2   5   10.00   20.60
 -10   2  -5   14.50    7.10
  10   2   5   19.20   12.80
 -11  -2  -5   48.10    6.90
  11  -2   5   36.30   17.00
  11   2   5   27.70   16.00
 -11   2  -5   35.80    7.70
  11   2   5   52.89   13.40
   0   3  -5  249.28   22.40
  -1   3   5   43.20    8.80
  -1  -3   5   31.30    8.20
  -2   3   5  295.27   20.80
  -2  -3   5  297.27   22.10
  -3   3   5  895.01   54.09
   3   3  -5  952.70   56.09
  -3  -3   5  951.90   54.89
  -4   3   5 1929.71  102.59
   4   3  -5 1973.60  102.29
   4  -3  -5 1564.64   97.79
  -4  -3   5 1937.21  102.19
  -5   3   5   75.99   14.40
  -5  -3  -5   76.19   11.00
   5   3  -5   74.89   12.90
  -5  -3   5   70.49   13.10
  -5  -3   5   75.89   11.10
  -6   3   5  258.97   38.70
   6  -3   5  300.67   37.50
  -6   3   5  246.58   38.30
  -6  -3  -5  283.17   25.20
  -6  -3  -5  304.27   23.00
  -6  -3   5  286.87   28.60
  -6  -3   5  291.27   27.00
   6   3   5  355.06   29.30
  -6  -3   5  320.27   31.50
  -6   3  -5  310.57   23.60
  -6  -3   5  259.37   32.30
  -7   3   5  238.28   34.50
   7  -3   5  227.08   36.90
  -7  -3  -5  225.18   19.00
  -7  -3  -5  217.58   21.50
  -7  -3   5  213.58   27.30
  -7  -3   5  210.38   38.70
  -7  -3   5  276.57   21.00
   7   3   5  227.98   25.60
  -7  -3   5  221.98   24.80
  -7   3  -5  232.18   20.80
  -8   3   5   39.50   19.10
   8  -3   5   28.20   17.90
  -8  -3  -5    7.30    8.20
  -8  -3  -5   11.50    8.00
   8  -3   5   35.40   26.20
   8   3   5   22.90   10.80
  -8  -3   5   20.40   10.30
  -8  -3   5   42.40   28.80
  -8  -3   5   -4.90    9.20
  -8   3  -5   18.80    7.60
  -9  -3  -5  449.95   28.70
   9  -3   5  560.74   50.99
  -9   3   5  373.26   42.90
   9  -3   5  427.16   41.70
  -9  -3  -5  475.15   32.40
  -9  -3   5  441.76   32.70
  -9  -3   5  474.15   32.70
   9   3   5  430.26   32.90
  -9   3  -5  427.66   29.00
 -10  -3  -5  151.48   13.30
  10  -3   5  151.38   26.40
 -10  -3  -5  117.79   18.30
  10  -3   5  124.29   26.50
  10   3   5  128.19   20.40
 -10   3  -5  129.99   15.90
 -11  -3  -5   22.50    5.80
  11  -3   5   16.40   16.40
  11   3  -5   24.80   12.10
  11   3   5   16.00   11.20
 -11   3  -5   13.30    7.20
  11   3   5   39.80   16.30
   0   4  -5  158.88   19.00
   0  -4   5  174.88   20.60
   1   4  -5  277.17   24.50
   2   4  -5 2357.76  136.49
  -2  -4   5 2686.23  138.39
  -3   4   5 2684.63  147.59
   3   4  -5 2780.72  148.39
  -3  -4   5 2795.82  148.19
  -4  -4  -5  242.28   22.90
   4   4  -5  258.27   24.00
  -4  -4   5  262.07   24.10
  -5  -4  -5  189.98   23.90
  -5  -4  -5  134.09   18.60
  -5  -4   5  122.49   22.50
  -5  -4   5  135.89   22.10
  -5  -4   5  140.49   18.70
  -5  -4   5  148.09   26.30
  -6   4   5  249.78   28.70
   6  -4   5  369.96   55.59
  -6  -4  -5  294.17   24.40
  -6   4   5  240.58   36.20
   6  -4   5  198.48   28.90
  -6  -4  -5  251.17   21.90
  -6  -4   5  281.07   25.30
  -6  -4   5  286.87   22.70
   6   4   5  276.07   27.80
  -6   4  -5  230.58   22.30
  -6  -4   5  257.77   27.10
  -6  -4   5  318.07   33.30
  -7  -4  -5   46.00    8.30
  -7   4   5   62.59   20.80
   7  -4   5   90.69   22.90
  -7  -4   5   53.29    9.90
  -7  -4   5   53.49   16.90
  -7  -4   5   65.79   21.70
   7   4   5   64.99   19.40
  -7  -4   5   18.90   20.60
   8  -4   5  144.19   24.90
  -8  -4  -5  139.99   15.90
   8  -4   5  154.68   33.00
  -8  -4  -5  152.28   16.90
  -8   4   5  112.59   21.30
  -8  -4   5  161.18   18.50
  -8  -4   5  122.79   19.30
  -8  -4   5  111.79   36.70
  -8   4  -5  137.99   15.90
   8   4   5  121.59   19.30
  -9  -4  -5   42.70   10.70
   9  -4   5   16.00   20.00
  -9  -4  -5   37.60    7.50
   9  -4   5   52.29   22.60
  -9   4   5   62.29   19.00
  -9   4  -5   37.00    8.60
  -9  -4   5   39.60   11.70
  -9  -4   5   29.20   10.50
   9   4   5   36.60   11.40
 -10  -4  -5   35.50   10.20
  10  -4   5   48.00   22.20
 -10  -4  -5   49.40    7.50
 -10  -4   5   48.70   11.30
  10   4   5   63.09   11.90
 -10   4  -5   55.69    9.70
 -10  -4   5   56.39   11.20
 -11  -4  -5   25.10    5.90
  11   4  -5   12.00   12.40
  11  -4   5   11.70   15.90
  11   4   5   32.20   11.00
 -11   4  -5   45.00    8.10
  11   4   5    2.70   23.90
   0   5  -5   36.90    9.80
   1   5  -5  660.13   41.30
  -1  -5   5  539.15   42.90
   2   5  -5   18.60    8.70
  -2  -5   5   36.70   11.30
  -2   5  -5   12.80    8.60
   3   5  -5   31.10    9.20
  -3  -5   5   34.70   10.00
  -4  -5  -5   18.90    9.00
   4   5  -5   -1.30    8.00
  -4   5  -5   13.30   12.00
  -4  -5   5   12.60   10.40
  -4  -5   5   -4.90   10.40
   5   5  -5  192.28   26.60
  -5  -5  -5  164.48   20.70
  -5  -5  -5  154.28   22.60
   5  -5   5  170.38   38.30
  -5  -5   5  160.18   28.00
  -5  -5   5  225.98   26.90
  -5  -5   5  171.48   19.40
  -5  -5   5  156.38   23.70
  -5  -5   5  150.38   21.70
  -5   5  -5  171.78   20.70
   5   5   5  160.98   20.00
  -6  -5  -5  136.09   16.10
  -6   5   5  154.48   22.70
  -6  -5  -5  119.39   17.40
   6  -5   5  195.18   38.30
   6   5  -5  126.69   23.70
  -6   5   5  127.69   25.20
  -6  -5   5  143.19   22.50
   6   5   5  142.59   18.40
  -6  -5   5  133.39   17.50
  -6   5  -5  116.19   18.30
  -6  -5   5  126.39   21.60
  -6  -5   5  134.09   20.00
  -7  -5  -5  386.26   26.90
  -7   5   5  428.46   40.10
  -7  -5  -5  409.06   29.10
   7  -5   5  455.05   56.09
  -7  -5   5  357.86   32.50
  -7   5  -5  390.96   28.30
  -7  -5   5  347.67   29.00
   7   5   5  426.96   31.80
  -7  -5   5  415.06   28.30
  -8  -5  -5  358.66   26.50
   8  -5   5  322.17   49.40
  -8   5   5  351.96   38.00
  -8  -5  -5  369.26   26.20
  -8  -5   5  372.66   27.40
  -8   5  -5  445.26   27.60
  -8  -5   5  397.36   28.80
   8   5   5  371.46   29.20
  -9   5   5    9.90   17.50
  -9  -5  -5    4.90    6.10
   9  -5   5   12.80   20.40
  -9  -5  -5   -7.20    8.60
  -9   5  -5   -4.90    7.90
  -9  -5   5   -3.00   10.40
   9   5   5   -8.20    8.10
  -9  -5   5   -8.30    8.60
 -10  -5  -5  212.88   19.80
 -10  -5  -5  184.08   15.90
  10   5   5  216.98   21.10
 -10  -5   5  181.28   20.10
  10   5   5  269.17   36.30
 -10   5  -5  213.78   18.80
   0   6  -5   33.20   10.60
   0  -6   5   13.70   12.60
  -1  -6   5  469.05   40.70
  -1   6  -5  505.25   37.00
   2   6  -5  586.34   38.20
  -2   6  -5  471.65   38.80
  -2  -6   5  610.14   41.60
   3   6  -5   64.99   11.20
  -3  -6  -5   66.09   13.00
  -3   6  -5   47.70   12.70
  -3  -6   5   75.39   14.70
  -3  -6   5   52.89   12.80
   4   6  -5  220.18   25.00
  -4  -6  -5  196.98   22.10
  -4  -6   5  221.88   26.40
  -4  -6   5  209.98   22.60
   5  -6   5  204.78   38.50
  -5  -6  -5  177.78   23.60
  -5  -6  -5  208.78   21.60
  -5   6   5  239.98   35.40
   5   6  -5  149.29   32.20
  -5   6  -5  267.57   24.90
  -5  -6   5  220.38   25.70
  -5  -6   5  200.68   28.60
   5   6   5  199.78   28.60
  -5  -6   5  217.28   22.70
  -5  -6   5  217.78   30.50
  -5  -6   5  210.08   21.90
   6   6  -5   32.60   23.90
  -6  -6  -5   69.19   12.70
  -6   6   5   80.79   20.10
   6  -6   5   77.49   34.30
  -6  -6  -5   50.49   10.30
  -6  -6   5   64.09   13.70
  -6  -6   5   65.99   11.40
   6   6   5   79.69   15.30
  -6   6  -5   57.29   12.50
  -6  -6   5   61.49   12.70
  -6  -6   5   75.29   20.80
  -7   6   5  524.55   41.00
  -7  -6  -5  450.35   31.10
   7  -6   5  489.75   53.89
  -7  -6  -5  421.66   31.30
  -7   6  -5  454.25   32.60
   7   6   5  482.05   35.00
  -7  -6   5  508.05   65.39
  -7  -6   5  473.45   32.10
  -7  -6   5  491.85   33.20
  -7  -6   5  489.85   35.80
  -8  -6  -5    5.00    7.10
  -8   6   5   27.70   15.80
  -8  -6  -5  -13.40    8.40
   8  -6   5   26.40   23.90
   8   6   5   14.10    9.00
  -8   6  -5    8.60    9.00
  -8  -6   5   -5.80    8.50
  -8  -6   5    6.00   10.60
  -9   6   5   71.09   18.50
   9  -6   5   65.89   34.60
  -9  -6  -5   98.29   15.30
  -9  -6  -5   85.19   12.50
   9   6   5  102.59   16.00
  -9  -6   5   88.79   12.90
  -9   6  -5   70.49   11.40
  -9  -6   5   82.69   11.40
 -10  -6  -5   49.20   16.90
 -10  -6  -5   73.39   10.30
 -10  -6   5   60.59   10.60
  10   6   5   72.49   11.50
 -10  -6   5   71.89   12.00
  10   6   5  116.39   25.10
 -10   6  -5   64.19   11.10
   0  -7   5   87.89   19.90
  -1  -7  -5   55.09   17.40
   1   7  -5   42.70   10.50
  -1   7  -5   67.89   12.40
  -1  -7   5   38.10   15.10
   2   7  -5  301.17   25.80
  -2  -7  -5  262.07   30.80
  -2  -7   5  294.37   32.10
  -2   7  -5  265.67   27.60
  -2  -7   5  270.17   34.50
  -3  -7  -5 1148.89   67.99
   3   7  -5 1187.48   69.69
  -3  -7   5 1182.38   72.19
  -3   7  -5 1167.58   69.09
  -3  -7   5 1139.39   68.39
   4   7  -5  716.13   49.90
  -4   7   5  649.54   52.19
  -4  -7  -5  757.32   45.70
  -4  -7   5  724.03   45.30
  -4  -7   5  723.23   50.69
  -4  -7   5  720.33   46.50
  -4  -7   5  728.13   47.00
  -4  -7   5  701.03   49.00
   5   7  -5  114.59   22.00
  -5   7   5  123.49   22.50
  -5  -7  -5   84.69   13.90
  -5  -7  -5   97.99   14.20
  -5  -7   5  120.39   22.30
  -5  -7   5   87.59   13.20
  -5   7  -5   78.99   16.80
  -5  -7   5  112.59   14.80
   5   7   5  113.99   17.60
  -5  -7   5   95.19   19.50
  -6  -7  -5   91.49   12.80
  -6  -7  -5  111.89   14.90
  -6  -7   5  118.59   20.10
  -6  -7   5   84.29   26.10
  -6  -7   5  121.19   17.70
  -6  -7   5   94.89   13.80
   7  -7   5   33.90   25.80
  -7  -7  -5   25.60    8.50
  -7   7   5   42.00   16.30
  -7  -7  -5    7.30    8.20
   7   7   5    6.70   10.90
  -7   7  -5   21.60   10.90
  -7  -7   5   15.60   10.40
  -7  -7   5   17.50    9.00
  -7  -7   5   10.30    9.30
  -7  -7   5   14.30   33.90
  -8  -7  -5   28.60    8.30
  -8  -7  -5   18.30    8.90
  -8   7   5   36.60   15.20
   8  -7   5   39.80   23.30
  -8   7  -5   21.70   10.50
  -8  -7   5   33.60   10.80
  -8  -7   5   26.70    9.60
   8   7   5   18.70    9.80
  -9  -7  -5   48.30    8.70
  -9  -7  -5   53.49   10.20
   9  -7   5   -4.10   23.20
   9   7   5   35.20   11.00
  -9   7  -5   37.00   11.90
  -9  -7   5   40.60   11.30
  -9  -7   5   38.10   10.30
  10  -7   5    6.30   18.80
 -10  -7  -5   51.89    7.00
 -10   7  -5   52.79   10.30
 -10  -7   5   55.99    9.70
  10   7   5   50.19    9.90
 -10  -7   5   46.60   12.60
   0  -8   5    7.30   18.60
   0   8  -5   31.40   11.10
  -1  -8  -5  190.38   24.60
   1   8  -5  236.78   26.00
  -1  -8   5  209.28   27.00
  -1  -8   5  184.68   35.70
  -2  -8  -5  347.37   34.10
   2   8  -5  367.16   32.20
  -2  -8   5  389.86   37.50
  -2   8  -5  368.06   32.90
  -2  -8   5  413.26   39.80
  -3  -8  -5  178.18   24.50
   3   8  -5  173.88   26.60
   3  -8   5  134.19   36.80
  -3  -8   5  163.78   26.60
  -3  -8   5  147.89   28.20
  -3  -8   5  156.28   26.80
  -3  -8   5  168.08   29.00
  -3  -8   5  151.18   25.00
   4   8  -5  258.27   36.50
   4  -8   5  173.08   38.30
  -4  -8  -5  284.57   25.40
  -4   8  -5  265.87   36.50
  -4  -8   5  298.57   31.20
  -4  -8   5  236.98   26.30
  -4  -8   5  313.07   27.80
  -4  -8   5  291.87   35.80
   4   8   5  255.47   36.10
  -4  -8   5  286.77   27.40
  -5  -8  -5  211.08   23.10
  -5   8   5  198.08   26.20
  -5  -8   5  246.48   23.10
  -5  -8   5  216.48   24.00
  -5   8  -5  232.18   31.20
   5   8   5  246.88   30.10
  -5  -8   5  235.38   40.40
  -5  -8   5  228.58   25.50
  -6   8   5  157.88   21.90
  -6  -8  -5  166.38   20.10
   6  -8   5  115.29   31.70
  -6  -8  -5  154.08   21.00
  -6  -8   5  197.18   22.60
  -6  -8   5  168.88   20.30
  -6  -8   5  160.98   32.70
   6   8   5  212.58   25.60
  -6  -8   5  184.08   20.20
  -6   8  -5  174.28   25.60
   7  -8   5   11.40   24.40
  -7   8   5   27.30   14.90
  -7  -8  -5    3.80    8.00
  -7  -8  -5    0.70    8.10
  -7   8  -5   -1.50   11.10
  -7  -8   5    2.50   10.10
  -7  -8   5   -4.90    8.50
  -7  -8   5   -3.70    9.80
   7   8   5    8.10   10.20
  -8  -8  -5   79.69   10.70
   8  -8   5   72.69   24.50
  -8  -8  -5  113.09   16.70
  -8   8  -5   99.79   13.90
   8   8   5  132.69   17.20
  -9  -8  -5  111.39   15.30
   9  -8   5   58.39   23.80
  -9  -8  -5   81.19   13.00
  -9   8  -5   94.89   13.90
  -9  -8   5  115.89   14.00
   9   8   5  109.49   16.90
  -9  -8   5   98.79   15.30
  10  -8   5   43.40   17.90
 -10  -8  -5   49.80    8.70
 -10  -8  -5   50.19   10.60
 -10   8  -5   64.89   10.50
  10   8   5   47.60    9.50
 -10  -8   5   35.10    8.30
   0  -9   5   13.10   21.60
   0  -9   5    8.70   19.80
   0  -9   5   -7.30   19.70
   0  -9   5   28.50   22.70
  -1  -9  -5   95.19   19.20
   1  -9   5   58.79   25.40
   1   9  -5   82.79   16.50
  -1  -9   5  133.59   20.80
  -1  -9   5  143.49   23.20
  -1   9  -5  149.39   30.80
  -1  -9   5  128.49   22.60
  -1  -9   5   85.19   23.10
   2  -9   5  974.90   76.79
   2   9  -5 1014.60   67.69
  -2  -9  -5 1028.80   73.69
  -2  -9   5 1031.00   63.89
  -2  -9   5 1213.18   74.89
  -2  -9   5 1135.69   68.09
  -2  -9   5 1043.20   65.69
  -2  -9   5 1092.79   66.99
  -2   9  -5 1074.89   66.79
   3  -9   5  109.49   34.50
  -3  -9  -5  180.08   25.90
   3   9  -5  138.09   22.10
  -3  -9   5  157.48   28.40
  -3  -9   5  172.28   26.40
  -3  -9   5  194.18   35.40
  -3  -9   5  174.88   27.50
  -3  -9   5  178.38   24.70
   4   9  -5  917.31   67.89
  -4  -9  -5  875.51   54.09
  -4  -9   5  870.81   57.49
  -4   9  -5  862.41   62.39
  -4  -9   5  879.81   54.29
  -4  -9   5  828.32   71.99
  -4  -9   5  848.12   53.99
  -4  -9   5  940.81   54.89
  -5  -9  -5  353.36   29.10
  -5   9  -5  372.66   37.40
  -5  -9   5  342.57   30.50
  -5  -9   5  363.86   28.80
  -5  -9   5  393.46   29.10
  -6  -9  -5  101.99   13.70
   6  -9   5   58.39   28.10
  -6  -9  -5  123.69   14.40
   6  -9   5   53.89   26.40
   6   9   5  112.79   16.30
  -6  -9   5  101.39   13.90
  -6  -9   5  114.89   16.90
  -6  -9   5  136.09   40.70
  -6   9  -5  102.29   16.80
  -6  -9   5   94.99   14.60
  -7  -9  -5  122.59   15.70
   7  -9   5   59.29   26.30
  -7  -9  -5  113.39   19.30
   7   9   5  120.29   19.20
  -7  -9   5  103.89   16.20
  -7  -9   5   99.39   18.60
  -7   9  -5   84.39   15.40
  -8  -9  -5   15.50    8.40
  -8  -9  -5   11.70    8.70
   8  -9   5   17.40   24.10
   8  -9   5   12.80   25.90
  -8  -9   5   22.90   10.60
  -8  -9   5    8.60   10.80
  -8   9  -5   18.90   12.90
   8   9   5    4.50   10.30
  -9  -9  -5  161.38   20.70
  -9  -9  -5  197.48   14.70
   9  -9   5  173.78   32.60
  -9   9  -5  173.08   20.80
  -9  -9   5  192.78   16.80
   9   9   5  155.38   18.90
  -9  -9   5  156.18   17.70
   0 -10   5    8.60   18.70
   0 -10   5   -3.90   25.10
   0 -10   5   -1.00   18.60
   0 -10   5  -19.10   32.90
   0 -10   5   31.40   20.30
   1 -10   5   80.69   24.40
   1 -10   5   24.10   24.40
   1 -10   5  101.79   22.40
   1 -10   5   76.39   23.70
  -1 -10  -5   91.69   19.40
  -1  10  -5   54.99   18.90
  -1 -10   5   87.29   17.90
  -1 -10   5   79.59   20.70
  -1 -10   5   80.29   18.70
  -1 -10   5   91.59   21.10
  -1 -10   5   89.79   26.40
   2 -10   5  105.39   26.70
  -2 -10  -5   89.69   16.00
   2  10  -5   70.69   19.80
   2 -10   5   57.09   28.20
  -2 -10   5  107.09   19.40
  -2 -10   5  114.09   21.10
  -2 -10   5   99.59   19.10
  -2 -10   5   90.59   15.00
   3  10  -5   25.00   21.00
   3 -10   5   13.50   25.90
   3 -10   5   10.30   28.60
  -3 -10  -5  -10.90   12.30
  -3 -10   5    8.70   13.60
  -3 -10   5  -16.60   12.10
  -3 -10   5   28.30   21.70
  -3 -10   5   -4.50   11.20
  -3 -10   5   43.10   18.50
  -4 -10  -5   67.39   13.20
   4 -10   5   94.59   44.60
   4 -10   5   51.99   27.30
  -4 -10   5  101.69   22.90
  -4 -10   5   69.29   14.50
  -4  10  -5   94.59   32.80
  -4 -10   5   73.99   14.20
  -4 -10   5   68.49   13.10
  -4 -10   5   72.89   25.50
   5 -10   5    9.80   24.20
  -5 -10  -5   22.00   10.00
  -5 -10  -5   57.89   11.80
   5 -10   5  -16.70   27.40
  -5 -10   5   23.40   11.50
  -5  10  -5   23.80   17.80
  -5 -10   5   15.20   10.70
  -5 -10   5  -25.60   30.50
  -5 -10   5   12.60    8.90
   5  10   5   26.20   17.10
   6 -10   5   14.90   22.80
  -6 -10  -5   28.10   18.40
  -6 -10  -5   20.30    9.20
   6 -10   5   12.80   25.00
  -6  10  -5   37.30   15.10
   6  10   5   38.10   13.40
  -6 -10   5   46.70   12.30
  -6 -10   5   29.10   10.70
  -6 -10   5   37.90    9.30
  -7 -10  -5  188.78   21.60
  -7 -10  -5  205.68   18.50
  -7 -10   5  224.18   18.30
  -7 -10   5  206.18   22.30
  -7 -10   5  177.98   21.20
  -7  10  -5  199.98   25.20
   7  10   5  177.18   22.70
   8 -10   5  146.29   27.70
  -8 -10  -5  207.98   17.40
  -8 -10  -5  199.18   18.70
  -8 -10   5  211.58   22.50
  -8  10  -5  205.98   24.10
   8  10   5  226.18   22.10
  -8 -10   5  245.18   19.50
  -9 -10  -5   93.99   10.80
  -9 -10  -5   80.89   10.90
  -9  10  -5   63.49   12.10
  -9 -10   5   82.39   12.50
   9  10   5   57.39   11.50
  -9 -10   5   68.99   14.90
   0 -11  -5  446.96   45.70
   0 -11   5  617.54   47.00
   0  11  -5  570.84   57.49
   0 -11   5  542.95   45.60
   0 -11   5  597.34   48.90
   0 -11   5  551.44   51.59
   0 -11   5  587.04   76.89
   1  11  -5   65.39   24.20
  -1 -11  -5   47.80   16.90
   1 -11   5   20.50   32.30
   1 -11   5   37.20   22.60
   1 -11   5   24.20   35.00
   1 -11   5   44.60   22.10
   1 -11   5   81.39   23.90
  -1 -11   5   44.00   29.60
  -1 -11   5   67.69   15.80
  -1 -11   5   57.09   18.70
  -1 -11   5   53.09   21.10
  -1 -11   5   86.19   19.60
   2 -11   5   82.99   32.30
  -2 -11  -5  111.69   18.80
   2 -11   5   85.49   32.20
  -2 -11   5  106.79   26.80
  -2 -11   5  192.28   31.20
  -2 -11   5  149.59   22.30
  -2 -11   5   94.59   22.50
  -3 -11  -5  657.53   44.80
   3 -11   5  663.53   83.09
  -3 -11   5  609.84   49.20
  -3 -11   5  657.83   45.20
  -3 -11   5  646.74   42.60
  -3 -11   5  598.84   41.20
  -3 -11   5  506.45   66.59
  -4 -11  -5   53.19   13.00
   4 -11   5   43.20   28.80
  -4 -11   5   67.49   13.00
  -4 -11   5   77.19   14.30
  -4 -11   5  110.49   35.60
  -4 -11   5   65.69   12.50
  -5 -11  -5  274.37   25.40
  -5 -11  -5  234.98   22.00
   5 -11   5  224.58   33.30
  -5  11  -5  242.68   34.20
  -5 -11   5  251.37   28.50
  -5 -11   5  221.98   23.80
  -5 -11   5  255.37   21.70
  -6 -11  -5   50.19   12.00
   6 -11   5   19.70   21.80
   6 -11   5   53.89   24.30
  -6 -11  -5   68.29   10.10
  -6 -11   5   46.60    9.70
  -6 -11   5   54.29   11.60
   6  11   5   11.40   14.90
  -6  11  -5   40.20   15.90
  -6 -11   5   53.79   12.50
  -7 -11  -5   41.90    9.40
  -7 -11  -5   36.80    9.80
   7 -11   5   18.00   22.50
  -7 -11   5   35.60   12.20
  -7  11  -5   23.80   16.00
   7  11   5   30.00   14.50
  -7 -11   5   55.79   12.10
  -7 -11   5   39.20   10.10
   8 -11   5   43.70   19.80
  -8 -11  -5   49.99    7.90
  -8 -11  -5   59.49    9.60
   8  11   5   49.90   13.10
  -8 -11   5   43.90    8.40
   0 -12   5  213.18   53.89
   0 -12   5  287.57   36.30
   0 -12   5  271.27   32.50
   0 -12   5  299.17   40.90
  -1 -12  -5    8.80   14.70
   1 -12   5    2.50   46.60
   1 -12   5   41.40   23.70
   1 -12   5    8.10   17.40
   1 -12   5   12.30   17.00
  -1 -12   5   35.40   36.90
  -1 -12   5   -3.60   14.50
  -1 -12   5   38.30   13.80
  -1 -12   5   20.00   17.90
   2 -12   5   89.29   52.79
   2 -12   5  123.09   24.80
  -2 -12  -5  118.79   19.40
   2 -12   5  112.59   24.20
  -2 -12   5  104.49   17.20
  -2 -12   5  156.88   21.60
  -2 -12   5  200.78   39.40
   2 -12  -5  206.18   35.00
  -3 -12  -5   -7.10   12.20
   3 -12   5  -17.80   22.40
  -3 -12   5    8.30    9.80
  -3 -12   5   18.40   10.90
  -3 -12   5   43.60   21.10
  -3 -12   5   22.40   37.90
  -3 -12   5   18.40   14.00
  -4 -12  -5   89.89   14.60
   4 -12   5   44.10   23.60
  -4 -12   5   72.59   13.20
  -4 -12   5   72.49   12.30
  -5 -12  -5   68.89   11.10
  -5 -12  -5  107.39   15.50
   5 -12   5   58.89   22.90
  -5 -12   5  100.99   14.70
  -5 -12   5   86.39   13.60
  -5 -12   5   67.59   11.20
  -6 -12  -5   47.30   12.40
   6 -12   5   37.50   22.10
  -6 -12  -5   25.10   10.50
  -6 -12   5   38.10    8.20
  -6 -12   5   31.70   13.60
  -6 -12   5   54.69   12.50
   7 -12   5    2.30   19.10
  -7 -12  -5    9.70    7.20
  -7 -12  -5   -8.00    8.20
  -7 -12   5   16.40    7.70
  -7 -12   5   -4.60   10.30
  -7 -12   5   17.00   17.80
   8 -12   5   45.80   17.60
  -8 -12  -5   39.30    9.60
  -8 -12   5   72.39   10.30
   0 -13  -5   41.40   17.70
   0 -13   5   55.49   14.50
   0 -13   5   98.49   23.00
   0 -13   5   52.39   16.70
   0 -13   5    9.20   57.49
  -1 -13  -5   45.60   15.90
   1 -13   5   59.39   17.60
   1 -13   5   69.49   25.70
   1 -13   5   57.29   92.19
   1 -13   5   53.59   17.70
  -1 -13   5   70.79   13.80
  -1 -13   5   60.99   20.40
  -1 -13   5   79.89   15.50
   1 -13  -5   35.70   19.10
   2 -13   5    8.40   17.70
   2 -13   5  -14.80   17.40
  -2 -13  -5   16.00   13.40
   2 -13   5  -34.00   24.10
  -2 -13   5   -2.30   11.00
  -2 -13   5   27.00   17.00
   2 -13  -5   31.80   27.80
  -2 -13   5    7.60   10.00
   3 -13   5   72.59   20.60
  -3 -13  -5   99.39   18.50
   3 -13   5   91.79   22.70
  -3 -13   5   97.69   17.80
   3 -13  -5   27.20   28.20
  -3 -13   5   79.39   12.50
  -3 -13   5  101.59   17.90
  -4 -13  -5   75.79   14.50
   4 -13   5   41.20   20.90
   4 -13   5   39.30   19.40
  -4 -13   5   53.49   10.70
   5 -13   5  -18.40   21.40
  -5 -13  -5   17.10   10.90
  -5 -13  -5   12.20   16.50
  -5 -13   5   21.30   12.50
  -5 -13   5   21.10   12.20
  -5 -13   5   25.70    7.80
  -6 -13  -5   45.40   10.00
   6 -13   5   12.40   20.20
  -6 -13  -5   43.70    9.10
  -6 -13   5   32.50    8.00
  -6 -13   5   18.20   13.50
  -6 -13   5   42.90   12.00
  -7 -13  -5   11.40    7.00
   7 -13   5    2.60   14.80
   7 -13   5    3.00   16.40
  -7 -13  -5   19.30    8.30
  -7 -13   5    1.10   15.00
  -7 -13   5   17.50    6.50
   0 -14   5    1.80   12.50
   0 -14  -5   10.30   18.10
   0 -14   5    7.30   11.00
   0 -14   5   27.20   21.50
   1 -14   5  174.28   26.00
   1 -14   5  130.49   20.70
  -1 -14  -5  148.19   22.60
   1 -14   5  152.28   27.80
  -1 -14   5  152.78   21.70
   1 -14  -5  156.58   26.20
  -1 -14   5  187.38   25.40
  -1 -14   5  157.38   24.10
   2 -14   5  120.59   20.20
  -2 -14  -5   94.49   18.80
   2 -14   5   75.19   28.20
   2 -14   5   67.39   17.10
  -2 -14   5  111.59   20.70
   2 -14  -5  110.29   26.50
  -2 -14   5   96.99   17.50
   2 -14  -5   63.59   23.80
  -2 -14   5   70.39   13.00
  -3 -14  -5   11.00   13.30
   3 -14   5   30.50   18.30
   3 -14   5   -4.70   16.00
   3 -14   5   11.70   28.60
   3 -14  -5   29.90   31.70
  -3 -14   5    7.00    9.50
  -3 -14   5   17.70    9.30
  -3 -14   5    7.50   15.60
   4 -14   5   54.89   25.30
   4 -14   5   32.30   28.80
   4 -14   5   50.19   21.90
  -4 -14  -5   44.20   12.20
  -4 -14   5   27.40   12.30
  -4 -14   5    1.50   13.70
   4 -14  -5  -17.90   26.00
   5 -14   5   72.79   21.30
  -5 -14  -5   59.89   11.50
   5 -14   5   59.19   18.40
  -5 -14   5   28.00   20.10
  -5 -14   5   59.49   10.00
   5 -14  -5  100.89   27.00
  -5 -14   5   34.00   12.30
  -6 -14  -5   32.30    9.70
   6 -14   5   36.20   17.80
  -6 -14  -5   17.80    7.40
   6 -14   5   19.70   14.90
  -6 -14   5    8.00   11.10
   6 -14  -5   20.80   30.20
  -6 -14   5   -9.50   15.00
  -6 -14   5   19.10    6.90
   0 -15   5    7.50   19.50
   0 -15   5    3.60   21.00
   0 -15  -5   -7.90   15.20
   0 -15   5   14.70   11.50
   1 -15   5   44.30   14.00
  -1 -15  -5   37.50   16.30
   1 -15   5   50.69   24.90
   1 -15   5   54.69   16.40
  -1 -15   5   48.20   12.20
  -1 -15   5   28.90   20.30
   1 -15  -5   92.39   20.90
  -1 -15   5   35.20   13.80
  -2 -15  -5  181.08   27.40
   2 -15   5  175.08   30.60
   2 -15   5  147.19   29.30
   2 -15   5  204.98   27.30
  -2 -15   5  167.48   27.20
   2 -15  -5  162.18   26.80
  -2 -15   5  204.68   31.60
  -2 -15   5  155.18   22.30
  -3 -15  -5  304.47   27.60
   3 -15   5  336.77   34.00
   3 -15   5  325.27   38.20
   3 -15   5  364.86   33.60
  -3 -15   5  284.37   27.70
  -3 -15   5  326.47   33.20
  -3 -15   5  330.37   25.20
  -4 -15  -5    6.40    8.10
   4 -15   5    4.00   16.30
   4 -15   5    1.50   15.50
   4 -15  -5   34.90   20.40
  -4 -15   5    2.90    7.00
  -4 -15   5   -2.80   11.50
  -4 -15   5   -9.90   16.00
   5 -15   5  -17.40   12.60
  -5 -15  -5    7.50    7.50
   5 -15   5   18.80   13.80
  -5 -15  -5   -0.40    8.90
  -5 -15   5    1.00    6.20
   5 -15  -5    0.80   20.70
   0 -16  -5   17.10   15.30
   0 -16   5    3.80   10.30
   0 -16   5   25.50   13.10
   0 -16   5  -25.10   26.10
   1 -16   5   39.10   25.40
   1 -16   5   38.50   12.40
  -1 -16  -5   47.40   14.80
   1 -16   5   48.20   13.40
  -1 -16   5   25.50   20.60
  -1 -16   5   42.70   11.20
   1 -16  -5   10.00   15.70
  -1 -16   5   40.60   13.00
  -2 -16  -5  136.19   22.70
   2 -16   5  166.08   22.20
   2 -16   5  169.58   23.50
   2 -16   5  106.29   32.60
  -2 -16   5  155.48   21.10
   2 -16  -5  196.28   31.90
  -2 -16   5  153.68   18.60
  -3 -16  -5   10.90   13.30
   3 -16   5   26.30   12.60
   3 -16   5   -2.50   12.10
  -3 -16   5   19.70   12.90
  -3 -16   5   23.80    7.90
   3 -16  -5  -11.40   20.40
  -4 -16  -5   43.40    9.10
  -4 -16  -5   61.19   11.90
   4 -16   5   69.99   14.10
   4 -16  -5   69.79   22.40
  -4 -16   5   19.50   19.40
  -4 -16   5   81.99   10.80
   0 -17  -5   11.40   14.70
   0 -17   5   -0.20    8.20
   1 -17   5  121.39   15.80
  -1 -17  -5   75.79   16.30
   1 -17   5  110.39   16.30
   1 -17  -5   70.89   19.50
  -1 -17   5  103.29   22.00
  -2 -17  -5   -6.90   12.10
   2 -17   5   43.90   10.10
   2 -17   5   -7.60   13.70
  -2 -17   5   38.80    7.50
   0   0   6  465.55   28.40
  -1   0   6 1469.65   72.59
   1   0   6 1196.58   72.89
   3   0  -6  310.87   27.60
   4   0  -6   38.60   11.90
  -4   0   6   50.99    9.50
   5   0  -6   35.00   12.20
  -5   0   6   33.10   11.20
  -5   0  -6   29.90    9.80
  -5   0   6   32.90   11.30
  -6   0  -6   25.40    9.70
  -6   0   6    4.80   10.40
  -6   0   6   27.00   12.50
  -6   0  -6    5.30    9.40
  -6   0   6   29.20   16.60
  -6   0   6   13.10   14.50
   6   0   6    4.80   13.60
  -7   0  -6   -6.50    8.30
   7   0   6   12.10   14.00
  -7   0  -6   10.70    9.30
  -7   0   6    8.50    9.50
  -7   0   6  -10.50   13.30
  -8   0  -6  218.98   18.50
  -8   0  -6  180.28   21.80
  -8   0   6  215.38   38.50
   8   0   6  221.48   28.20
  -8   0   6  200.28   25.60
  -9   0  -6   -1.30    5.90
   9   0   6   37.20   23.80
   9   0   6   13.40   12.80
 -10   0  -6  147.49   14.50
  10   0   6  161.68   27.40
  10   0   6  143.19   25.20
  11   0   6   28.40   15.40
 -11   0  -6   11.80    5.70
   0  -1   6 2212.98  127.39
   0   1   6 2561.64  124.99
  -1   1   6 1292.67   69.89
   1   1   6 1304.97   69.19
  -1  -1   6 1296.97   71.39
  -2   1   6  539.55   32.40
  -2  -1   6  539.55   33.30
   3   1  -6   13.00    8.70
  -3   1   6   19.20    6.50
  -3  -1   6   12.40    7.00
   3  -1  -6    4.60    8.80
   4   1  -6  217.58   26.20
  -4   1   6  168.58   19.90
  -4  -1   6  214.08   19.60
   4  -1  -6  144.89   25.90
   5   1  -6   -1.10   11.00
  -5  -1  -6   12.50    8.90
  -5   1   6    3.80   10.90
  -5   1   6   -8.00    9.30
  -5  -1   6    1.80    9.70
  -5   1  -6   -3.10   10.70
  -5  -1   6   15.00   10.10
  -6   1   6  550.44   44.60
  -6  -1  -6  567.94   36.90
  -6  -1  -6  615.34   36.50
  -6   1   6  626.44   39.90
  -6   1   6  526.25   44.40
   6  -1   6  533.35   44.20
  -6   1   6  619.34   46.40
   6   1   6  557.84   41.50
  -6  -1   6  584.04   42.20
  -6   1  -6  541.05   37.40
  -6  -1   6  600.24   44.10
  -6  -1   6  619.24   38.00
  -6   1  -6  595.44   36.60
  -6  -1   6  557.74   39.70
  -6  -1   6  537.35   47.60
  -7   1   6   -6.70   14.30
  -7  -1  -6    5.20    8.50
  -7  -1  -6   14.20    9.20
   7  -1   6    2.60   16.00
  -7   1  -6   -5.00    9.50
   7   1   6  -18.50   13.30
  -7  -1   6    2.50   10.00
  -7   1  -6   19.30    8.80
  -7  -1   6    1.30   12.50
  -8  -1  -6  214.68   22.20
   8  -1   6  292.77   30.60
  -8  -1  -6  243.28   19.20
   8   1   6  211.78   26.50
  -8   1  -6  244.28   18.80
  -8  -1   6  219.68   23.50
  -8  -1   6  178.58   37.00
  -8  -1   6  202.48   25.90
  -9  -1  -6  199.08   22.90
  -9  -1  -6  156.78   15.60
   9  -1   6  187.78   28.60
   9  -1   6  255.47   39.40
   9   1   6  176.18   24.40
  -9   1  -6  161.18   15.30
 -10  -1  -6  118.39   12.40
  10  -1   6  113.49   20.00
  10  -1   6   92.69   23.50
 -10   1  -6  104.19   13.40
  10   1   6  129.89   23.90
  10   1   6  117.79   18.40
 -11  -1  -6  150.08   11.70
  11  -1   6   83.69   17.80
 -11   1  -6  110.19   12.10
  11   1   6  134.29   24.60
  11   1   6  115.89   16.90
   0  -2   6   40.00    9.20
  -1   2   6 1682.43   91.69
  -1  -2   6 1742.03   94.79
   1   2   6 1763.02   89.39
  -2   2   6   37.40    6.70
   2   2  -6    4.70    7.90
  -2  -2   6   23.40    6.50
  -3   2   6   14.30    7.40
   3   2  -6   18.00   10.00
  -3  -2   6   19.30    7.70
   3  -2  -6    0.00    8.90
  -4   2   6  224.98   22.80
   4   2  -6  239.58   26.40
  -4  -2   6  227.18   22.10
   5   2  -6  161.98   25.60
  -5  -2  -6  143.99   17.90
  -5   2   6  137.49   23.00
  -5  -2   6  193.38   22.70
  -5   2  -6  131.99   20.40
  -5  -2   6  122.99   19.50
  -6   2   6  327.07   40.30
  -6   2   6  396.96   38.10
  -6  -2  -6  363.26   30.80
  -6  -2  -6  388.56   28.20
   6  -2   6  320.97   36.70
  -6   2   6  372.26   36.70
  -6  -2   6  337.07   30.60
   6   2   6  416.76   33.00
  -6   2  -6  352.96   28.40
  -6   2  -6  358.86   26.50
  -6  -2   6  403.16   36.20
  -6  -2   6  405.56   32.70
   7  -2   6  101.09   21.00
  -7  -2  -6   83.39   12.80
  -7  -2  -6   80.49   11.00
  -7  -2   6   82.59   15.40
  -7  -2   6  110.69   18.20
  -7   2  -6   87.39   12.20
  -7  -2   6  103.69   23.20
   7   2   6  122.09   21.90
  -8  -2  -6   57.79    9.80
   8  -2   6   75.09   18.10
  -8  -2  -6   64.79   11.90
   8  -2   6   88.79   30.20
  -8  -2   6   83.39   33.30
  -8  -2   6  111.19   18.70
  -8   2  -6  103.99   13.80
   8   2   6   76.79   14.70
  -8  -2   6   88.49   14.40
   9  -2   6   72.19   24.40
  -9  -2  -6   60.39   13.40
  -9  -2  -6   42.70    8.10
   9  -2   6   40.30   16.40
  -9  -2   6   38.30   11.60
   9   2   6   52.79   13.50
  -9  -2   6   62.09   13.20
  -9   2  -6   50.39    8.70
 -10  -2  -6    0.10    5.70
  10  -2   6   16.80   18.80
  10  -2   6  -12.60   18.80
  10   2   6    9.90   19.10
 -10   2  -6    6.30    6.60
  10   2   6  -13.60   11.60
  11  -2   6   17.10   14.90
 -11  -2  -6   33.70    6.10
  11   2   6   34.60   16.40
 -11   2  -6   24.50    7.00
  11   2   6   23.70   11.80
   0  -3   6  463.75   34.10
   2   3  -6  617.34   42.60
  -3   3   6   59.29   11.20
   3   3  -6   45.00   11.20
  -4  -3  -6 1380.46   79.79
  -4   3   6 1398.26   81.69
   4   3  -6 1491.85   82.79
  -4  -3   6 1424.16   81.39
   5   3  -6  374.46   34.10
   5  -3   6  439.86   58.69
  -5   3   6  360.96   32.80
  -5  -3  -6  316.47   26.10
  -5  -3  -6  302.27   27.50
  -5  -3   6  344.07   33.90
   5   3   6  381.76   31.80
  -5  -3   6  296.77   30.30
  -5  -3   6  363.06   27.50
  -5  -3   6  362.06   30.40
  -6  -3  -6  505.45   33.30
   6  -3   6  417.56   44.20
  -6   3   6  448.06   45.30
  -6  -3  -6  478.45   31.70
  -6  -3   6  498.35   35.30
  -6  -3   6  500.25   32.90
  -6  -3   6  513.45   37.00
  -6  -3   6  471.75   42.20
   6   3   6  540.85   37.30
  -6   3  -6  474.95   31.70
   7  -3   6  335.77   53.49
  -7  -3  -6  259.17   21.20
   7  -3   6  202.88   31.60
  -7  -3  -6  295.07   22.30
  -7   3  -6  261.47   21.60
   7   3   6  291.57   26.60
  -7  -3   6  280.37   23.30
  -7  -3   6  203.08   27.40
  -7  -3   6  212.38   41.60
  -7  -3   6  243.48   28.00
  -8  -3  -6   98.89   16.70
  -8  -3  -6   75.29   10.60
   8  -3   6   73.99   19.30
   8  -3   6   93.89   27.90
  -8  -3   6   70.39   13.10
  -8  -3   6   96.19   14.00
  -8  -3   6   24.80   31.40
   8   3   6   88.79   15.00
  -8   3  -6   69.39   10.00
  -9  -3  -6   50.89    8.20
   9  -3   6   42.80   18.20
   9  -3   6   56.89   22.40
  -9  -3  -6   56.29   12.00
  -9   3  -6   50.09    8.90
  -9  -3   6   77.19   13.50
   9   3   6   51.59   11.80
  -9  -3   6   41.60   12.00
 -10  -3  -6   -0.20   10.70
 -10  -3  -6   20.80    6.20
  10  -3   6   14.10   19.20
  10  -3   6   -7.60   21.80
 -10   3  -6   21.40    7.70
  10   3   6   33.10   11.70
  10   3   6   29.20   21.00
 -11  -3  -6  138.19   11.10
  11   3   6  103.19   14.90
 -11   3  -6  144.29   13.00
  11   3   6   97.99   26.50
   0  -4   6   50.29   13.50
   0   4  -6   24.30    9.90
   1   4  -6  138.49   22.30
  -2   4   6  445.26   29.10
   2   4  -6  336.67   33.20
  -2  -4   6  446.46   31.60
   3   4  -6  128.39   21.50
  -3   4   6  143.79   20.80
  -3  -4   6  161.18   19.60
   4   4  -6    6.70    9.50
  -4   4   6    7.90   10.90
  -4  -4  -6   -9.40   10.60
  -4   4  -6   19.50   13.50
  -4  -4   6   -0.20   12.00
  -4  -4   6   -9.50    8.60
  -5   4   6  518.65   45.10
  -5  -4  -6  470.05   31.30
  -5  -4  -6  418.66   32.00
   5   4  -6  447.06   39.50
   5  -4   6  523.35   58.49
  -5  -4   6  402.96   37.10
   5   4   6  437.46   36.00
  -5  -4   6  449.06   34.10
  -5  -4   6  440.46   36.10
  -5  -4   6  387.86   33.00
  -5  -4   6  460.95   31.30
  -5   4  -6  475.25   31.80
   6   4  -6  126.69   26.80
  -6  -4  -6  163.68   19.60
  -6   4   6  169.48   27.40
   6  -4   6  217.58   36.10
  -6  -4  -6  155.78   17.90
   6  -4   6  143.09   33.60
  -6   4   6  151.08   23.50
  -6  -4   6  145.49   23.20
  -6  -4   6  187.88   21.20
  -6  -4   6  174.28   20.00
  -6  -4   6  174.88   35.10
   6   4   6  171.78   23.90
  -6   4  -6  180.58   19.20
   7  -4   6    1.60   19.80
  -7  -4  -6   22.50    8.80
  -7   4   6   12.50   30.50
   7  -4   6   22.40   27.80
  -7  -4  -6   13.80    7.60
  -7  -4   6   18.40   10.20
   7   4   6   14.40   11.40
  -7  -4   6   -2.80   25.70
  -7   4  -6   20.50    8.40
  -7  -4   6    1.70   11.10
  -7  -4   6    4.50   11.90
   8  -4   6    6.90   19.60
  -8   4   6  -41.10   21.00
  -8  -4  -6   21.50    8.80
  -8  -4  -6   22.70    7.80
   8  -4   6   43.80   25.60
  -8  -4   6    6.20   10.10
   8   4   6    9.50    9.90
  -8  -4   6    2.40   10.10
  -8   4  -6   12.20    7.50
  -9   4   6   41.90   35.90
  -9  -4  -6   51.09    8.20
  -9  -4  -6   49.80   11.60
   9  -4   6   79.59   25.80
   9  -4   6   59.29   22.20
   9   4   6   37.30   11.60
  -9   4  -6   55.89    9.30
  -9  -4   6   50.49   11.30
  -9  -4   6   72.59   13.70
 -10  -4  -6  152.58   13.70
  10  -4   6  102.59   24.00
 -10  -4  -6  133.09   20.20
  10   4   6  183.78   26.80
 -10   4  -6  180.08   16.40
  10   4   6  157.58   20.40
   0   5  -6  239.28   27.10
   0  -5   6  262.37   30.30
   1   5  -6  352.26   33.60
  -1  -5   6  442.06   36.20
   2   5  -6  302.67   28.00
  -2  -5   6  344.37   30.00
   3   5  -6   63.19   13.10
  -3  -5  -6   54.19   13.50
  -3  -5   6   55.89   12.50
  -4  -5  -6   66.39   13.60
  -4  -5   6  109.99   20.80
  -4  -5   6   71.69   13.10
  -5  -5  -6   32.70   12.70
  -5  -5  -6   28.50   11.10
  -5   5   6   58.79   24.50
  -5   5   6   49.20   22.30
   5  -5   6    5.90   26.90
   5  -5   6   36.70   31.50
   5   5  -6   33.40   15.90
  -5  -5   6   42.90   14.80
  -5  -5   6   18.60   12.00
  -5   5  -6   37.80   11.70
  -5  -5   6   32.90   11.90
   5   5   6   24.00   14.90
  -5  -5   6   44.10   17.10
  -5  -5   6   26.40   11.60
   6   5  -6  296.17   56.59
   6  -5   6  391.16   55.09
  -6   5   6  423.86   43.90
  -6  -5  -6  362.46   29.50
  -6  -5  -6  360.56   27.50
   6  -5   6  326.87   47.70
  -6   5   6  374.06   43.80
  -6  -5   6  371.46   32.20
  -6  -5   6  373.06   41.60
  -6  -5   6  386.06   30.30
  -6  -5   6  422.76   28.80
   6   5   6  414.76   33.10
  -6   5  -6  402.46   28.20
  -7  -5  -6  246.38   22.00
   7  -5   6  240.48   31.20
  -7   5   6  227.68   28.60
  -7  -5  -6  238.98   20.40
   7  -5   6  217.18   37.90
  -7  -5   6  239.68   23.50
  -7   5  -6  213.38   20.50
  -7  -5   6  260.37   26.40
  -7  -5   6  278.97   22.80
   7   5   6  239.48   24.60
   8  -5   6   70.89   22.80
  -8   5   6   87.59   21.10
  -8  -5  -6   68.69   10.40
  -8  -5  -6   70.09   12.20
   8  -5   6   65.29   25.30
  -8   5  -6   77.89   11.20
   8   5   6   61.49   12.50
  -8  -5   6   69.99   11.60
  -8  -5   6   98.59   15.00
   9  -5   6   28.10   21.70
  -9  -5  -6    9.30    6.00
  -9  -5  -6   16.70   10.30
  -9   5  -6   20.10    8.10
   9   5   6    8.00    9.20
  -9  -5   6   17.10    9.10
  -9  -5   6    8.30   11.60
 -10  -5  -6   63.19   11.70
  10  -5   6   32.20   19.20
 -10  -5  -6   49.40    7.60
  10   5   6   71.29   12.00
  10   5   6   53.99   22.40
 -10  -5   6   55.59   10.80
 -10   5  -6   46.10    9.80
   0  -6   6   -3.00   13.30
   0   6  -6   12.20    9.90
   1   6  -6   63.59   13.40
  -1   6  -6   48.30   14.00
  -1  -6   6   55.19   16.80
   2   6  -6  441.06   33.80
  -2  -6  -6  400.76   36.50
  -2  -6   6  376.66   35.30
  -3  -6  -6   -2.50   11.70
  -3  -6   6   -8.00    9.60
  -3   6  -6   -5.50   13.10
  -4  -6  -6  245.58   23.50
   4  -6   6  176.08   36.70
  -4  -6   6  201.78   28.30
  -4  -6   6  186.38   26.60
  -4  -6   6  244.08   28.30
  -4  -6   6  230.48   25.50
  -4  -6   6  247.08   25.40
   5   6  -6  385.96   41.60
  -5  -6  -6  342.07   28.70
  -5   6   6  402.06   43.50
  -5   6   6  415.06   47.40
  -5  -6  -6  347.97   29.60
  -5  -6   6  379.76   29.50
   5   6   6  357.76   33.40
  -5  -6   6  343.57   37.40
  -5  -6   6  356.36   29.80
  -5  -6   6  365.96   33.40
  -5   6  -6  371.16   31.30
  -5  -6   6  368.16   31.70
  -6  -6  -6  171.38   20.00
  -6   6   6  176.08   27.30
  -6   6   6  216.88   27.60
   6  -6   6  138.79   38.00
  -6  -6   6  222.58   20.90
   6   6   6  192.88   25.20
  -6  -6   6  180.38   21.10
  -6  -6   6  144.09   27.60
  -6   6  -6  144.69   22.30
  -7  -6  -6  318.07   23.30
  -7  -6  -6  313.47   24.00
   7  -6   6  242.78   45.60
  -7   6   6  303.27   37.60
  -7  -6   6  245.58   39.90
  -7  -6   6  274.87   24.40
  -7   6  -6  274.77   24.40
  -7  -6   6  312.97   27.50
  -7  -6   6  314.87   25.40
   7   6   6  296.67   26.70
  -8  -6  -6   25.90   10.00
  -8  -6  -6   36.90    8.10
  -8   6   6   16.30   16.80
   8  -6   6   40.10   22.10
  -8   6  -6   25.50    9.70
  -8  -6   6    2.40    9.00
  -8  -6   6   31.40   12.10
   8   6   6   29.10   10.60
  -9  -6  -6  193.88   20.20
   9  -6   6  147.99   30.60
  -9  -6  -6  211.08   17.60
  -9  -6   6  267.57   22.30
   9   6   6  294.17   46.90
  -9  -6   6  197.78   23.80
   9   6   6  208.28   21.70
  -9   6  -6  187.58   21.70
 -10  -6  -6   38.30    6.30
 -10  -6  -6   24.50   11.30
  10  -6   6   20.60   19.40
  10  -6   6   33.50   18.90
 -10  -6   6   40.90    9.70
 -10   6  -6   42.80    9.50
  10   6   6   28.80   28.90
  10   6   6   46.00   10.30
   0   7  -6  676.03   47.50
   1   7  -6  291.47   27.60
  -1  -7  -6  197.28   33.90
  -1   7  -6  220.78   29.60
  -1  -7   6  235.68   34.90
   2   7  -6  291.67   30.90
  -2  -7  -6  209.28   31.30
  -2  -7   6  273.67   32.20
  -2   7  -6  288.47   33.70
  -3  -7  -6   35.70   12.20
   3  -7   6   25.10   29.50
   3  -7   6   38.10   39.10
  -3  -7   6   21.80   15.10
  -3  -7   6   25.80   13.70
  -3  -7   6   36.90   14.50
  -3   7  -6   36.60   16.90
  -3  -7   6   -0.50   12.10
   4   7  -6  313.87   34.60
   4  -7   6  177.78   36.60
  -4  -7  -6  299.67   26.00
  -4   7  -6  253.87   35.90
  -4  -7   6  256.87   27.80
  -4  -7   6  243.88   27.80
  -4  -7   6  307.27   29.70
  -4  -7   6  269.57   32.00
  -4  -7   6  254.97   27.40
   4   7   6  277.87   36.00
  -5  -7  -6  182.38   20.90
  -5  -7  -6  187.18   22.00
   5  -7   6  100.49   33.30
   5   7  -6  197.28   41.50
  -5  -7   6  180.28   35.20
   5   7   6  166.38   28.40
  -5  -7   6  200.48   22.80
  -5  -7   6  197.58   26.80
  -5  -7   6  191.08   24.60
  -5   7  -6  201.98   28.30
  -5  -7   6  199.68   23.00
  -6  -7  -6   19.60    9.30
  -6  -7  -6   32.50   10.90
   6  -7   6   40.50   28.30
  -6   7   6   24.10   18.50
  -6  -7   6   31.30   10.80
  -6  -7   6   39.30   11.40
  -6  -7   6   11.50   24.40
  -6   7  -6    1.90   11.90
  -6  -7   6   26.90   10.30
   6   7   6   28.70   13.60
  -7  -7  -6  178.28   18.20
  -7  -7  -6  183.28   18.40
  -7   7  -6  168.48   21.20
  -7  -7   6  167.18   21.90
  -7  -7   6  189.18   21.10
  -7  -7   6  151.48   19.30
   7   7   6  141.89   21.30
  -8  -7  -6  208.88   20.40
  -8  -7  -6  213.68   18.80
  -8   7  -6  209.78   21.20
   8   7   6  205.58   22.10
  -8  -7   6  234.38   23.80
  -8  -7   6  218.88   19.60
  -8  -7   6  188.58   23.00
  -9  -7  -6   20.50    9.30
   9  -7   6   22.10   20.80
  -9  -7  -6   22.50    6.90
   9  -7   6    0.30   22.80
  -9  -7   6    9.90   12.80
   9   7   6   10.80    9.80
  -9   7  -6    2.50    9.90
  -9  -7   6   13.90    9.00
 -10  -7  -6  217.08   14.30
 -10  -7  -6  218.38   21.00
 -10  -7   6  174.38   17.20
 -10   7  -6  178.98   18.40
  10   7   6  189.68   18.40
   0  -8   6   -0.50   18.90
  -1  -8  -6   41.90   16.90
   1   8  -6   35.10   12.40
   1  -8   6    1.30   24.00
  -1  -8   6   41.40   16.10
  -1  -8   6   13.30   17.30
   2  -8   6   25.50   28.80
  -2  -8  -6   81.09   16.60
   2  -8   6   64.39   26.30
   2   8  -6  103.49   17.80
  -2  -8   6   99.09   16.50
  -2   8  -6   87.69   16.90
  -2  -8   6  134.59   19.60
  -2  -8   6   74.49   19.40
  -2  -8   6  119.29   19.40
   3   8  -6   35.60   14.40
   3  -8   6   23.60   26.90
   3  -8   6    1.70   28.60
  -3  -8  -6   31.30   15.50
  -3  -8   6   36.10   15.40
  -3  -8   6   39.90   14.70
  -3  -8   6   43.40   15.90
  -3  -8   6   30.30   14.30
  -3  -8   6   21.00   12.10
  -4  -8  -6  122.39   20.50
   4  -8   6   52.99   30.40
   4   8  -6   98.19   22.80
   4  -8   6   55.69   30.40
  -4  -8   6  156.18   21.90
  -4  -8   6  109.59   21.10
  -4  -8   6  141.19   22.10
  -4   8  -6   69.89   22.50
  -4  -8   6  162.48   23.40
  -4  -8   6  107.59   18.60
   4   8   6  111.69   21.80
  -5  -8  -6  174.78   20.90
  -5  -8  -6  134.99   22.30
   5  -8   6   92.89   33.60
  -5   8  -6  152.78   22.00
  -5  -8   6  122.99   27.00
  -5  -8   6  112.69   31.70
  -5  -8   6  149.99   25.30
  -5  -8   6  157.58   22.00
   5   8   6  173.18   21.80
  -6  -8  -6  265.57   22.70
  -6  -8  -6  200.58   22.30
  -6  -8   6  238.38   24.50
  -6  -8   6  242.78   24.00
  -6  -8   6  226.68   22.70
  -6   8  -6  191.68   27.30
   6   8   6  238.18   26.20
  -6  -8   6  216.98   37.90
  -7  -8  -6   20.80    8.00
   7  -8   6   -8.00   22.60
  -7  -8  -6   30.30   10.90
  -7  -8   6   32.90    9.10
  -7  -8   6   42.80   11.60
  -7   8  -6   33.40   12.70
   7   8   6   27.90   11.10
  -7  -8   6   31.90   12.60
  -8  -8  -6   23.30    7.60
   8  -8   6   24.50   21.70
  -8  -8  -6   28.80   10.00
  -8  -8   6   32.80    9.20
   8   8   6   30.40   10.30
  -8  -8   6   40.00   12.50
  -8   8  -6   34.80   10.80
  -8  -8   6   33.70   10.70
   9  -8   6   28.10   20.30
   9  -8   6    1.50   19.70
  -9  -8  -6   11.60    6.20
  -9  -8  -6    5.80    9.60
  -9  -8   6   16.90    8.50
  -9  -8   6  -20.40   14.20
  -9   8  -6   28.20   11.70
   9   8   6   -4.10    9.10
   0  -9   6   17.60   15.60
   0  -9   6    0.70   22.80
   0   9  -6   18.90   15.20
   0  -9   6   42.70   21.20
   0  -9   6   64.59   22.10
   1  -9   6  178.68   29.50
   1  -9   6  296.97   34.90
   1  -9   6  186.98   32.90
  -1  -9   6  333.07   42.10
  -1  -9   6  236.78   36.00
  -1  -9   6  258.27   43.70
  -1  -9   6  265.67   28.80
  -1  -9   6  212.58   31.00
  -2  -9  -6   72.69   16.30
   2   9  -6   75.09   17.90
   2  -9   6   71.89   25.40
  -2  -9   6  105.39   22.50
  -2  -9   6  134.99   25.20
  -2  -9   6   98.49   21.00
  -2  -9   6   87.99   18.10
  -2  -9   6   91.79   15.50
   3  -9   6  109.69   30.90
   3  -9   6   65.89   28.10
  -3  -9  -6  147.09   18.90
   3   9  -6  197.98   38.90
  -3  -9   6  133.29   17.50
  -3  -9   6  140.79   23.00
  -3  -9   6  152.08   19.80
  -3  -9   6  104.89   22.50
  -3  -9   6  169.48   21.40
  -4  -9  -6  135.79   16.80
   4  -9   6   70.79   29.70
  -4  -9   6  107.39   16.50
  -4   9  -6  147.79   26.40
  -4  -9   6  109.69   16.00
  -4  -9   6  122.69   19.80
  -4  -9   6  116.19   16.50
  -4  -9   6   93.69   25.00
  -5  -9  -6  411.26   31.00
  -5  -9  -6  464.95   32.40
  -5   9  -6  470.25   40.70
  -5  -9   6  429.06   33.10
  -5  -9   6  369.26   56.39
   5   9   6  394.96   37.80
  -5  -9   6  403.36   33.00
  -5  -9   6  425.46   30.30
  -6  -9  -6  102.29   13.50
  -6  -9  -6  105.29   13.70
   6  -9   6   57.59   25.00
  -6  -9   6   97.39   14.80
  -6   9  -6   99.79   17.40
  -6  -9   6  109.79   14.00
   6   9   6   86.89   16.00
  -6  -9   6  116.49   19.30
  -7  -9  -6  128.89   18.50
   7  -9   6   69.69   24.00
  -7  -9  -6  119.39   15.30
  -7  -9   6  101.09   15.90
  -7  -9   6  114.79   15.90
  -7   9  -6   66.89   14.90
   7   9   6   97.09   15.50
  -7  -9   6  141.69   18.10
   8  -9   6   25.10   25.60
   8  -9   6   43.10   23.10
  -8  -9  -6   61.09    9.50
  -8  -9  -6   71.79   11.70
   8   9   6   53.89   13.10
  -8  -9   6   63.39   10.90
  -8  -9   6   90.99   14.80
  -8   9  -6   81.49   15.30
   9  -9   6   25.40   19.50
  -9  -9  -6   69.39   11.40
   9  -9   6   46.60   18.50
  -9  -9  -6   89.09   10.20
  -9   9  -6   90.79   13.60
   9   9   6   65.79   11.20
  -9  -9   6   77.09   10.00
   0 -10   6 1026.60   69.89
   0 -10  -6  869.81   67.79
   0 -10   6 1017.40   68.39
   0 -10   6 1060.79   75.49
   0 -10   6  957.70   87.39
   0 -10   6 1156.28   65.39
   0  10  -6 1123.09   74.29
   1  10  -6   28.00   20.50
  -1 -10  -6   17.30   15.80
   1 -10   6   12.50   17.40
   1 -10   6   15.80   21.00
   1 -10   6   14.30   26.40
   1 -10   6   23.70   21.60
  -1 -10   6    2.00   32.00
  -1 -10   6   23.70   15.80
  -1 -10   6   31.40   18.20
  -1 -10   6   18.40   13.50
  -1  10  -6   15.60   20.30
  -1 -10   6   34.50   22.90
   2  10  -6  113.29   25.00
   2 -10   6   81.99   27.00
  -2 -10  -6  114.69   17.60
   2 -10   6  152.98   25.40
  -2 -10   6  120.59   19.10
  -2 -10   6  132.09   23.60
  -2 -10   6  127.39   21.30
  -2 -10   6  118.19   26.70
  -2 -10   6  129.79   20.50
  -3 -10  -6  631.74   43.80
   3 -10   6  590.64   57.39
  -3 -10   6  595.14   46.60
  -3 -10   6  482.55   51.69
  -3 -10   6  698.43   45.30
  -3 -10   6  646.84   45.50
  -4 -10  -6  134.89   21.70
   4 -10   6  113.89   28.80
  -4 -10   6  128.89   30.10
  -4 -10   6  113.59   15.40
  -4 -10   6  136.69   19.50
  -4 -10   6  130.59   20.30
  -4  10  -6   90.29   27.60
  -4 -10   6  153.98   25.60
  -5 -10  -6  218.58   22.10
  -5 -10  -6  217.28   23.70
   5 -10   6  133.49   29.70
  -5 -10   6  223.58   26.60
  -5 -10   6  228.58   20.80
  -5 -10   6  156.88   37.60
  -5  10  -6  198.68   25.50
  -5 -10   6  207.48   22.70
   6 -10   6   24.60   22.50
   6 -10   6   21.50   22.90
  -6 -10  -6    8.90   11.20
  -6 -10  -6   22.50    8.40
  -6 -10   6   11.20    8.70
   6  10   6   38.20   15.00
  -6 -10   6   11.00   12.80
  -6 -10   6   -2.90    8.90
  -6  10  -6   -5.30   15.50
   7 -10   6   93.09   27.50
  -7 -10  -6  156.88   19.70
  -7 -10  -6  168.28   15.50
  -7 -10   6  150.08   16.70
   7  10   6  176.18   25.00
  -7  10  -6  148.19   22.70
  -7 -10   6  130.39   18.40
  -7 -10   6  200.08   24.00
  -8 -10  -6   20.40    6.90
  -8 -10  -6   17.30    9.00
   8 -10   6    6.80   20.60
   8 -10   6   14.80   19.70
  -8 -10   6   36.30    8.20
   8  10   6   19.00   12.50
  -8 -10   6   -3.10   15.90
  -8  10  -6    9.10   13.60
  -9 -10  -6   64.19   11.50
  -9 -10  -6   39.90    7.00
   9  10   6   43.80   11.60
  -9 -10   6   46.20    7.80
   0 -11   6 1021.20   61.59
   0 -11   6  944.01   65.59
   0 -11   6  835.52   95.09
   0 -11   6  920.81   67.79
   0 -11   6  981.80   70.09
   0 -11  -6  788.82   62.59
   1 -11   6   86.39   29.40
   1 -11   6   50.39   45.90
  -1 -11  -6  112.79   20.50
   1 -11   6  114.79   22.10
   1 -11   6   86.59   27.00
  -1 -11   6   70.59   34.00
  -1 -11   6   82.49   19.50
  -1 -11   6  123.49   24.40
  -1 -11   6  100.79   24.20
   2 -11   6   19.00   22.50
  -2 -11  -6    8.00   13.90
   2 -11   6  -27.00   49.90
   2 -11   6   47.20   25.70
  -2 -11   6   34.20   17.70
  -2 -11   6   36.00   18.40
  -2 -11   6    7.80   14.10
  -2 -11   6   27.70   11.40
  -3 -11  -6   12.20   12.80
   3 -11   6  -23.70   21.00
   3 -11   6   24.30   22.80
  -3 -11   6    4.40   10.00
  -3 -11   6   17.20   28.60
  -3 -11   6    0.70   11.30
  -3 -11   6   12.40   15.80
  -3 -11   6   36.70   15.90
  -4 -11  -6  175.98   24.70
   4 -11   6  211.58   39.90
  -4 -11   6  170.88   22.30
  -4 -11   6  221.98   27.10
  -4 -11   6  112.09   36.30
  -4 -11   6  178.48   21.00
  -4 -11   6  203.58   27.70
  -5 -11  -6   19.70   13.00
   5 -11   6   14.80   24.30
  -5 -11  -6    8.10    8.30
   5 -11   6   15.40   22.40
  -5 -11   6    2.50    8.80
  -5 -11   6   14.30   13.80
  -5 -11   6   19.90    8.80
  -6 -11  -6  307.47   27.40
  -6 -11  -6  307.17   23.30
  -6 -11   6  340.47   24.00
  -6 -11   6  291.47   24.90
  -6  11  -6  219.58   34.00
  -6 -11   6  339.47   29.50
   7 -11   6   25.20   25.80
   7 -11   6   25.00   20.80
  -7 -11  -6    6.30    8.80
  -7 -11  -6    8.10    7.60
   7  11   6   -3.80   16.60
  -7 -11   6    0.80    7.60
  -7 -11   6   19.40   10.70
  -7 -11   6  -27.10   14.90
  -8 -11  -6   -7.80    5.90
   8 -11   6   11.90   18.20
   8  11   6   -6.60   23.30
  -8 -11   6    3.00    6.60
   0 -12   6  121.79   20.40
   0 -12   6  122.79   21.30
   0 -12   6  113.89   22.70
   0 -12  -6  111.69   20.90
   0 -12   6   93.59   26.20
   0 -12   6  113.89   49.99
   1 -12   6  315.07   52.79
   1 -12   6  269.47   34.50
  -1 -12  -6  229.48   34.00
   1 -12   6  274.87   67.09
   1 -12   6  286.77   38.10
   1 -12   6  247.48   37.20
  -1 -12   6  308.47   31.80
  -1 -12   6  311.37   34.50
   1 -12  -6  188.28   28.80
  -1 -12   6  290.47   43.00
  -1 -12   6  251.77   49.50
  -1 -12   6  271.87   27.80
   2 -12   6  187.58   26.30
  -2 -12  -6  146.19   21.30
   2 -12   6  116.29   31.80
   2 -12   6  143.69   26.90
   2 -12   6   98.79   24.00
  -2 -12   6  177.08   25.00
  -2 -12   6  133.79   21.30
  -2 -12   6  145.19   22.90
  -2 -12   6  167.38   23.80
  -2 -12   6  109.69   37.00
  -3 -12  -6   42.40   14.30
   3 -12   6   56.29   21.70
   3 -12   6   68.99   23.80
   3 -12   6   79.59   23.20
  -3 -12   6   59.69   18.30
  -3 -12   6   45.30   11.10
  -3 -12   6   56.89   12.40
  -3 -12   6   45.50   16.90
   4 -12   6   55.09   24.10
  -4 -12  -6   95.29   17.40
   4 -12   6  164.68   25.50
  -4 -12   6  107.39   17.60
  -4 -12   6  110.59   17.60
  -4 -12   6   99.39   18.30
  -5 -12  -6   29.10   12.50
   5 -12   6    9.70   20.70
  -5 -12  -6   22.00    8.70
  -5 -12   6   28.00    8.30
  -5 -12   6   10.90   14.90
  -5 -12   6   13.20    9.50
   6 -12   6   26.00   23.30
  -6 -12  -6   44.60    9.50
  -6 -12  -6   58.59   12.10
  -6 -12   6   67.69   15.40
  -6 -12   6   48.70    9.80
  -6 -12   6   49.40   12.70
  -7 -12  -6  112.89   13.60
  -7 -12  -6  105.59   13.30
  -7 -12   6  115.79   13.70
  -7 -12   6  103.39   17.20
  -8 -12  -6  123.09   12.70
  -8 -12  -6  140.99   17.80
   8 -12   6  108.69   19.20
  -8 -12   6  159.78   12.90
   0 -13   6   45.60   26.70
   0 -13  -6   66.19   18.20
   1 -13   6  661.33   52.09
   1 -13   6  670.23   49.40
  -1 -13  -6  648.24   50.49
  -1 -13   6  776.72   45.40
  -1 -13   6  730.33   47.80
   1 -13  -6  586.94   55.09
   2 -13   6   23.40   17.50
   2 -13   6   21.90   33.50
   2 -13   6   43.00   18.50
  -2 -13  -6   47.40   18.40
   2 -13  -6   58.29   27.70
  -2 -13   6   37.10   21.60
  -2 -13   6   60.09   20.30
  -2 -13   6   51.09   12.00
  -2 -13   6   37.10   11.90
   3 -13   6  587.54   70.39
  -3 -13  -6  742.03   49.50
   3 -13   6  615.64   53.19
   3 -13   6  604.14   53.19
  -3 -13   6  763.72   44.70
  -3 -13   6  784.92   50.99
  -3 -13   6  680.23   43.30
   4 -13   6  106.39   22.60
   4 -13   6  139.39   24.30
  -4 -13  -6  146.39   18.70
  -4 -13   6  212.98   32.70
  -4 -13   6  164.88   18.30
  -4 -13   6  160.98   19.00
  -5 -13  -6   31.00   11.40
   5 -13   6   13.40   21.70
   5 -13   6   13.60   19.50
  -5 -13  -6    1.90    8.40
   5 -13  -6   12.40   32.90
  -5 -13   6   -6.90   15.30
  -5 -13   6   21.70   10.80
  -5 -13   6   16.10    9.00
   6 -13   6   58.89   18.50
   6 -13   6   21.00   18.70
  -6 -13  -6   49.50   11.00
  -6 -13  -6   27.10    8.60
   6 -13  -6   11.80   40.80
  -6 -13   6   40.30    8.20
  -6 -13   6   29.30   10.90
   7 -13   6   -5.80   15.30
   7 -13   6  -26.50   14.60
  -7 -13  -6   -2.50    6.40
  -7 -13  -6   11.00    9.70
  -7 -13   6    2.60    5.80
   0 -14   6  108.59   27.70
   0 -14   6   90.19   14.60
   0 -14   6  104.69   16.40
   0 -14  -6   53.79   20.40
   1 -14   6   85.99   17.40
  -1 -14  -6   88.39   19.70
   1 -14   6  120.29   21.80
   1 -14   6  140.59   30.00
  -1 -14   6   73.19   25.10
  -1 -14   6  109.49   18.90
  -1 -14   6   88.59   14.70
   1 -14  -6   63.29   22.20
   2 -14   6  153.18   22.30
   2 -14   6  175.78   27.30
   2 -14   6  128.69   33.80
  -2 -14  -6  188.18   31.10
   2 -14  -6  156.38   28.00
  -2 -14   6  160.98   25.20
  -2 -14   6  149.79   19.40
  -2 -14   6  210.08   21.80
   3 -14   6   42.30   16.50
  -3 -14  -6   34.50   14.40
  -3 -14   6   49.00   10.70
   3 -14  -6   -8.90   22.10
  -3 -14   6   60.19   19.10
  -4 -14  -6   -2.00   11.40
   4 -14   6   14.30   17.00
   4 -14   6   34.40   18.60
  -4 -14  -6   18.40    8.50
  -4 -14   6   14.80    8.70
  -4 -14   6   25.50   11.50
   5 -14   6  -10.30   16.50
  -5 -14  -6    0.10   10.00
  -5 -14  -6   -3.30    7.30
   5 -14   6    2.40   15.40
  -5 -14   6    6.10    7.00
  -5 -14   6   18.30   10.20
  -6 -14  -6    7.80    6.60
   6 -14   6   10.50   15.00
   6 -14   6  -11.20   12.30
  -6 -14  -6  -14.60   10.00
  -6 -14   6    5.60   10.10
  -6 -14   6    3.40    5.70
   0 -15   6   40.20   15.50
   0 -15  -6   40.00   18.00
   0 -15   6   27.30   13.00
   1 -15   6   22.20   13.50
  -1 -15  -6  -27.70   15.20
   1 -15   6  -16.70   13.40
  -1 -15   6   13.90   11.70
   1 -15  -6   21.00   18.80
  -1 -15   6    6.20   11.60
   2 -15   6   49.99   15.00
  -2 -15  -6   61.29   16.10
   2 -15   6   81.19   16.90
  -2 -15   6   57.89   12.60
  -2 -15   6   52.29   11.90
   2 -15  -6   76.59   22.00
   3 -15   6   41.50   14.50
  -3 -15  -6   52.69   13.30
   3 -15   6   48.50   15.40
  -3 -15   6   50.99   10.40
   3 -15  -6   55.09   21.60
  -3 -15   6   61.39   12.20
   4 -15   6  -17.30   13.20
  -4 -15  -6  -10.60   11.00
  -4 -15  -6   -4.10    7.40
   4 -15   6   15.50   13.10
  -4 -15   6  -10.70    6.50
   4 -15  -6  -20.90   22.10
  -4 -15   6   12.50   10.30
   5 -15   6   -8.50   11.50
  -5 -15  -6    4.40    6.60
   5 -15   6    0.40   12.10
  -5 -15   6   -0.90   13.20
  -5 -15   6   10.80    6.30
   0 -16   6   49.10   12.70
   0 -16  -6   69.59   17.70
   1 -16   6   34.30   11.40
   1 -16   6   30.60   12.10
  -1 -16  -6   17.80   14.80
   1 -16  -6    9.10   17.80
  -1 -16   6   23.20    9.70
  -1 -16   6   16.90   11.10
   2 -16   6   41.30   11.70
   2 -16   6   22.40   12.30
  -2 -16   6   28.60   10.90
   2 -16  -6   40.10   27.50
  -2 -16   6   27.80    9.30
   3 -16   6   47.90   11.80
  -3 -16  -6   10.50   12.30
  -3 -16  -6   38.20    8.00
   3 -16   6   54.39   12.80
  -3 -16   6   34.80   11.80
  -3 -16   6   46.80    8.50
  -4 -16  -6   -8.20    8.00
   4 -16   6   24.10   11.20
  -4 -16  -6   33.90   12.10
   4 -16  -6   41.80   21.50
  -4 -16   6   16.40    6.20
   0 -17   6  126.79   14.50
   0 -17  -6   99.59   18.80
   0 -17   6   80.99   14.00
  -1 -17  -6   30.90   15.30
   1 -17   6   17.50    8.70
   1 -17  -6   38.00   18.10
  -1 -17   6   24.70    7.80
  -1 -17   6    7.90   13.00
  -2 -17  -6   25.80   13.20
   2 -17  -6   21.00   19.50
  -2 -17   6   11.30   15.80
   0   0   7    5.70    5.20
  -1   0   7   27.20    6.30
   1   0   7   17.10    7.70
  -2   0   7   23.00    6.80
   2   0  -7    7.40   10.20
   2   0   7    8.70    9.90
  -4   0   7  489.55   33.80
   4   0  -7  432.16   41.60
  -5   0   7   89.79   19.00
   5   0   7  105.79   19.00
  -5   0  -7  105.99   15.40
  -5   0   7   90.59   14.40
   5   0  -7   68.29   18.00
  -5   0   7   66.69   13.50
  -6   0   7   55.39   16.10
  -6   0  -7   66.79   10.90
  -6   0   7   48.20   13.40
   6   0   7   72.99   18.30
  -6   0   7   46.80   17.40
   7   0   7  138.59   20.80
  -7   0   7   88.99   21.70
  -7   0  -7  112.59   14.90
  -7   0  -7  135.79   16.40
   8   0   7   57.79   27.10
  -8   0  -7   28.10   11.80
   8   0   7   23.90   14.20
  -8   0  -7   22.80    7.40
  -9   0  -7    0.20    5.90
   9   0   7   -3.40   18.50
   9   0   7   -9.90   12.70
  10   0   7   13.20   18.10
  10   0   7   -6.90   13.80
 -10   0  -7   21.20    6.30
 -11   0  -7    6.60    5.40
  11   0   7    2.30   14.00
  11   0   7   -6.50   13.50
   0  -1   7 1332.27   71.49
   0   1   7 1202.38   68.09
   1   1  -7   11.10    9.20
   1  -1   7   20.90    9.60
  -1   1   7   15.60    5.50
  -1  -1   7   22.00    6.90
   1   1   7   22.90    5.70
   3   1  -7  140.59   27.00
   3   1   7  114.19   22.40
  -4   1   7 1131.39   63.89
   4   1  -7 1016.30   68.79
  -4  -1   7 1076.19   63.59
  -5   1   7  214.48   33.90
  -5  -1  -7  211.88   22.70
  -5   1   7  229.78   26.00
   5   1  -7  203.08   35.10
   5  -1   7  238.78   32.70
   5   1   7  258.57   30.00
  -5  -1   7  262.87   25.50
  -5  -1   7  224.68   25.40
  -6   1   7  226.98   24.40
  -6  -1  -7  208.08   22.80
  -6   1   7  234.28   32.80
   6  -1   7  221.18   30.90
  -6   1   7  207.18   32.00
  -6  -1  -7  206.08   20.70
  -6  -1   7  203.58   32.10
  -6  -1   7  210.08   27.90
   6   1   7  193.88   28.40
  -6  -1   7  224.58   25.30
  -6  -1   7  204.08   27.40
  -6  -1   7  242.88   33.10
  -6   1  -7  227.48   20.70
   7  -1   7   74.99   31.10
  -7  -1  -7   36.70    9.70
  -7  -1  -7   26.10   10.80
  -7   1   7   36.70   17.10
   7  -1   7   24.70   15.80
  -7   1  -7   29.90    9.00
  -7  -1   7   57.39   14.50
  -7   1  -7   32.00   11.90
  -7  -1   7   26.30   11.70
   7   1   7   52.49   16.00
  -8  -1  -7    5.80   10.90
  -8  -1  -7    1.60    6.90
   8  -1   7   -3.20   14.80
   8  -1   7  -23.10   22.40
  -8  -1   7   10.60   11.70
   8   1   7  -12.20   12.40
  -8   1  -7    5.00    6.40
   8   1   7   18.90   24.00
  -9  -1  -7   84.79   11.60
   9  -1   7   75.39   23.70
   9  -1   7   84.99   17.10
   9   1   7  107.29   25.50
   9   1   7   48.80   14.30
  -9   1  -7   98.69   11.90
 -10  -1  -7   71.89   10.50
  10  -1   7   55.59   17.50
  10  -1   7   39.50   20.70
 -10   1  -7   73.69   11.30
  10   1   7   74.89   21.10
  10   1   7   43.70   14.10
   0  -2   7 1741.63  102.69
   0   2   7 1965.30   97.89
  -1   2   7    8.40    5.40
   1   2  -7    2.60    8.90
   1  -2   7  -10.20    9.40
  -1  -2   7   19.50    7.80
  -2   2   7  825.52   48.60
  -2  -2   7  861.01   50.89
   3   2  -7  144.39   28.30
   4   2  -7   34.90   13.80
  -4   2   7   53.99   11.10
  -4  -2   7   60.19   12.70
   4  -2  -7   24.90   16.70
  -5   2   7   64.99   15.10
   5  -2   7   62.69   28.90
   5  -2   7   52.09   19.90
  -5  -2  -7   82.99   12.30
  -5  -2  -7   75.29   12.30
  -5   2   7   89.59   18.20
   5   2  -7   49.70   18.20
  -5  -2   7   92.39   15.90
  -5  -2   7   79.69   16.10
  -5  -2   7   91.09   19.60
  -5   2  -7   89.09   12.10
  -5  -2   7   88.89   18.10
   5   2   7  118.09   17.70
  -6  -2  -7  501.25   34.00
  -6  -2  -7  503.55   33.60
   6  -2   7  476.15   43.40
   6  -2   7  604.14   60.09
  -6   2   7  498.55   45.30
  -6   2   7  537.35   44.80
  -6   2  -7  523.45   32.90
  -6  -2   7  474.65   39.10
  -6  -2   7  504.15   43.20
   6   2   7  517.25   39.10
  -6  -2   7  543.35   36.90
  -6  -2   7  496.75   50.39
  -6  -2   7  517.75   36.60
   7  -2   7  353.36   50.59
   7  -2   7  251.07   34.40
  -7  -2  -7  294.97   25.20
  -7  -2  -7  289.17   23.70
  -7  -2   7  327.87   27.80
  -7  -2   7  338.47   27.50
  -7  -2   7  328.67   45.60
   7   2   7  284.37   30.00
  -7   2  -7  274.57   23.00
   8  -2   7   45.40   22.90
   8  -2   7   29.80   15.50
  -8  -2  -7   22.50    7.30
  -8  -2  -7   26.10   10.90
  -8  -2   7   28.90   13.00
  -8   2  -7   25.30    7.70
  -8  -2   7   53.09   12.20
   8   2   7   30.70   12.30
   9  -2   7    1.60   18.70
   9  -2   7    5.10   15.10
  -9  -2  -7    4.10   12.50
  -9  -2  -7    9.00    6.20
   9   2   7   28.80   21.10
   9   2   7   11.70   12.00
  -9  -2   7   -9.50   10.10
  -9   2  -7    0.40    6.10
  10  -2   7  102.59   23.80
 -10  -2  -7  169.78   13.60
  10  -2   7  144.49   22.50
  10   2   7  168.78   22.10
  10   2   7  200.08   33.40
 -10   2  -7  163.08   14.40
   0   3  -7   15.90   10.50
   0   3   7    7.00    5.90
   0  -3   7   11.70    9.80
   1   3  -7  120.19   24.90
   1  -3   7  181.78   24.90
   2   3  -7  609.94   45.90
   3   3  -7   79.39   16.40
  -4   3   7  171.48   23.50
   4   3  -7  152.18   26.50
  -4  -3   7  141.69   21.50
  -5  -3  -7  240.58   22.90
  -5  -3  -7  211.78   22.80
  -5   3   7  201.48   32.60
   5  -3   7  332.07   52.39
   5  -3   7  182.38   25.20
   5   3  -7  256.77   35.20
  -5   3   7  215.28   28.10
   5   3   7  220.58   27.10
  -5   3  -7  192.38   23.20
  -5  -3   7  235.38   29.60
  -5  -3   7  244.28   35.60
  -5  -3   7  253.37   27.20
  -5  -3   7  240.88   27.90
  -5  -3   7  259.77   27.10
  -6  -3  -7  102.99   17.70
  -6  -3  -7   99.39   13.00
  -6   3   7   78.89   19.50
   6  -3   7  123.59   33.50
   6  -3   7  103.39   20.20
  -6   3  -7  101.29   16.10
  -6  -3   7   96.69   15.30
   6   3   7  109.19   17.20
  -6  -3   7  117.29   22.20
  -6  -3   7  146.49   20.60
  -6  -3   7  100.89   15.30
  -7  -3  -7  747.13   43.70
  -7  -3  -7  731.73   44.00
   7  -3   7  784.82   66.39
   7  -3   7  681.53   52.59
  -7   3  -7  711.83   42.90
  -7  -3   7  715.93   63.39
  -7  -3   7  729.63   46.00
  -7  -3   7  739.33   45.90
   7   3   7  717.53   48.10
  -7  -3   7  725.93   48.50
   8  -3   7   34.80   17.30
   8  -3   7   52.29   23.20
  -8  -3  -7   34.40    8.00
  -8   3  -7   36.20    7.90
  -8  -3   7    9.00   10.70
   8   3   7   28.10   11.50
  -9  -3  -7   74.89   14.10
  -9  -3  -7   56.19    8.50
   9  -3   7   65.69   32.70
   9  -3   7   67.59   23.60
   9   3   7   48.70   12.40
  -9  -3   7   82.29   12.80
   9   3   7   47.20   22.70
  -9   3  -7   60.99    9.00
  10  -3   7   38.30   20.30
 -10  -3  -7   31.90    6.70
  10  -3   7   17.60   18.60
  10   3   7   26.60   20.00
  10   3   7   26.60   11.80
 -10   3  -7   37.10    8.10
   1  -4   7  395.36   40.30
   1   4  -7  487.75   37.60
   2   4  -7   59.59   15.00
  -4  -4  -7   45.30   13.60
  -4   4   7   29.30   14.00
  -4  -4   7   38.30   12.90
  -5  -4  -7  282.97   27.10
  -5  -4  -7  330.17   26.40
   5  -4   7  295.57   40.70
   5  -4   7  316.77   52.89
  -5   4   7  275.97   38.00
   5   4  -7  322.07   39.50
  -5  -4   7  301.67   29.40
  -5  -4   7  352.46   32.40
   5   4   7  351.36   31.70
  -5  -4   7  270.67   31.90
  -5   4  -7  308.87   25.80
  -5  -4   7  295.37   29.20
   6  -4   7   77.59   32.80
  -6  -4  -7   95.89   12.20
  -6  -4  -7   64.89   11.60
   6  -4   7   71.59   22.30
  -6   4   7   67.49   20.30
  -6  -4   7   60.39   20.70
  -6  -4   7   79.19   14.40
  -6   4  -7   85.19   12.40
   6   4   7   94.59   17.00
  -6  -4   7   88.89   15.70
  -6  -4   7   98.59   14.30
   7  -4   7  240.68   38.70
  -7  -4  -7  206.88   21.30
  -7  -4  -7  232.08   21.50
   7  -4   7  267.27   36.60
  -7   4  -7  246.78   21.00
   7   4   7  232.28   25.90
  -7  -4   7  260.87   25.70
  -7  -4   7  259.37   27.10
  -7  -4   7  204.08   34.60
  -7  -4   7  270.27   24.40
  -8  -4  -7   95.09   12.90
  -8  -4  -7   64.49   13.10
   8  -4   7   71.79   25.70
   8  -4   7   55.49   19.80
  -8   4  -7   64.19   10.00
   8   4   7   65.49   12.90
  -8  -4   7   66.69   11.90
  -8  -4   7   80.79   15.30
   9  -4   7   64.69   22.80
  -9  -4  -7   82.29   11.70
  -9  -4  -7  111.19   15.00
   9  -4   7   85.89   23.20
  -9   4  -7  108.19   13.90
  -9  -4   7  161.48   25.10
   9   4   7  129.39   29.00
   9   4   7   85.59   14.20
  -9  -4   7  121.59   16.80
  10  -4   7   11.60   18.40
 -10  -4  -7   30.30    6.20
  10   4   7   17.40   10.50
  10   4   7   49.00   20.70
 -10   4  -7   36.00    8.70
   0   5  -7  344.87   35.60
   1  -5   7  278.47   35.60
  -1   5  -7  258.77   31.90
   2   5  -7  514.65   43.30
  -2  -5   7  557.54   40.20
  -3  -5  -7  573.94   42.00
   3   5  -7  583.24   47.30
  -3  -5   7  611.14   42.40
   4  -5   7   36.70   30.30
   4   5  -7   53.69   15.30
  -4  -5  -7   58.59   13.30
  -4  -5   7   53.39   13.60
  -4  -5   7   38.70   16.10
   4   5   7   22.60   26.50
  -4  -5   7   48.10   13.90
  -4   5  -7   21.60   19.20
   5  -5   7   23.60   29.40
  -5  -5  -7   14.30   10.80
   5   5  -7   10.20   17.50
   5  -5   7   26.90   22.90
  -5   5   7   45.30   19.30
  -5  -5  -7   24.60   11.20
  -5   5  -7    9.70   11.50
  -5  -5   7    7.90   12.50
  -5  -5   7   27.60   14.50
   5   5   7   24.20   14.00
  -5  -5   7   44.10   13.40
   6   5  -7  126.39   35.00
  -6   5   7  167.28   24.20
  -6   5   7  243.88   30.70
   6  -5   7  158.88   27.30
  -6  -5  -7  151.58   18.90
  -6  -5   7  153.28   27.40
  -6   5  -7  169.98   21.10
  -6  -5   7  133.79   22.30
  -6  -5   7  176.98   22.90
   6   5   7  171.48   27.90
  -7  -5  -7   42.20    9.60
   7  -5   7   37.70   25.60
  -7  -5  -7   37.60   10.00
   7  -5   7   14.20   20.70
  -7  -5   7   41.30   30.60
  -7   5  -7   29.00    9.40
   7   5   7   25.20   12.20
  -7  -5   7   39.00   13.10
  -7  -5   7   23.10   11.40
  -7  -5   7   28.20   11.70
   8  -5   7    0.60   19.60
  -8  -5  -7   17.00   11.10
  -8  -5  -7   26.50    7.80
   8  -5   7    2.50   21.10
  -8   5  -7   18.90    8.20
   8   5   7   24.30   10.90
  -8  -5   7   30.00   13.30
  -8  -5   7   24.90    9.70
   8   5   7   30.60   29.30
  -9  -5  -7   46.70   12.00
  -9  -5  -7   39.10    8.20
   9  -5   7   31.20   23.10
   9   5   7   45.90   12.70
  -9  -5   7   32.00   15.10
  -9  -5   7   29.70   11.30
   9   5   7   28.80   26.40
  -9   5  -7   46.20   10.80
 -10  -5  -7  184.28   13.30
  10  -5   7  111.89   22.60
 -10   5  -7  167.58   16.80
  10   5   7  163.48   50.09
  10   5   7  154.08   18.80
   0   6  -7  121.99   19.60
   0  -6   7  102.69   23.30
   1  -6   7   38.30   20.10
  -1  -6   7   96.69   18.60
  -1   6  -7   68.19   16.30
  -2  -6  -7  242.08   31.80
  -2   6  -7  169.68   33.90
  -2  -6   7  258.17   29.40
  -3  -6  -7  887.81   56.09
   3   6  -7  959.40   61.29
  -3  -6   7  955.50   60.59
  -3  -6   7  929.81   57.29
  -3  -6   7  865.01   56.49
  -4  -6  -7    4.60   13.20
  -4   6   7   10.30   21.60
   4   6  -7   -8.10   15.50
   4  -6   7  -11.00   23.90
   4  -6   7   -9.90   28.30
  -4  -6   7    5.30   14.10
  -4  -6   7   -6.20   11.80
  -4  -6   7   33.90   12.70
   4   6   7   27.50   18.00
  -4  -6   7   27.50   13.00
   5  -6   7  139.09   34.60
   5  -6   7  169.88   27.90
   5   6  -7  122.49   25.50
  -5   6   7  186.88   27.00
  -5  -6  -7  158.48   21.80
  -5  -6  -7  160.78   21.60
  -5  -6   7  187.48   35.70
  -5  -6   7  164.48   23.90
  -5  -6   7  172.28   23.70
  -5  -6   7  172.98   26.50
   5   6   7  186.88   27.60
  -5  -6   7  150.98   22.40
  -5   6  -7  145.09   18.20
  -6  -6  -7  134.19   19.60
  -6  -6  -7  154.58   19.60
  -6   6   7  166.58   24.40
  -6  -6   7  162.68   30.00
  -6   6  -7  158.58   21.30
   6   6   7  168.58   25.20
  -6  -6   7  187.88   24.00
  -6  -6   7  157.38   22.60
  -6  -6   7  199.08   21.80
  -7  -6  -7   13.80    8.70
   7  -6   7    0.30   23.80
  -7  -6  -7   -7.60    7.70
  -7  -6   7   17.90   12.90
  -7   6  -7    0.00    9.80
  -7  -6   7    6.50    9.90
  -7  -6   7   20.30   10.70
   7   6   7   -5.90   10.20
  -8  -6  -7   20.20    7.00
  -8  -6  -7   26.00   10.80
   8  -6   7   13.40   20.50
  -8  -6   7   10.30    8.60
  -8  -6   7   23.50   14.80
  -8   6  -7    3.30    8.60
   8   6   7   33.50   31.90
   8   6   7   11.40   10.20
   9  -6   7    1.70   23.70
  -9  -6  -7   17.30    6.80
  -9  -6  -7   17.10   10.70
   9  -6   7   27.50   22.30
   9   6   7  -11.90   33.20
  -9  -6   7   -1.20   20.00
  -9   6  -7   19.70    9.90
  -9  -6   7   17.50    9.90
   9   6   7   16.40   10.90
  10  -6   7   49.99   16.20
 -10  -6  -7   60.99    8.70
 -10  -6   7   60.39    9.40
 -10   6  -7   46.60    9.60
  10   6   7   45.00   10.50
   0   7  -7   46.10   16.60
   0  -7   7   37.90   19.60
  -1  -7  -7   87.29   20.10
   1   7  -7  152.68   29.40
  -1   7  -7  110.99   22.30
  -1  -7   7  125.09   23.50
   2   7  -7   13.40   13.50
   2  -7   7  -24.00   28.90
  -2  -7  -7    4.60   14.80
   2  -7   7   38.00   26.40
  -2  -7   7    5.70   13.50
  -2  -7   7   17.70   15.20
  -2   7  -7   -7.90   17.30
  -2  -7   7   28.90   14.60
  -2  -7   7   41.50   25.10
   3   7  -7   71.89   19.60
  -3  -7  -7  124.29   17.60
   3  -7   7   74.79   29.90
  -3  -7   7  125.39   18.10
  -3  -7   7  131.19   18.40
  -3  -7   7  159.88   28.00
  -3  -7   7   98.59   15.20
  -3   7  -7  109.19   23.50
  -4  -7  -7   81.39   14.00
  -4   7   7   80.39   25.60
   4   7  -7   91.69   20.10
   4  -7   7   67.19   30.80
   4  -7   7   32.20   26.90
   4   7   7   89.59   19.10
  -4  -7   7   97.19   20.60
  -4  -7   7   79.09   14.10
  -4  -7   7  102.99   18.10
  -4  -7   7   82.99   14.00
  -5  -7  -7  271.67   27.40
  -5  -7  -7  348.97   27.50
  -5   7   7  411.86   47.90
  -5  -7   7  408.56   32.70
  -5  -7   7  332.07   33.20
  -5  -7   7  353.56   27.30
   5   7   7  277.67   33.90
  -5   7  -7  280.07   33.10
  -5  -7   7  287.07   29.60
  -6   7   7   36.60   22.00
  -6  -7  -7   32.10   10.50
   6  -7   7   56.99   26.90
  -6  -7  -7   43.80   10.00
  -6  -7   7   42.60   11.20
  -6   7  -7   42.80   13.10
  -6  -7   7   51.59   14.20
  -6  -7   7   24.50   27.60
   6   7   7   41.50   13.40
  -6  -7   7   34.50   11.10
  -7  -7  -7   74.59   10.90
  -7  -7  -7   82.79   13.50
   7  -7   7   73.99   24.90
   7   7   7   87.69   15.00
  -7   7  -7   56.19   12.60
  -7  -7   7  103.89   18.80
  -7  -7   7  121.69   17.40
  -7  -7   7  116.89   17.50
   8  -7   7   34.60   20.90
   8  -7   7   21.50   22.20
  -8  -7  -7   21.70   10.70
  -8  -7  -7   34.60    7.50
  -8  -7   7   24.00   10.50
  -8  -7   7   25.40    9.20
  -8   7  -7   29.10   10.50
   8   7   7   37.50   11.30
  -8  -7   7   21.10   15.80
   9  -7   7   -0.20   19.90
  -9  -7  -7   23.90    6.70
   9  -7   7   24.00   22.40
   9   7   7   31.10   11.40
  -9   7  -7   31.30   10.80
  -9  -7   7   22.60    9.40
  10  -7   7    5.70   16.90
  10  -7   7    0.80   16.80
 -10  -7   7   17.20    7.90
  10   7   7   17.80    8.50
 -10   7  -7   18.50    9.50
   0  -8   7   10.30   12.90
   0  -8  -7   22.20   20.20
   0   8  -7    8.50   14.20
   0  -8   7    0.30   22.30
   0  -8   7   19.60   20.10
   1   8  -7  189.78   32.70
  -1  -8  -7  177.28   24.20
   1  -8   7  166.48   25.50
   1  -8   7  135.49   29.50
   1  -8   7  110.49   30.90
  -1  -8   7  135.59   24.00
  -1   8  -7  173.98   34.50
  -1  -8   7  147.39   26.60
  -1  -8   7  188.78   29.10
  -1  -8   7  139.59   24.50
  -1  -8   7  172.58   29.40
  -2  -8  -7  606.44   46.80
   2   8  -7  599.04   50.19
   2  -8   7  539.15   54.39
  -2  -8   7  622.64   42.60
  -2   8  -7  662.43   54.29
  -2  -8   7  612.34   47.20
  -2  -8   7  667.63   52.39
  -3  -8  -7  436.66   36.10
   3   8  -7  479.15   46.00
  -3  -8   7  486.95   35.90
  -3  -8   7  397.06   43.80
  -3  -8   7  443.36   37.70
  -3  -8   7  404.96   34.00
   4  -8   7   47.00   28.60
   4  -8   7   50.99   31.10
  -4  -8  -7   65.89   13.10
   4   8  -7   32.90   23.00
  -4  -8   7   59.89   20.50
  -4  -8   7   45.40   13.90
  -4  -8   7   54.39   12.90
  -4  -8   7   65.19   16.80
  -5  -8  -7   22.70   10.80
   5  -8   7   46.40   28.10
   5  -8   7   20.00   25.40
  -5  -8  -7   25.00   10.70
  -5  -8   7   31.00   10.90
  -5  -8   7   46.20   15.20
   5   8   7   26.10   16.30
  -5   8  -7   24.80   18.40
  -5  -8   7   43.10   12.70
  -5  -8   7   44.40   14.90
  -5  -8   7   34.80   24.00
  -6  -8  -7  171.48   21.10
   6  -8   7   98.69   27.50
  -6  -8  -7  162.68   19.20
  -6  -8   7  183.48   25.40
   6   8   7  142.09   24.60
  -6  -8   7  172.68   20.70
  -6  -8   7  186.08   19.90
  -6  -8   7  127.49   36.90
  -6   8  -7  179.98   25.20
   7  -8   7   48.90   22.50
  -7  -8  -7   85.69   11.70
  -7  -8  -7   90.39   13.20
  -7   8  -7   77.29   14.50
  -7  -8   7  107.49   17.00
   7   8   7   83.09   15.30
  -7  -8   7  116.79   17.60
  -7  -8   7   78.79   13.80
  -8  -8  -7   34.20   10.40
  -8  -8  -7   34.00    8.50
   8  -8   7   32.60   24.80
   8  -8   7    7.00   22.10
  -8   8  -7   28.30   13.60
   8   8   7   38.80   13.20
  -8  -8   7   46.30   12.20
  -8  -8   7   48.10   10.80
  -9  -8  -7   11.60    5.80
   9  -8   7    6.30   20.20
  -9  -8  -7   16.00   11.90
   9  -8   7    4.00   16.60
  -9   8  -7   13.50   11.20
   9   8   7   20.20   10.30
  -9  -8   7   24.40    8.70
   0  -9   7   14.90   27.70
   0  -9   7   44.90   20.40
   0   9  -7   53.29   19.40
   0  -9   7   34.10   20.40
   0  -9   7   65.69   22.00
   0  -9  -7   48.30   20.60
   0  -9   7   58.89   15.00
   1  -9   7   56.59   25.10
   1  -9   7   86.89   36.30
   1  -9   7   53.89   26.60
  -1  -9  -7   63.19   19.70
   1   9  -7   58.79   19.80
   1  -9   7   87.59   19.60
  -1   9  -7   12.20   21.00
   1   9   7   98.19   30.60
  -1  -9   7   49.70   14.80
  -1  -9   7   88.19   20.00
  -1  -9   7    3.30   25.20
  -1  -9   7   79.39   16.20
   2  -9   7   99.59   23.70
  -2  -9  -7  134.29   19.50
   2   9  -7  119.89   25.00
  -2  -9   7  113.09   18.90
  -2  -9   7  123.89   17.80
   2   9   7   34.60   30.90
  -2  -9   7  128.39   22.90
  -2  -9   7  108.69   33.40
  -2   9  -7   82.39   33.10
   3  -9   7  451.85   51.29
  -3  -9  -7  534.05   39.00
  -3  -9   7  554.74   51.89
  -3  -9   7  504.25   38.70
  -3  -9   7  490.25   38.90
  -3  -9   7  497.45   37.10
   4  -9   7   27.90   26.00
  -4  -9  -7   52.99   12.40
   4  -9   7   72.79   28.50
  -4  -9   7   67.09   13.60
  -4  -9   7   56.29   13.50
  -4  -9   7   75.49   15.40
  -5  -9  -7  433.16   29.90
  -5  -9  -7  404.46   31.80
  -5  -9   7  368.26   31.10
  -5  -9   7  414.86   29.90
  -5  -9   7  441.96   36.80
  -5  -9   7  378.06   59.09
   5   9   7  367.36   38.40
  -5   9  -7  335.37   41.80
  -6  -9  -7  196.18   24.10
  -6  -9  -7  171.08   18.10
  -6   9  -7  158.48   21.30
  -6  -9   7  185.38   18.90
  -6  -9   7  193.18   28.90
  -6  -9   7  156.68   20.60
   6   9   7  154.08   20.20
  -7  -9  -7    1.00   10.10
   7  -9   7    2.50   20.70
   7  -9   7   31.30   19.50
  -7  -9  -7    4.00    7.30
   7   9   7   13.60   11.80
  -7   9  -7   22.70   13.90
  -7  -9   7  -20.40   27.10
  -7  -9   7   19.90    9.50
  -7  -9   7   12.00    8.00
  -8  -9  -7   14.80    6.50
   8  -9   7   26.70   21.90
   8  -9   7    3.20   19.00
  -8  -9  -7   24.30   10.40
  -8  -9   7   12.50    8.30
  -8   9  -7    8.40   13.70
   8   9   7  -13.90   10.90
   9  -9   7  -22.20   15.10
  -9  -9  -7   18.60   12.80
   9  -9   7  -19.40   16.70
  -9  -9  -7    3.60    5.00
   9   9   7   -7.10    9.40
  -9  -9   7    1.40    7.20
  -9   9  -7   -5.50   11.20
   0 -10   7  676.03   45.60
   0 -10   7  606.64   51.99
   0 -10   7  630.14   50.19
   0 -10   7  587.14   73.29
   0 -10  -7  545.45   50.99
   0  10  -7  714.53   65.39
   1 -10   7   30.10   16.80
   1 -10   7    4.80   20.70
  -1 -10  -7   -3.20   16.60
   1  10  -7    8.60   23.40
   1 -10   7   29.40   23.00
   1 -10   7   32.40   34.80
  -1 -10   7   13.40   28.00
  -1  10  -7  -13.90   25.20
  -1 -10   7   22.20   14.40
  -1 -10   7   26.60   17.90
  -1 -10   7   50.29   15.70
   2 -10   7  214.48   34.80
   2 -10   7   97.79   45.00
  -2 -10  -7  185.28   28.50
   2 -10   7  132.69   28.60
   2 -10   7   96.19   37.80
  -2 -10   7  149.09   20.40
  -2 -10   7  138.39   31.80
  -2 -10   7  143.59   26.90
   2  10   7  202.88   42.70
  -2 -10   7  161.18   25.40
   3 -10   7  177.78   28.00
   3 -10   7  121.69   32.20
  -3 -10  -7  203.88   26.80
  -3 -10   7  155.48   22.50
  -3 -10   7  191.98   25.90
  -3 -10   7  181.38   26.00
  -3 -10   7  132.89   30.50
  -4 -10  -7  356.16   29.90
   4 -10   7  314.07   43.00
  -4 -10   7  375.66   60.89
  -4 -10   7  315.97   27.00
  -4 -10   7  309.37   31.50
  -4 -10   7  334.57   28.40
  -5 -10  -7   79.59   14.30
   5 -10   7   40.90   23.70
   5 -10   7   85.99   24.40
  -5 -10  -7  112.79   14.10
  -5 -10   7   99.59   12.90
  -5 -10   7  101.39   18.30
  -5  10  -7  107.19   23.00
   6 -10   7   13.70   19.90
  -6 -10  -7   31.60   12.00
  -6 -10  -7   28.70    8.70
   6 -10   7   -6.40   20.70
  -6 -10   7   26.90    9.30
  -6  10  -7   22.90   16.90
  -6 -10   7   23.90    9.70
   6  10   7   17.30   16.90
  -7 -10  -7  183.98   20.20
   7 -10   7  135.09   26.40
  -7 -10  -7  183.88   17.80
  -7  10  -7  131.19   20.70
  -7 -10   7  191.58   17.90
   7  10   7  151.28   20.00
  -7 -10   7  188.68   21.30
   8 -10   7  -13.60   18.60
  -8 -10  -7   20.90   10.50
   8 -10   7   24.10   20.20
  -8 -10  -7    6.90    6.20
  -8  10  -7   28.80   14.10
   8  10   7   12.60   12.40
  -8 -10   7   34.80    8.60
   0 -11   7  267.57   31.80
   0 -11   7  276.87   52.29
   0 -11   7  225.18   36.20
   0 -11   7  208.28   29.60
   0 -11  -7  167.38   25.50
  -1 -11  -7  144.49   21.60
   1 -11   7  168.58   29.10
   1 -11   7  154.18   25.80
   1 -11   7  140.29   25.30
   1 -11   7  147.09   50.59
  -1 -11   7  138.19   20.70
  -1 -11   7  161.78   22.00
   1 -11  -7  109.09   23.40
  -1 -11   7  178.78   43.60
  -1 -11   7  140.39   24.20
  -2 -11  -7   61.89   16.60
   2 -11   7   49.50   18.80
   2 -11   7   38.40   55.29
   2 -11   7   21.20   20.90
   2 -11   7   34.10   21.00
  -2 -11   7   27.20   32.60
  -2 -11   7   50.89   12.50
  -2 -11   7   50.69   16.40
  -2 -11   7   60.99   14.90
   3 -11   7   27.60   23.00
   3 -11   7   23.20   18.90
  -3 -11  -7   12.20   13.40
   3 -11   7   31.60   21.30
   3 -11   7   66.89   64.69
  -3 -11   7   48.10   12.80
  -3 -11   7   25.50   34.70
  -3 -11   7   29.90   10.20
  -3 -11   7   32.70   15.40
  -4 -11  -7  243.78   26.00
   4 -11   7  310.27   36.80
   4  11   7  191.58   37.90
  -4 -11   7  230.88   22.70
  -4 -11   7  184.38   26.40
  -4 -11   7  220.18   22.40
   5 -11   7  416.36   45.00
  -5 -11  -7  433.76   29.50
  -5 -11  -7  437.16   34.90
  -5 -11   7  447.16   30.10
  -5 -11   7  421.26   31.30
  -6 -11  -7   17.70    7.80
  -6 -11  -7   35.70   12.10
   6 -11   7   12.30   20.00
   6 -11   7   -0.70   22.40
  -6 -11   7    9.10    7.70
  -6 -11   7   10.60    8.80
  -7 -11  -7  112.09   17.90
  -7 -11  -7  117.59   14.20
   7 -11   7  130.19   24.80
  -7 -11   7  140.99   15.20
  -7 -11   7   80.49   13.20
   8 -11   7   -2.60   19.90
  -8 -11  -7   30.40   12.10
   8 -11   7   33.90   17.70
  -8 -11  -7   30.10    6.30
  -8 -11   7   41.10    7.80
   8  11   7   69.69   32.80
   0 -12   7  189.18   56.49
   0 -12   7  162.58   24.60
   0 -12  -7  145.69   25.10
   0 -12   7  130.49   21.00
   0 -12   7  104.99   20.20
  -1 -12  -7  118.09   21.40
   1 -12   7  199.68   31.40
   1 -12   7   34.90   61.79
   1 -12   7  154.58   24.20
   1 -12   7  161.48   23.20
  -1 -12   7  213.88   29.50
  -1 -12   7  175.58   22.90
  -1 -12   7  101.69   43.10
   1 -12  -7  120.19   25.10
  -1 -12   7  189.38   28.10
   2 -12   7   25.50   18.80
   2 -12   7   39.50   19.80
  -2 -12  -7   52.39   16.30
   2 -12   7   60.99   20.00
  -2 -12   7   39.20   11.50
  -2 -12   7   31.50   16.30
  -2 -12   7    6.90   12.30
   3 -12   7   28.50   20.40
   3 -12   7   23.30   19.80
  -3 -12  -7  -12.40   15.90
   3 -12   7    0.90   18.60
  -3 -12   7   38.00   16.30
  -3 -12   7   21.50    9.80
  -3 -12   7   28.50   11.30
   4 -12   7   56.19   20.00
   4 -12   7   59.19   21.00
  -4 -12  -7   65.79   15.80
   4 -12   7   66.69   20.70
  -4 -12   7   52.89   11.10
  -4 -12   7   63.09   11.50
   5 -12   7   -2.90   19.20
   5 -12   7   33.20   24.50
   5 -12   7   24.20   18.90
  -5 -12  -7   51.79   13.50
  -5 -12  -7   34.50    8.80
  -5 -12   7   47.30    9.40
  -5 -12   7   28.10    9.40
  -6 -12  -7   43.50   12.00
   6 -12   7   23.30   20.10
   6 -12   7   56.79   23.20
   6 -12   7   64.69   20.90
  -6 -12  -7   44.80    8.90
  -6 -12   7   49.30   11.70
   6  12   7    5.10   32.40
  -6 -12   7   64.79   10.20
  -7 -12  -7    4.20    5.80
   7 -12   7   24.50   18.00
  -7 -12  -7   -7.00   11.00
   7 -12   7    8.50   17.50
  -7 -12   7    6.00    6.80
   7  12   7   40.30   44.10
  -7 -12   7    7.70    8.60
   0 -13   7  111.69   19.60
   0 -13  -7  139.79   27.40
   0 -13   7  124.09   22.10
   0 -13   7  124.39   21.60
   1 -13   7  268.17   30.70
   1 -13   7  282.37   34.00
  -1 -13  -7  245.78   40.20
   1 -13   7  230.38   35.20
  -1 -13   7  227.48   28.90
  -1 -13   7  283.47   25.80
  -1 -13   7  279.17   32.80
   1 -13  -7  219.58   33.40
   2 -13   7  233.48   33.30
   2 -13   7  202.18   27.10
  -2 -13  -7  277.67   36.30
   2 -13   7  263.77   34.60
   2 -13  -7  331.27   50.59
  -2 -13   7  286.87   25.70
  -2 -13   7  247.18   32.90
  -2 -13   7  256.27   24.30
   3 -13   7  214.78   33.00
  -3 -13  -7  192.68   29.40
   3 -13   7  183.18   25.40
  -3 -13   7  200.68   21.90
  -3 -13   7  169.88   19.30
   4 -13   7   42.30   24.70
  -4 -13  -7   64.79   14.80
   4 -13   7   57.89   19.20
  -4 -13   7   39.70   10.60
  -4 -13   7   51.79    9.80
   5 -13   7   22.60   19.60
  -5 -13  -7   36.20   12.00
   5 -13   7   19.70   19.20
  -5 -13  -7   21.10    8.20
  -5 -13   7   20.00    9.90
  -5 -13   7   31.20    9.20
  -6 -13  -7  126.69   13.60
   6 -13   7  104.49   20.90
  -6 -13  -7  108.69   14.50
   6 -13   7  116.49   19.90
  -6 -13   7  107.29   13.40
  -6 -13   7  103.39   16.20
  -7 -13  -7   10.30    6.10
   7 -13   7   26.60   14.20
   7 -13   7   21.30   15.90
  -7 -13   7   16.00    6.20
   0 -14   7   10.30   12.60
   0 -14   7   37.80   11.90
   0 -14  -7   42.20   21.10
  -1 -14  -7   84.19   20.50
   1 -14   7   61.99   14.40
   1 -14   7   76.29   16.70
   1 -14  -7   58.09   22.90
  -1 -14   7   61.49   11.80
  -1 -14   7   54.49   13.00
   2 -14   7   21.90   13.50
   2 -14   7   24.60   15.20
  -2 -14  -7   34.40   16.70
   2 -14  -7    3.70   22.50
  -2 -14   7   32.50    9.40
  -2 -14   7   11.40    9.60
   3 -14   7   12.50   17.00
   3 -14   7   43.90   18.60
  -3 -14  -7   39.50   14.90
  -3 -14   7   26.10   11.10
   3 -14  -7   27.50   24.30
  -3 -14   7   34.70   11.20
  -4 -14  -7  235.08   24.40
  -4 -14  -7  210.48   18.70
   4 -14   7  238.68   30.60
   4 -14   7  255.27   32.20
  -4 -14   7  225.58   21.90
   4 -14  -7  179.08   28.90
  -4 -14   7  251.97   20.00
   5 -14   7   42.30   16.70
  -5 -14  -7   23.40    7.80
   5 -14   7   58.09   17.10
  -5 -14  -7   30.70   12.50
   5 -14  -7   15.10   23.00
  -5 -14   7   33.50    8.00
  -5 -14   7   31.30    9.70
  -6 -14  -7   38.40   13.10
  -6 -14  -7   45.50    6.60
   6 -14   7   35.80   15.20
   6 -14   7   42.20   14.20
  -6 -14   7   30.60    6.80
   6 -14  -7  -16.00   26.10
  -6 -14   7   17.30   10.00
   0 -15   7   50.49   12.90
   0 -15  -7   57.09   19.10
   0 -15   7   32.50   12.60
   1 -15   7   13.40   12.30
  -1 -15  -7   -8.10   15.30
   1 -15   7   16.90   12.60
  -1 -15   7   11.10   10.40
  -1 -15   7   26.20   11.50
   1 -15  -7    0.20   18.80
   2 -15   7  208.18   27.20
   2 -15   7  229.18   24.50
  -2 -15  -7  183.48   26.60
   2 -15  -7  158.18   25.20
  -2 -15   7  213.78   21.30
  -2 -15   7  174.78   20.30
   3 -15   7   -1.00   13.60
   3 -15   7    4.30   12.10
  -3 -15  -7   -8.50   13.50
   3 -15  -7   -5.70   22.10
  -3 -15   7   19.80    9.80
  -3 -15   7   14.20    8.40
  -4 -15  -7   32.70   14.10
  -4 -15  -7   38.30    7.70
   4 -15   7   22.20   12.60
   4 -15   7   26.20   12.90
   4 -15  -7   17.80   24.60
  -4 -15   7   34.10    8.10
  -4 -15   7   36.20   10.30
  -5 -15  -7   82.59   15.90
   5 -15   7  125.29   18.20
   5 -15   7  119.89   15.80
  -5 -15  -7  117.49   11.70
  -5 -15   7  104.99   16.00
  -5 -15   7  112.39   11.50
   5 -15  -7   56.69   25.90
   0 -16  -7   68.69   18.40
   0 -16   7   60.89   11.90
   0 -16   7   54.09   11.60
   1 -16   7  101.39   17.70
  -1 -16  -7   80.99   17.60
   1 -16   7   91.99   13.60
  -1 -16   7   80.19   12.50
   1 -16  -7  124.59   21.30
  -1 -16   7  111.89   16.70
   2 -16   7   25.20   10.50
  -2 -16  -7   13.70   15.30
   2 -16   7    8.50   10.90
  -2 -16   7   29.30    8.50
   2 -16  -7   27.30   21.90
  -2 -16   7   18.00    9.80
   3 -16   7   19.50   10.30
  -3 -16  -7   30.80   15.00
   3 -16   7    5.40   10.40
  -3 -16   7   25.40   12.70
  -3 -16   7   37.60    7.20
   3 -16  -7   23.30   22.60
   0   0   8  551.04   34.30
   1   0   8  702.03   41.70
  -1   0   8  663.23   40.90
   2   0   8  473.95   35.80
  -2   0   8  517.05   33.80
   3   0   8   26.50   15.90
   3   0  -8   11.50   14.70
  -4   0   8    3.50    9.20
   4   0  -8   12.80   16.90
  -5   0   8  866.71   59.29
  -5   0   8  890.11   57.99
   5   0   8  911.91   59.59
   5   0   8  985.50   75.99
  -5   0   8  847.02   59.69
  -5   0  -8  904.61   52.39
  -6   0   8   -7.80   16.90
   6   0   8   -5.40   15.90
  -6   0   8   -7.00   15.60
  -6   0   8   -4.20   14.70
   6   0   8    5.90   27.00
  -6   0  -8    1.40    8.80
   7   0   8    5.90   25.70
  -7   0  -8    0.80    7.10
  -7   0   8   -5.80   23.50
  -7   0   8   -2.50   14.60
   7   0   8  -18.10   14.10
   8   0   8   31.50   21.40
   8   0   8   74.09   16.70
  -8   0  -8   48.90    8.50
  -9   0  -8    4.80    5.80
   9   0   8   35.90   13.60
   9   0   8   -9.00   17.90
  10   0   8   33.50   19.80
  10   0   8   75.59   16.00
 -10   0  -8   73.79   10.30
   0   1   8 1120.09   60.99
   0  -1   8 1092.39   63.69
  -1   1   8  206.48   17.50
   1  -1   8  200.48   23.40
  -1  -1   8  205.68   20.80
   1   1   8  196.48   16.90
  -2   1   8  287.67   23.00
   2   1   8  274.57   21.10
  -2  -1   8  291.57   24.10
   3   1  -8  130.69   21.20
   4   1  -8   81.79   20.50
  -4   1   8  122.59   20.60
   4  -1  -8   55.99   20.60
  -4  -1   8   97.29   15.20
   5  -1   8  197.98   31.80
   5  -1   8  287.87   51.59
   5   1  -8  168.28   29.10
  -5   1   8  262.47   28.70
  -5   1   8  229.28   31.20
  -5  -1  -8  231.98   23.00
  -5  -1   8  257.17   31.20
  -5  -1   8  247.38   33.00
  -5  -1   8  246.08   33.90
   5   1   8  237.68   43.60
   5   1   8  213.28   30.50
  -5  -1   8  249.88   27.40
  -5   1  -8  188.68   23.20
  -6   1   8   75.69   18.00
  -6   1   8   65.49   20.20
   6  -1   8  103.99   30.60
   6  -1   8   79.49   19.20
  -6   1   8   68.79   19.70
  -6  -1  -8   80.59   12.30
  -6  -1   8   57.49   18.40
  -6   1  -8   78.69   11.40
   6   1   8   80.89   18.50
   6   1   8  103.29   34.00
  -6  -1   8   71.19   17.00
  -6  -1   8   40.20   16.20
  -6  -1   8   72.49   16.40
   7  -1   8   57.79   25.90
   7  -1   8   36.50   15.60
  -7  -1  -8   52.09   10.00
  -7   1   8   -9.90   25.80
   7   1   8   47.50   26.30
  -7  -1   8   52.89   15.70
  -7   1  -8   55.19    9.60
   7   1   8   34.50   15.50
  -7  -1   8   21.70   23.30
  -8  -1  -8   82.69   12.90
   8  -1   8  106.59   26.80
   8  -1   8   95.39   18.00
  -8  -1  -8  102.79   19.30
  -8  -1   8   88.89   15.50
   8   1   8   68.49   15.90
   8   1   8   88.59   25.50
  -8   1  -8   95.79   13.30
   9  -1   8   65.69   17.80
  -9  -1  -8   64.09   10.20
   9  -1   8   92.69   22.70
   9   1   8   39.50   21.30
   9   1   8   44.30   13.30
  -9   1  -8   83.39   11.30
  10  -1   8   43.10   18.10
 -10  -1  -8   29.90    6.40
  10  -1   8   31.70   15.50
 -10   1  -8   19.70    6.00
  10   1   8   32.70   13.00
  10   1   8   14.80   18.40
   0   2   8 1140.29   56.69
   0  -2   8  893.11   64.09
   1  -2   8  845.92   62.69
  -1   2   8 1040.70   57.29
  -1  -2   8 1162.78   61.39
   2  -2   8   82.49   17.20
   2   2  -8   45.10   15.90
   3   2  -8  240.68   37.90
   4   2  -8   52.59   20.30
   4  -2  -8   46.90   22.60
   5  -2   8   14.20   17.80
  -5   2   8    0.50   14.00
  -5  -2  -8   29.90   11.10
   5  -2   8   22.00   29.90
  -5   2   8   40.00   15.30
   5   2  -8   -5.40   19.00
  -5  -2   8   23.70   16.50
  -5   2  -8    3.50   10.70
   5   2   8   43.20   37.90
  -5  -2   8   15.10   15.50
   5   2   8   15.20   15.60
  -5  -2   8   31.70   15.30
  -5  -2   8   15.50   13.40
  -5  -2   8   28.40   14.10
  -6   2   8  444.86   43.60
  -6  -2  -8  487.45   32.40
   6  -2   8  423.26   41.90
  -6   2   8  462.05   46.90
   6  -2   8  519.65   58.89
  -6  -2   8  467.65   42.20
  -6  -2   8  460.65   45.20
  -6  -2   8  502.05   38.20
   6   2   8  575.64   63.99
   6   2   8  491.25   40.40
  -6   2  -8  458.25   31.50
  -6  -2   8  499.05   37.80
   7  -2   8   70.29   18.40
  -7  -2  -8   40.30   13.00
  -7  -2  -8   48.70    9.30
   7  -2   8   44.20   27.30
   7   2   8   57.29   30.90
   7   2   8   51.09   15.20
  -7  -2   8   43.70   14.00
  -7   2  -8   62.59    9.70
  -7  -2   8   41.20   19.20
  -7  -2   8   79.39   25.40
   8  -2   8  273.47   32.40
  -8  -2  -8  253.27   20.50
  -8  -2  -8  290.67   32.70
   8  -2   8  285.57   41.20
   8   2   8  270.27   40.20
  -8   2  -8  282.37   20.70
   8   2   8  281.47   28.30
  -8  -2   8  288.87   27.40
   9  -2   8  118.19   22.40
   9  -2   8   99.19   24.40
  -9  -2  -8  123.49   12.90
  -9   2  -8  115.89   14.90
   9   2   8  132.19   17.70
   9   2   8  126.99   28.60
 -10  -2  -8   10.60    5.70
  10  -2   8    1.50   16.30
  10  -2   8    1.10   15.60
  10  -2   8   24.50   27.30
 -10   2  -8   19.10    6.70
  10   2   8   17.10   11.60
  10   2   8    1.10   17.70
   0   3  -8    5.50   12.20
   0   3   8   28.10    7.90
   0  -3   8   27.50   13.80
   1  -3   8  183.98   31.40
   2   3  -8  591.94   49.00
   3   3  -8   87.29   19.60
  -4   3   8  613.44   48.50
   4  -3   8  517.55   50.39
   4   3  -8  627.54   50.89
  -4   3   8  603.04   44.50
  -4  -3  -8  669.73   42.30
  -4  -3   8  635.84   43.70
  -4  -3   8  583.94   43.90
   4   3   8  539.65   47.20
   5   3  -8   -5.20   19.10
   5  -3   8   33.40   19.70
  -5   3   8   27.70   15.90
   5  -3   8   36.50   29.60
  -5  -3  -8   -1.30   10.60
  -5   3   8   25.10   15.30
  -5  -3   8   -2.10   12.80
   5   3   8   57.89   43.70
  -5  -3   8    3.90   12.80
  -5  -3   8    7.70   17.30
   5   3   8   46.00   15.80
  -5  -3   8   23.70   14.90
  -5  -3   8   10.40   15.20
  -5   3  -8   15.40   11.50
  -6   3   8  123.49   21.70
  -6  -3  -8  128.99   21.10
   6  -3   8  103.09   22.60
   6  -3   8  144.09   33.10
  -6  -3  -8  145.59   18.80
  -6  -3   8  159.78   23.90
  -6  -3   8  150.48   18.40
   6   3   8  135.89   21.10
  -6   3  -8  125.59   18.20
   6   3   8  173.98   41.10
  -7  -3  -8  514.55   31.90
   7  -3   8  457.15   53.09
  -7  -3  -8  486.35   34.20
   7  -3   8  495.25   43.50
  -7  -3   8  366.06   57.79
   7   3   8  527.95   38.20
   7   3   8  501.15   58.69
  -7  -3   8  471.45   37.20
  -7   3  -8  516.35   31.50
  -7  -3   8  485.05   35.20
   8  -3   8   81.99   26.30
  -8  -3  -8  118.49   17.60
   8  -3   8  111.19   20.00
  -8  -3  -8  112.69   14.10
  -8  -3   8  138.99   20.90
  -8   3  -8  106.49   14.40
   8   3   8  102.79   16.20
   8   3   8   91.69   27.40
  -9  -3  -8    3.10   11.30
   9  -3   8   10.90   28.40
   9  -3   8   13.40   18.40
   9   3   8   16.10   21.90
  -9   3  -8   10.50    7.80
  -9  -3   8   19.30   12.40
 -10  -3  -8  143.59   12.00
  10  -3   8   93.49   20.30
  10  -3   8  152.78   21.00
  10   3   8  109.49   22.40
  10   3   8  109.19   18.40
 -10   3  -8  146.69   14.70
   1  -4   8   29.60   17.90
   1   4  -8   37.20   15.20
  -1   4  -8    7.50   14.30
   2   4  -8  170.88   35.10
  -2  -4   8  206.38   24.20
  -3  -4   8  112.69   21.50
  -4   4   8   12.80   18.10
   4  -4   8   16.60   30.10
   4  -4   8   13.40   20.50
  -4  -4  -8   23.10   13.10
  -4   4   8    7.20   14.20
  -4  -4   8   -6.10   14.00
  -4   4  -8  -12.60   21.00
  -4  -4   8   11.80   20.60
  -4  -4   8    2.30   12.00
  -4  -4   8    3.70   12.30
   4   4   8    9.00   18.00
   5   4  -8   17.60   22.00
   5  -4   8   19.60   21.00
   5  -4   8   68.29   28.90
  -5  -4  -8   67.19   11.80
  -5   4   8   39.50   17.60
  -5  -4   8   34.40   16.20
  -5  -4   8   51.99   17.20
  -5  -4   8   68.19   14.70
  -5   4  -8   63.59   12.50
   5   4   8   51.79   18.00
  -5  -4   8   44.50   15.20
  -5  -4   8  101.79   20.30
  -6  -4  -8  164.68   21.40
   6  -4   8  207.58   39.00
   6  -4   8  119.69   34.30
  -6  -4  -8  216.98   20.00
  -6   4   8  169.28   30.10
   6   4   8  246.58   46.60
  -6  -4   8  178.18   28.70
  -6  -4   8  193.58   24.90
  -6  -4   8  123.99   24.00
  -6   4  -8  147.19   21.10
   6   4   8  181.28   27.60
   7  -4   8  161.38   33.60
   7  -4   8  233.38   34.60
  -7  -4  -8  195.98   23.70
  -7  -4  -8  235.88   20.60
  -7  -4   8  289.57   56.49
   7   4   8  262.47   27.90
  -7  -4   8  289.97   25.10
   7   4   8  322.87   53.59
  -7   4  -8  224.58   20.30
  -7  -4   8  238.28   25.70
   8  -4   8  443.66   42.80
  -8  -4  -8  542.25   36.90
  -8  -4  -8  474.05   30.60
  -8   4  -8  465.65   30.90
   8   4   8  502.95   54.99
   8   4   8  495.15   36.90
  -8  -4   8  489.25   34.30
  -9  -4  -8   54.59    8.80
   9  -4   8   63.69   20.20
   9  -4   8   31.40   22.00
   9   4   8   28.70   24.70
   9   4   8   43.30   13.90
  -9  -4   8   51.99   13.00
  -9   4  -8   51.29   10.00
 -10  -4  -8   27.80    6.10
  10  -4   8    8.50   15.30
  10  -4   8   -3.80   20.80
 -10   4  -8   36.10    8.30
  10   4   8   18.10   30.80
  10   4   8   28.20    9.80
   0  -5   8    6.50   15.40
   0   5  -8   19.80   16.30
   1   5  -8   33.00   20.10
   1  -5   8   25.90   19.30
  -1   5  -8   15.40   17.50
  -1  -5   8   43.70   14.60
   2   5  -8  336.57   56.49
   3   5  -8  676.13   52.09
  -3  -5   8  617.14   44.00
  -3  -5   8  619.24   43.80
  -3  -5   8  675.13   47.00
  -3  -5   8  655.13   45.30
   4   5  -8   22.10   20.10
  -4   5   8   74.19   19.60
   4  -5   8   38.90   29.00
   4  -5   8   -5.20   32.90
   4  -5   8   94.89   23.70
  -4  -5   8   60.29   16.50
  -4  -5   8   46.90   15.30
  -4  -5   8   52.49   24.30
   4   5   8   82.39   21.00
  -4  -5   8   66.39   15.10
  -4  -5   8   76.39   15.60
  -5  -5  -8   52.99   13.90
  -5  -5  -8   66.69   13.30
  -5   5   8   58.59   19.40
   5  -5   8   60.99   29.00
   5  -5   8   60.99   22.20
   5   5  -8   80.69   24.70
  -5   5  -8   71.29   14.70
  -5  -5   8   91.29   20.20
  -5  -5   8   76.89   14.50
  -5  -5   8  115.79   16.10
  -5  -5   8   64.09   17.50
   5   5   8   96.19   19.50
   6  -5   8  214.68   38.10
  -6   5   8  317.37   39.00
   6  -5   8  242.38   39.20
  -6  -5  -8  320.27   24.50
  -6  -5  -8  324.47   26.20
  -6  -5   8  271.77   28.00
  -6   5  -8  320.37   26.20
  -6  -5   8  332.87   47.80
  -6  -5   8  327.27   27.40
   6   5   8  301.17   32.10
  -7  -5  -8   74.69   11.90
   7  -5   8   71.89   20.00
  -7  -5  -8   85.19   11.40
   7  -5   8   58.99   25.90
  -7   5  -8  105.79   12.30
  -7  -5   8   87.29   14.00
  -7  -5   8   63.89   13.40
   7   5   8   69.49   14.80
   7   5   8  127.69   37.50
   8  -5   8   18.90   21.30
  -8  -5  -8   62.59   14.30
   8  -5   8   32.80   17.90
  -8  -5  -8   67.09    9.50
   8   5   8   45.00   12.60
   8   5   8   26.80   28.90
  -8   5  -8   72.69   10.90
  -8  -5   8   48.90   11.50
  -9  -5  -8  167.08   14.50
   9  -5   8  100.29   25.40
   9   5   8  189.18   22.40
   9   5   8  105.19   31.80
  -9  -5   8  154.28   20.00
  -9   5  -8  183.68   17.70
  10  -5   8   62.59   20.70
 -10  -5  -8   99.99    9.40
  10  -5   8   49.10   16.70
  10   5   8   72.29   11.60
 -10   5  -8  117.49   13.70
   0   6  -8  749.23   95.59
   0  -6   8 1075.19   71.29
   1   6  -8   63.59   17.50
   1  -6   8   74.19   23.30
  -1   6  -8   64.29   20.90
  -1  -6   8   81.69   19.90
   2   6  -8   45.30   17.30
   2  -6   8   56.29   26.00
   2  -6   8  -14.20   45.40
  -2   6  -8   14.10   19.30
  -2  -6   8   76.49   15.70
  -2  -6   8   33.00   15.20
  -2  -6   8   33.90   13.20
  -2  -6   8   69.99   14.20
   3  -6   8   91.79   21.80
   3  -6   8   74.69   28.70
   3  -6   8   12.20   30.50
  -3   6   8   87.59   23.20
  -3  -6   8   73.79   15.30
  -3   6  -8   29.60   29.90
  -3  -6   8   86.29   18.20
  -3  -6   8   64.59   17.00
  -3  -6   8   77.49   15.50
   4   6  -8  314.17   44.20
   4  -6   8  203.08   37.50
  -4   6   8  287.87   40.80
   4  -6   8  212.38   28.50
  -4  -6   8  256.17   26.50
  -4  -6   8  238.88   34.70
  -4  -6   8  266.07   27.60
   4   6   8  233.88   37.20
  -4  -6   8  268.07   28.10
  -5  -6  -8   88.79   14.20
   5  -6   8   72.99   23.00
  -5   6   8   83.79   21.40
   5  -6   8   92.79   30.10
  -5  -6  -8   82.99   13.30
   5  -6   8   40.20   29.00
  -5  -6   8   85.49   18.60
  -5  -6   8   67.49   13.80
  -5   6  -8   98.49   17.40
   5   6   8   96.19   20.10
  -5  -6   8  110.09   15.90
  -6   6   8   14.90   18.40
  -6  -6  -8   18.30   11.10
   6  -6   8    9.30   19.30
  -6  -6  -8   34.90   10.00
   6  -6   8   33.30   25.80
   6   6   8   35.20   13.90
  -6  -6   8   33.10   27.30
  -6  -6   8   27.30   11.10
  -6   6  -8   37.10   12.40
  -6  -6   8   28.20   11.20
   7  -6   8   17.60   22.20
  -7  -6  -8   17.30   12.20
   7  -6   8  -11.20   18.50
  -7  -6  -8    6.10    7.70
  -7  -6   8    7.40   10.00
  -7   6  -8   14.40    9.90
   7   6   8   -4.50   11.50
  -7  -6   8   10.30    9.70
   8  -6   8  225.88   38.80
  -8  -6  -8  284.67   21.40
  -8  -6  -8  334.17   28.10
  -8  -6   8  271.47   23.40
   8   6   8  310.57   26.70
  -8   6  -8  261.17   23.00
  -9  -6  -8   13.30    6.30
   9  -6   8   32.40   23.60
   9  -6   8   -6.10   18.00
  -9   6  -8   16.90   10.30
  -9  -6   8   29.40   10.30
   9   6   8   19.10   10.30
  10  -6   8   11.40   14.00
 -10  -6  -8   35.40    5.40
  10   6   8   22.60    8.60
 -10   6  -8   35.90   13.00
   0   7  -8  886.31   64.69
   0  -7   8  668.43   60.19
   0  -7   8  744.23   52.99
   0  -7   8  950.40   54.99
   0  -7   8  750.12   66.59
   1   7  -8  477.75   47.10
   1  -7   8  309.17   50.59
   1  -7   8  371.36   41.00
  -1  -7   8  400.46   33.10
  -1  -7   8  406.86   38.40
  -1   7  -8  451.65   51.49
   1   7   8  371.36   51.29
  -1  -7   8  492.95   45.60
  -1  -7   8  475.15   34.50
   2  -7   8  515.45   41.20
   2  -7   8  350.36   47.40
  -2  -7  -8  412.36   41.30
   2   7  -8  376.06   45.60
  -2   7   8  383.36   49.30
  -2  -7   8  489.95   35.30
  -2   7  -8  428.46   56.49
  -2  -7   8  505.75   43.70
  -2  -7   8  436.56   34.80
  -2  -7   8  473.65   42.60
  -2  -7   8  462.65   35.20
   3  -7   8  549.45   44.90
  -3   7   8  538.55   50.49
   3   7  -8  522.55   50.59
  -3  -7  -8  529.45   40.30
  -3  -7   8  496.75   41.10
  -3  -7   8  515.55   38.00
  -3  -7   8  484.95   45.00
  -3   7  -8  597.34   74.89
  -3  -7   8  460.15   38.30
  -4   7   8  275.87   41.60
  -4  -7  -8  185.48   25.80
   4  -7   8  118.89   31.90
   4  -7   8  185.68   25.90
   4  -7   8  104.99   34.10
   4   7  -8  142.39   27.70
  -4  -7   8  190.18   26.50
  -4  -7   8  195.48   23.60
  -4  -7   8  177.88   36.00
   4   7   8  229.68   36.20
  -4  -7   8  184.08   24.40
  -5  -7  -8   65.49   12.50
   5  -7   8   29.90   24.70
   5  -7   8   32.90   27.70
  -5   7   8  100.79   23.60
  -5  -7  -8   67.19   13.30
  -5  -7   8   62.79   13.70
   5   7   8   96.89   19.80
  -5  -7   8   64.99   15.80
  -5  -7   8   81.79   13.80
  -5  -7   8   62.39   24.80
  -6  -7  -8  185.28   19.20
  -6  -7  -8  186.28   21.90
  -6   7   8  190.68   24.80
   6  -7   8  107.69   29.00
  -6  -7   8  150.88   35.40
   6   7   8  171.38   26.40
  -6   7  -8  148.49   18.70
  -6  -7   8  149.79   21.50
  -6  -7   8  192.68   20.40
   7  -7   8   27.30   24.60
   7  -7   8   20.10   21.00
  -7  -7  -8   49.80   12.40
  -7   7  -8   53.89   12.60
  -7  -7   8   51.69   12.10
  -7  -7   8   68.99   11.50
   7   7   8   57.49   13.90
  -8  -7  -8   66.39   14.40
   8  -7   8   42.50   23.30
   8  -7   8   51.39   27.70
  -8  -7   8   82.59   12.50
   8   7   8   59.89   14.80
  -8   7  -8   75.99   14.60
  -9  -7  -8   30.30    6.50
   9  -7   8   49.00   19.30
   9  -7   8  -13.80   20.40
   9   7   8   47.10   11.80
  -9   7  -8   44.70   11.20
  -9  -7   8   51.49   10.40
   0  -8   8  428.06   45.30
   0   8   8  434.16   53.79
   0  -8   8  497.45   37.00
   0  -8  -8  362.66   51.89
   0  -8   8  450.45   57.79
   0   8  -8  468.75   52.69
   0  -8   8  534.55   37.20
   0  -8   8  440.66   50.59
   1   8  -8   55.59   20.50
   1  -8   8   31.00   23.70
  -1  -8  -8   39.40   20.30
   1  -8   8   66.19   18.70
  -1   8   8   72.19   25.90
   1  -8   8   79.79   31.00
   1  -8   8   44.90   29.80
   1  -8   8   70.89   17.30
  -1  -8   8   33.20   14.10
  -1  -8   8   72.19   21.10
  -1  -8   8   26.80   20.90
   1   8   8   44.40   24.90
  -1  -8   8   85.19   16.30
  -1  -8   8   74.89   15.50
   2  -8   8  258.67   35.10
   2   8  -8  318.77   43.90
   2  -8   8  236.98   32.90
  -2  -8  -8  191.88   33.50
  -2   8   8  207.18   29.40
   2  -8   8  149.49   35.10
  -2  -8   8  221.88   32.60
  -2  -8   8  214.08   38.90
  -2  -8   8  224.78   25.50
  -2  -8   8  212.48   26.10
   3  -8   8  486.55   53.69
  -3   8   8  515.55   53.99
   3  -8   8  567.84   47.40
  -3  -8  -8  600.34   42.00
   3   8  -8  572.64   58.29
  -3  -8   8  542.95   40.00
  -3  -8   8  577.24   42.20
  -3  -8   8  543.75   40.20
  -3  -8   8  638.64   52.49
  -4   8   8  319.97   47.20
   4  -8   8  226.28   44.20
  -4  -8  -8  286.57   30.00
  -4  -8   8  217.88   44.00
  -4  -8   8  259.27   26.80
  -4  -8   8  298.37   28.80
  -5  -8  -8  118.99   15.20
   5  -8   8   53.59   27.00
  -5  -8  -8  112.59   15.30
   5  -8   8   58.69   26.80
  -5   8   8  110.89   25.20
   5   8   8  138.29   21.60
  -5  -8   8  134.69   32.20
  -5  -8   8  111.39   20.60
  -5  -8   8  121.69   22.00
  -5  -8   8  117.59   15.20
   6  -8   8   30.50   24.30
   6  -8   8   48.10   22.40
  -6  -8  -8   75.59   18.10
  -6  -8  -8   80.19   12.00
  -6  -8   8   79.19   12.20
  -6   8  -8   74.09   16.50
  -6  -8   8   49.50   12.00
   6   8   8   67.89   16.40
   7  -8   8   -2.60   21.70
   7  -8   8    8.00   19.30
  -7  -8  -8   32.40    8.00
  -7  -8  -8   31.80   12.10
  -7   8  -8   22.20   12.70
  -7  -8   8   26.10   10.00
  -7  -8   8   11.50    9.70
   7   8   8   17.60   13.00
  -8  -8  -8   49.40   14.60
  -8  -8  -8   97.09   12.90
   8  -8   8   27.40   20.10
   8   8   8   78.69   14.50
  -8   8  -8   56.99   14.70
  -8  -8   8   81.69   11.70
   9  -8   8   37.80   15.60
  -9  -8  -8   30.70    6.00
   9  -8   8   -5.00   18.30
  -9   8  -8   57.69   12.80
   9   8   8   30.70    9.70
  -9  -8   8   41.40    9.10
   0  -9   8 1317.37   84.29
   0   9   8 1190.08   84.49
   0  -9   8 1282.27   80.89
   0  -9   8 1328.27   76.49
   0   9  -8 1401.56   92.39
   0  -9   8 1289.17  101.99
   0  -9  -8 1196.78   83.69
   0  -9   8 1352.26   77.69
   1   9  -8  692.23   64.99
   1  -9   8  608.44   48.90
   1  -9   8  680.63   47.30
  -1  -9  -8  607.44   51.59
   1  -9   8  672.63   60.39
   1  -9   8  568.74   55.89
   1   9   8  641.04   60.89
  -1  -9   8  697.33   66.49
  -1   9  -8  625.44   66.69
  -1  -9   8  652.33   44.40
  -1  -9   8  700.13   46.60
  -1  -9   8  703.73   51.49
  -1  -9   8  593.34   46.80
   2  -9   8  200.78   33.20
  -2  -9  -8  197.38   23.20
   2  -9   8   82.39   38.70
   2  -9   8  197.48   28.10
  -2  -9   8  176.98   24.40
  -2  -9   8  158.38   29.50
  -2  -9   8  181.58   24.40
   2   9   8  120.89   30.20
  -2  -9   8  153.98   20.40
   3  -9   8  109.89   27.20
  -3  -9  -8  135.29   17.90
   3  -9   8   42.30   28.00
  -3  -9   8  103.29   17.70
  -3  -9   8   90.89   28.30
  -3  -9   8   96.49   15.20
   4  -9   8  -15.90   23.60
  -4  -9  -8   50.59   13.50
   4  -9   8   34.40   23.40
  -4  -9   8   30.00   13.00
  -4  -9   8   23.00   10.70
  -4  -9   8   22.00   26.20
  -4  -9   8   27.20   11.30
  -5  -9  -8  585.54   36.50
  -5  -9  -8  569.54   38.40
   5  -9   8  447.06   50.09
  -5  -9   8  589.04   38.60
  -5  -9   8  594.84   37.10
   5   9   8  458.85   46.80
  -5  -9   8  546.25   39.60
  -6  -9  -8  386.66   32.70
  -6  -9  -8  403.06   28.20
  -6  -9   8  397.26   29.90
   6   9   8  365.56   36.70
  -6   9  -8  391.66   36.70
  -6  -9   8  413.36   28.70
  -7  -9  -8   57.79   12.70
  -7  -9  -8   53.29    9.00
   7  -9   8   24.70   22.20
   7  -9   8   15.40   21.00
   7   9   8   50.69   15.10
  -7  -9   8   46.10   14.40
  -7   9  -8   33.40   17.90
  -8  -9  -8   20.90    6.70
   8  -9   8   19.50   20.20
   8  -9   8   14.90   17.50
  -8  -9   8   14.90    8.40
   8   9   8   -5.40   11.40
  -8   9  -8   27.40   14.70
   9  -9   8   16.10   16.60
  -9  -9  -8   31.70    5.60
   9  -9   8    0.10   16.90
   9   9   8   12.20   11.30
   0 -10   8   48.00   22.50
   0 -10  -8   53.49   21.20
   0 -10   8   37.90   20.20
   0 -10   8   27.60   17.10
   0 -10   8   62.29   36.20
   0 -10   8   44.00   20.30
   1 -10   8  600.14   52.29
   1 -10   8  598.24   55.99
  -1 -10  -8  683.23   50.89
   1 -10   8  556.74   71.89
  -1 -10   8  638.14   44.50
  -1 -10   8  548.25   74.29
   1  10   8  573.34   65.49
   1 -10  -8  550.34   58.19
  -1 -10   8  685.23   46.60
   2 -10   8   82.19   47.40
   2 -10   8   86.79   26.10
   2 -10   8  105.29   27.60
  -2 -10  -8  100.69   19.40
   2 -10   8  161.78   30.50
  -2 -10   8  123.59   19.20
  -2 -10   8   92.99   29.30
   2  10   8  137.49   30.60
  -2 -10   8  154.28   22.30
  -2 -10   8  146.89   22.50
   3 -10   8   10.10   23.60
  -3 -10  -8   38.70   15.10
   3 -10   8   40.10   24.60
   3 -10   8   59.59   54.69
   3 -10   8   28.10   18.40
  -3 -10   8   32.40   13.00
   3  10   8   82.69   28.30
  -3 -10   8   15.90   13.10
  -3 -10   8   45.00   12.00
  -3 -10   8   31.40   30.10
   4 -10   8  409.26   43.70
  -4 -10  -8  410.46   34.40
  -4 -10   8  408.06   30.60
  -4 -10   8  397.66   33.20
  -4 -10   8  485.05   92.79
  -4 -10   8  403.96   30.80
   5 -10   8   16.70   19.40
   5 -10   8   25.70   22.50
  -5 -10  -8   16.50    8.60
  -5 -10  -8   45.00   14.70
  -5 -10   8   20.10    9.80
  -5 -10   8    4.50    9.50
   6 -10   8   40.60   18.80
  -6 -10  -8   92.79   14.50
   6 -10   8   50.69   22.10
  -6 -10  -8   65.79   14.50
  -6 -10   8   98.29   16.10
   6  10   8   83.49   21.80
  -6 -10   8   87.79   11.80
   7 -10   8   -5.10   19.70
  -7 -10  -8   11.30   11.50
   7 -10   8   -1.00   21.30
  -7 -10  -8    6.40    7.40
  -7  10  -8   11.20   19.60
   7  10   8   28.30   17.00
  -7 -10   8   13.40    9.10
  -7 -10   8    6.60    9.00
   8 -10   8  128.69   30.10
   8 -10   8   66.79   20.40
  -8 -10  -8   99.29   11.40
   8 -10   8  137.29   21.60
  -8 -10   8  131.39   13.70
   8  10   8  103.49   25.50
   0 -11   8  748.53   53.39
   0 -11   8  730.13   99.89
   0 -11   8  784.52   51.09
   0 -11   8  788.12   56.39
   0 -11  -8  754.22   60.59
   1 -11   8   68.99   18.90
   1 -11   8   67.29   56.79
   1 -11   8   94.19   22.40
  -1 -11  -8  111.59   21.90
   1 -11   8  108.89   18.40
  -1 -11   8  104.59   18.60
  -1 -11   8   96.19   16.40
  -1 -11   8   52.49   40.20
   1 -11  -8   64.09   25.40
  -1 -11   8   83.59   17.20
  -2 -11  -8  116.09   20.30
   2 -11   8  133.49   25.50
   2 -11   8  145.69   27.10
   2 -11   8    0.20   60.49
   2 -11   8  125.39   25.60
  -2 -11   8  113.79   21.80
  -2 -11   8   63.39   35.80
  -2 -11   8  100.29   15.80
  -2 -11   8  117.79   16.40
  -3 -11  -8  101.29   17.90
   3 -11   8  106.09   24.90
   3 -11   8   70.49   22.80
   3 -11   8  111.49   20.50
  -3 -11   8   91.69   14.40
  -3 -11   8   94.59   16.90
  -3 -11   8  128.99   20.50
   3  11   8  102.29   30.00
  -4 -11  -8    8.60   15.50
   4 -11   8    5.70   22.50
   4 -11   8   -0.50   17.10
   4 -11   8   15.20   21.40
  -4 -11   8    1.00    8.60
  -4 -11   8    9.60    9.40
   4  11   8  -40.40   27.30
  -4 -11   8   -3.60   11.90
  -5 -11  -8  103.39   15.90
  -5 -11  -8   60.49   10.70
   5 -11   8   42.20   22.70
   5 -11   8   46.90   23.20
   5 -11   8   88.89   20.20
   5  11   8  119.99   28.70
  -5 -11   8   90.59   12.30
  -5 -11   8   59.39   11.50
   6 -11   8  185.78   29.00
  -6 -11  -8  217.68   20.20
  -6 -11  -8  254.27   25.10
   6 -11   8  271.97   34.50
   6  11   8  352.76   42.00
  -6 -11   8  215.28   22.80
  -6 -11   8  252.27   21.00
   7 -11   8   46.00   21.90
   7 -11   8   35.40   18.10
  -7 -11  -8   39.50    7.90
  -7 -11  -8   24.80   14.30
   7 -11   8   22.60   18.20
  -7 -11   8   47.20    9.50
   7  11   8   25.10   21.50
  -7 -11   8   38.50    9.80
   8 -11   8    6.90   18.80
  -8 -11  -8   29.90    5.90
   8 -11   8   16.30   15.60
   8  11   8  -19.00   20.50
  -8 -11   8   20.40    7.40
   0 -12   8  207.68   27.50
   0 -12   8  195.78   25.80
   0 -12  -8  170.78   26.60
   0 -12   8  215.98   31.60
   1 -12   8   47.60   16.80
   1 -12   8   55.79   18.00
   1 -12   8   60.99   17.10
  -1 -12  -8   79.39   22.10
  -1 -12   8   20.80   14.20
   1 -12  -8   23.50   25.90
  -1 -12   8   33.10   15.10
  -1 -12   8   45.70   13.10
   2 -12   8  128.39   22.90
   2 -12   8   89.39   19.00
   2 -12   8  111.29   21.10
  -2 -12  -8   85.59   23.00
  -2 -12   8   63.39   12.40
   2 -12  -8  124.29   32.60
  -2 -12   8   73.59   16.30
  -2 -12   8   68.09   14.10
  -3 -12  -8  100.39   19.70
   3 -12   8   93.49   24.10
   3 -12   8   66.09   21.90
   3 -12   8   74.09   19.30
  -3 -12   8   96.09   14.10
  -3 -12   8   70.69   16.50
  -3 -12   8   79.69   13.30
   4 -12   8   12.70   19.00
   4 -12   8   -1.40   16.60
   4 -12   8   12.10   19.80
  -4 -12  -8    9.40   14.20
  -4 -12   8   17.20    9.30
  -4 -12   8   12.50    8.90
  -5 -12  -8   81.99   15.40
   5 -12   8   94.29   23.30
   5 -12   8  117.79   22.60
  -5 -12  -8   83.29   11.90
   5 -12   8   74.89   24.00
  -5 -12   8   64.99   12.00
  -5 -12   8   78.09   13.40
   5  12   8  136.19   32.30
   6 -12   8  106.29   21.80
  -6 -12  -8  101.59   13.70
   6 -12   8  143.79   21.90
   6 -12   8  145.99   23.90
  -6 -12  -8  172.08   23.40
  -6 -12   8  120.59   15.00
  -6 -12   8   90.99   16.40
   6  12   8  123.29   29.60
   7 -12   8   37.60   16.70
   7 -12   8   27.00   20.60
  -7 -12  -8   36.70    6.40
  -7 -12   8   30.90    7.90
  -7 -12   8   22.20    8.80
   0 -13   8  650.33   46.40
   0 -13   8  643.64   44.40
   0 -13  -8  661.43   57.29
   0 -13   8  658.83   46.30
   1 -13   8   25.10   13.40
  -1 -13  -8   66.49   21.10
   1 -13   8   52.89   17.20
   1 -13   8   37.10   17.80
  -1 -13   8   63.69   13.80
  -1 -13   8   52.79   12.10
  -1 -13   8   34.10   16.90
   1 -13  -8   43.90   25.20
   2 -13   8   12.30   15.40
   2 -13   8   22.50   16.80
   2 -13   8   39.30   17.70
  -2 -13  -8   36.90   18.80
  -2 -13   8   26.00   15.80
  -2 -13   8   18.20    9.80
   2 -13  -8   22.80   27.90
  -2 -13   8   27.10   11.80
   3 -13   8   25.10   17.50
   3 -13   8   42.10   21.70
   3 -13   8    7.80   16.00
  -3 -13  -8   10.10   16.30
  -3 -13   8   19.40    8.90
  -3 -13   8   24.20   10.00
  -3 -13   8   14.50   18.40
   3 -13  -8   33.40   28.50
   4 -13   8   66.19   21.00
   4 -13   8   90.79   22.10
  -4 -13  -8   47.40   10.80
  -4 -13  -8   41.70   15.50
   4 -13   8   55.59   20.30
  -4 -13   8   53.49   11.00
  -4 -13   8   54.39   12.20
   4 -13  -8   54.49   27.10
  -5 -13  -8  131.99   27.40
   5 -13   8  125.89   22.00
   5 -13   8  111.69   20.50
  -5 -13  -8  129.09   14.70
  -5 -13   8  102.49   15.20
  -5 -13   8  110.29   16.70
   6 -13   8   32.50   18.30
  -6 -13  -8    8.10    6.20
  -6 -13  -8   -1.30   15.20
   6 -13   8   24.80   14.40
  -6 -13   8    7.90    6.90
  -6 -13   8    4.60    8.30
   6 -13  -8  -45.80   28.70
   0 -14   8    6.80   30.30
   0 -14   8   32.10   11.70
   0 -14  -8   30.70   21.60
  -1 -14  -8  -22.60   18.40
   1 -14   8   18.30   15.90
   1 -14  -8   -4.40   23.00
  -1 -14   8   12.80   14.70
  -1 -14   8  -19.30   22.00
   2 -14   8   18.50   16.20
   2 -14   8   68.09   16.30
  -2 -14  -8   27.60   17.40
  -2 -14   8   44.20   12.80
   2 -14  -8   61.69   24.50
  -2 -14   8   44.10   12.10
   3 -14   8   26.80   16.20
   3 -14   8   27.00   14.40
  -3 -14  -8   56.09   15.80
   3 -14  -8   11.10   24.50
  -3 -14   8   38.30   10.80
  -3 -14   8   25.60   10.50
  -4 -14  -8   11.00   14.80
   4 -14   8   22.50   16.00
  -4 -14  -8   16.90    7.50
   4 -14   8   11.10   13.80
  -4 -14   8    6.20    8.10
  -4 -14   8    0.20    8.60
   4 -14  -8  -37.50   24.10
   5 -14   8   92.79   16.30
  -5 -14  -8   72.19   11.40
  -5 -14  -8   85.49   17.60
   5 -14   8   80.69   16.40
  -5 -14   8   81.09   11.90
   5 -14  -8    0.30   27.90
  -5 -14   8   99.39   15.10
   0 -15   8   34.20   12.40
   0 -15   8   30.50   11.30
   1 -15   8  143.49   23.20
  -1 -15  -8  174.18   24.60
   1 -15   8  159.58   21.10
  -1 -15   8  148.39   20.70
  -1 -15   8  184.38   19.40
   1 -15  -8  156.48   25.80
   2 -15   8   42.30   14.60
   2 -15   8   66.59   13.50
  -2 -15  -8   41.30   16.70
  -2 -15   8   50.29   11.40
   2 -15  -8   50.29   23.20
  -2 -15   8   71.89   11.00
   3 -15   8    6.10   12.90
   3 -15   8   18.80   11.00
   3 -15  -8  -34.70   24.50
  -3 -15   8    2.20    7.70
  -3 -15   8   14.30    9.20
   4 -15   8   94.29   16.80
  -4 -15  -8   86.79   11.60
   4 -15   8   97.89   15.60
  -4 -15  -8  104.59   21.40
  -4 -15   8   93.09   12.20
  -4 -15   8   97.49   14.70
   4 -15  -8   61.69   29.20
   0 -16   8   10.60    8.90
   0 -16   8    5.70    8.40
   0 -16  -8    8.90   20.10
  -1 -16  -8   32.80   19.10
   1 -16   8    8.40    9.50
   1 -16   8    4.70    9.00
   1 -16  -8    7.40   21.90
  -1 -16   8   -1.20    7.50
  -1 -16   8    4.80    8.60
  -2 -16  -8  111.69   26.10
   2 -16   8  142.09   16.20
   2 -16   8  145.69   17.60
  -2 -16   8  145.09   15.90
  -2 -16   8  112.49   14.10
   2 -16  -8   99.19   28.30
   0   0   9   -4.70    7.80
   1   0   9 1055.29   60.89
  -1   0   9 1059.79   61.39
   2   0  -9  -12.40   15.40
   2   0   9    9.40   12.00
  -2   0   9   -0.30    9.10
   3   0  -9    8.00   19.90
   4   0   9  776.32   83.09
   4   0   9  911.01   62.69
  -4   0   9 1055.19   62.69
  -4   0   9  992.00   59.89
   5   0   9   -3.60   16.30
  -5   0  -9  -13.70    9.80
   5   0   9  -12.20   29.70
  -5   0   9    2.90   15.00
  -5   0   9    2.90   17.50
   6   0   9  328.87   59.19
  -6   0   9  250.77   39.30
   6   0   9  235.38   33.30
  -6   0   9  347.17   41.80
  -6   0   9  289.87   34.30
  -6   0  -9  251.37   27.90
  -7   0   9  409.06   61.19
  -7   0  -9  368.26   24.50
   7   0   9  314.27   48.30
   7   0   9  276.27   33.40
   8   0   9   28.80   22.60
   8   0   9   39.60   14.50
  -8   0  -9   32.70    7.50
   9   0   9   14.90   14.40
   9   0   9   32.90   21.80
 -10   0  -9   43.20    6.90
  10   0   9   26.60   15.80
  10   0   9   45.90   14.00
  -1   1   9    8.30    7.70
   1  -1   9   16.80   11.00
   1   1  -9    0.90   13.30
  -1  -1   9   13.30    9.10
   1   1   9   10.90    8.50
   2  -1   9  716.23   53.99
  -2   1   9  835.52   48.60
  -2  -1   9  790.02   49.60
   3   1  -9   18.80   22.20
  -3   1   9   39.70   12.10
   3  -1   9   67.09   22.10
  -3  -1   9   48.60   12.60
  -4   1   9  135.39   24.70
  -4  -1  -9  204.78   27.00
   4  -1   9  113.99   23.20
  -4   1   9  192.58   30.10
   4   1  -9  133.39   27.40
   4  -1   9  109.99   34.40
   4   1   9  126.19   22.60
  -4  -1   9  113.49   23.40
  -4  -1   9  129.39   23.20
  -4  -1   9  122.89   21.40
   4  -1  -9   66.49   28.90
  -5   1   9  407.86   40.70
  -5  -1  -9  478.45   31.50
  -5   1   9  433.36   38.90
   5  -1   9  407.36   58.19
   5  -1   9  467.75   41.30
   5   1   9  430.26   39.50
   5   1   9  485.85   64.49
  -5  -1   9  467.85   39.40
  -5   1  -9  422.16   31.80
  -5  -1   9  414.16   38.30
  -5  -1   9  409.56   39.20
   6  -1   9   -0.80   43.60
  -6   1   9    3.50   20.40
   6  -1   9   -0.80   16.40
  -6   1   9   -0.90   14.70
  -6   1  -9   13.90   12.50
  -6  -1   9    0.60   15.80
  -6  -1   9  -21.10   17.70
  -6  -1   9    7.50   15.00
   6   1   9   32.90   33.60
   6   1   9   27.10   16.00
  -6  -1   9    2.00   18.00
  -7  -1  -9    9.80    7.50
   7  -1   9   24.20   15.80
  -7   1   9   33.30   31.20
   7  -1   9    6.20   23.20
   7   1   9    3.70   24.90
  -7   1  -9   11.80    7.80
   7   1   9   -7.40   14.00
  -7  -1   9   14.00   15.40
  -7  -1   9   32.70   28.60
   8  -1   9   19.00   15.00
   8  -1   9   60.19   24.10
  -8  -1  -9   29.00    7.60
  -8   1  -9   38.80    7.60
   8   1   9   -6.40   21.00
   8   1   9   40.80   14.80
   9  -1   9   17.90   15.70
   9  -1   9   36.70   21.30
  -9  -1  -9   30.30    7.60
  -9   1  -9   29.30    7.80
   9   1   9   25.30   14.00
   9   1   9   23.80   22.10
  10  -1   9   59.89   17.40
 -10  -1  -9   93.29    9.70
  10  -1   9   64.29   14.90
  10   1   9   73.19   13.80
  10   1   9   39.10   17.50
 -10   1  -9   83.99   10.80
   0  -2   9  254.47   27.40
   0   2   9  209.18   19.80
  -1   2   9  400.56   29.60
   1  -2   9  470.55   39.50
  -1  -2   9  435.36   33.60
   2  -2   9  127.59   23.90
  -2   2   9  141.69   19.90
  -2  -2   9  122.59   21.00
   3  -2   9  187.08   30.70
   3   2  -9  143.79   34.00
  -4   2   9  104.19   17.70
   4  -2   9  126.39   23.50
  -4  -2  -9  136.59   16.80
   4   2  -9  151.18   28.10
  -4   2   9  125.29   20.70
   4  -2  -9   68.39   35.70
  -4  -2   9  127.99   19.60
   4   2   9  138.79   23.20
  -4  -2   9  140.49   21.60
  -4  -2   9  138.39   20.10
  -4  -2   9  123.79   23.40
   5  -2   9    5.20   28.40
   5  -2   9    4.90   17.40
   5   2  -9   24.80   28.30
  -5  -2  -9    7.40   10.20
  -5   2   9   33.20   15.20
  -5  -2   9    2.90   16.40
  -5  -2   9   28.50   19.70
   5   2   9   17.10   34.70
  -5  -2   9   17.00   14.70
  -5  -2   9    1.90   14.30
  -5  -2   9  -23.80   28.10
  -5   2  -9   13.60   11.00
   5   2   9   -2.10   16.00
   6  -2   9  155.98   32.80
  -6  -2  -9  231.08   20.70
   6  -2   9  245.78   33.30
  -6   2   9  181.68   32.10
  -6   2   9  194.98   32.00
   6   2   9  209.78   29.60
  -6   2  -9  254.77   28.30
  -6  -2   9  221.68   28.90
  -6  -2   9  216.58   31.30
  -6  -2   9  203.38   30.00
  -7  -2  -9   43.00    9.00
  -7   2   9   66.99   16.90
   7  -2   9   50.79   26.00
   7  -2   9   42.70   17.00
  -7  -2   9   56.89   15.00
   7   2   9   64.49   27.00
  -7  -2   9   89.49   29.50
  -7   2  -9   44.80    9.30
   7   2   9   39.50   14.70
   8  -2   9   59.69   24.10
   8  -2   9   67.09   17.40
  -8  -2  -9   87.19   12.30
   8   2   9   62.79   14.90
  -8   2  -9   77.49    9.80
   8   2   9   67.29   25.10
  -8  -2   9   60.39   15.10
  -9  -2  -9  189.68   15.70
   9  -2   9  185.08   30.60
   9  -2   9  144.39   27.40
   9   2   9  125.09   26.80
  -9   2  -9  199.58   16.40
   9   2   9  160.78   23.50
  10  -2   9   42.40   15.80
 -10  -2  -9   29.70    5.90
  10  -2   9   22.70   15.70
 -10   2  -9   22.50    6.90
  10   2   9   22.60   18.20
  10   2   9    0.60   10.30
  -1   3   9  250.17   25.60
   1  -3   9  258.97   37.30
  -1  -3   9  313.27   29.60
  -2   3   9   12.70   11.80
   2  -3   9   20.20   20.80
   2   3  -9   39.10   20.70
  -2  -3   9   18.40   12.00
  -3   3   9  150.28   25.60
   3  -3   9  112.39   22.40
   3   3  -9   65.89   23.50
  -3   3   9  122.39   21.00
   3  -3   9   85.69   27.60
   3  -3   9  103.59   32.10
  -3  -3   9  147.89   24.40
   4  -3   9  497.65   47.60
  -4   3   9  575.44   46.50
  -4  -3  -9  579.54   38.50
   4   3  -9  588.74   58.39
  -4   3   9  531.55   45.60
   4   3   9  534.25   46.60
  -4  -3   9  553.24   45.80
  -4  -3   9  581.74   43.50
  -4  -3   9  577.14   42.80
  -4  -3   9  632.54   43.40
  -5   3   9   63.89   22.90
  -5  -3  -9   96.19   13.70
  -5   3   9   92.49   19.20
   5  -3   9   47.30   29.80
   5   3  -9   92.29   28.00
   5  -3   9   74.79   20.80
  -5  -3   9   87.59   18.30
  -5  -3   9   87.29   16.60
  -5   3  -9   97.19   13.90
  -5  -3   9  106.39   19.80
   5   3   9   79.99   57.99
  -5  -3   9  117.29   19.30
   5   3   9   88.89   20.40
  -6   3   9  153.18   22.20
   6  -3   9  127.59   22.80
   6  -3   9   79.19   29.10
  -6  -3  -9  140.79   18.50
  -6  -3   9  142.89   24.50
  -6  -3   9  146.69   19.40
  -6  -3   9   91.49   24.70
   6   3   9  184.58   43.60
   6   3   9  185.98   27.60
  -6   3  -9  158.18   18.40
   7  -3   9   -5.20   16.10
  -7  -3  -9    7.10    7.30
   7  -3   9   16.00   23.90
  -7   3   9    8.70   14.60
  -7   3  -9    2.40    7.60
  -7  -3   9    0.10   11.20
   7   3   9    4.90   13.80
   7   3   9  -17.10   27.10
  -7  -3   9    3.30   12.20
   8  -3   9  -11.20   19.10
  -8  -3  -9   -2.30    6.20
   8  -3   9  -12.10   14.80
   8   3   9   -6.30   23.90
  -8   3  -9    3.00    7.10
   8   3   9   -2.30   11.70
  -8  -3   9    3.20   12.60
   9  -3   9   82.79   18.80
   9  -3   9   27.20   20.70
  -9  -3  -9   73.99   11.50
   9   3   9   52.39   24.10
   9   3   9   69.09   14.70
  -9   3  -9   67.19    9.70
  10  -3   9    6.90   16.70
 -10  -3  -9   19.90    5.10
  10  -3   9   14.00   13.80
 -10   3  -9   18.50    7.40
  10   3   9   41.40   21.60
  10   3   9   28.90   10.00
   1   4  -9   15.90   27.60
   1  -4   9   72.49   22.30
  -1   4  -9   16.90   19.60
  -1  -4   9   67.09   15.60
   2   4  -9  125.09   27.30
  -2   4   9  143.89   29.40
   2  -4   9  115.29   28.40
  -2  -4   9  178.48   25.50
   3   4  -9   68.39   22.80
  -3   4   9  152.58   21.90
   3  -4   9  156.08   22.70
  -3   4   9  106.79   20.40
   3  -4   9  102.79   30.90
  -3  -4   9  114.59   17.00
  -3  -4   9   98.09   16.40
  -3  -4   9  150.28   25.40
   3   4   9  133.09   34.40
  -3  -4   9  137.29   24.00
  -4  -4  -9  146.69   22.20
  -4   4   9  145.79   21.60
   4   4  -9  137.29   25.60
   4  -4   9  116.39   32.90
   4  -4   9   59.39   36.80
   4  -4   9  138.49   24.70
  -4  -4   9  216.58   29.10
  -4  -4   9  156.38   26.00
  -4  -4   9  144.49   22.70
  -4  -4   9  169.18   26.40
   4   4   9  121.19   22.70
  -4  -4   9  199.68   23.60
   5  -4   9   64.19   30.00
  -5  -4  -9  107.99   14.00
   5   4  -9  108.19   30.40
   5  -4   9   28.00   34.40
   5  -4   9  135.99   24.30
  -5   4   9  103.29   20.10
  -5  -4   9  142.69   21.60
  -5  -4   9  138.09   21.30
   5   4   9  139.19   23.60
  -5  -4   9  137.29   25.10
  -5   4  -9  120.49   15.40
  -5  -4   9  115.99   22.50
  -5  -4   9  117.59   17.60
   6  -4   9   18.50   18.10
  -6  -4  -9    4.90    8.60
   6  -4   9   -4.60   24.80
  -6   4   9   36.40   15.60
   6   4   9   -3.70   14.20
  -6  -4   9    3.30   13.80
  -6   4  -9   15.30   10.50
  -6  -4   9    0.70   11.00
  -6  -4   9   -3.20   22.40
  -7  -4  -9  574.64   35.40
   7  -4   9  504.75   44.80
  -7   4   9  571.94   44.90
  -7  -4   9  637.64   39.60
  -7  -4   9  560.84   39.60
   7   4   9  523.85   64.49
   7   4   9  616.34   42.90
  -7   4  -9  549.35   35.60
   8  -4   9   43.40   17.10
   8  -4   9   19.80   26.90
   8  -4   9   22.30   21.20
  -8  -4  -9   49.90    8.30
  -8   4  -9   69.69   10.00
  -8  -4   9   67.59   13.30
   8   4   9   46.00   13.30
   9  -4   9  129.39   25.80
  -9  -4  -9  202.38   15.40
   9  -4   9  218.58   31.60
   9   4   9  148.99   30.70
  -9   4  -9  172.28   17.70
  -9  -4   9  168.78   21.70
   9   4   9  187.78   22.50
  10  -4   9   19.50   13.60
 -10  -4  -9   20.60    5.20
  10  -4   9  -40.70   25.70
 -10   4  -9   34.40    8.10
  10   4   9   13.10    9.20
   0   5  -9  120.19   25.40
   1  -5   9  -35.90   19.60
   1   5  -9  -19.30   20.20
   1  -5   9   19.70   24.20
  -1  -5   9   -1.00   14.60
  -1   5  -9   13.30   20.30
   2   5  -9  -36.50   22.70
   2  -5   9  -10.10   24.70
   2  -5   9    9.20   24.70
   2  -5   9   21.80   17.00
  -2   5   9   48.50   19.30
  -2  -5   9    6.80   11.70
  -2  -5   9   26.70   14.00
  -2  -5   9   35.70   14.80
  -2   5  -9  -14.00   22.10
  -2  -5   9   21.90   13.70
   3  -5   9  110.59   31.80
   3   5  -9   97.89   24.80
   3  -5   9  110.09   34.80
   3  -5   9  104.79   22.40
  -3   5   9  135.59   21.90
  -3  -5   9  147.89   24.30
  -3  -5   9  112.69   19.60
  -3   5  -9   80.29   28.60
  -3  -5   9  161.58   24.40
  -3  -5   9  102.79   17.20
   3   5   9  120.09   25.90
  -4  -5  -9  120.79   15.80
   4   5  -9   99.99   26.20
  -4   5   9  100.19   20.90
   4  -5   9   38.20   34.40
   4  -5   9   63.99   27.10
   4  -5   9  113.39   21.40
   4   5   9   77.19   22.30
  -4  -5   9  123.49   23.10
  -4  -5   9  130.29   24.10
  -4  -5   9  172.18   19.60
  -4  -5   9  100.79   25.20
   5  -5   9    9.00   35.80
   5  -5   9   12.40   30.90
  -5   5   9   30.70   19.10
   5  -5   9   15.90   18.10
  -5  -5   9   42.60   19.80
  -5   5  -9   54.19   15.80
   5   5   9   32.10   19.60
  -5  -5   9   27.90   14.80
  -5  -5   9    8.50   21.30
   6  -5   9   53.29   18.50
   6  -5   9    1.90   26.80
   6  -5   9   20.10   25.40
  -6  -5  -9   54.09   10.40
  -6   5   9   27.40   16.50
  -6  -5   9   45.10   12.40
  -6   5  -9   45.70   12.00
   6   5   9   42.90   16.00
  -6  -5   9   43.50   12.80
  -6  -5   9   27.80   28.00
   7  -5   9   35.50   16.90
   7  -5   9   -2.00   26.60
  -7  -5  -9   22.10    7.70
   7  -5   9   37.90   23.10
  -7  -5   9   43.90   11.90
   7   5   9   18.10   12.70
  -7  -5   9   49.70   12.40
  -7   5  -9   30.90    9.90
   8  -5   9   22.50   19.30
   8  -5   9  -14.90   45.50
  -8  -5  -9   24.20    6.80
   8  -5   9   26.80   20.50
   8   5   9    0.80   11.30
   9  -5   9   30.90   19.70
   9  -5   9    8.00   17.70
  -9  -5  -9   29.20    6.80
   9  -5   9   -5.20   22.20
  -9   5  -9   29.00   10.00
   9   5   9   25.40   11.20
  -9  -5   9   28.60   11.90
   0  -6   9  213.18   29.10
   0  -6   9  213.48   29.80
   0  -6   9  215.58   25.40
   0   6   9  135.99   26.10
   0  -6   9  167.98   29.60
   1   6  -9   55.49   28.70
   1  -6   9   78.39   15.80
   1  -6   9   47.40   21.30
   1  -6   9   84.09   28.90
   1  -6   9   69.49   26.50
  -1   6   9   55.79   20.90
  -1  -6   9   80.99   18.00
  -1  -6   9  107.29   17.60
   1   6   9   64.09   23.90
  -1  -6   9   40.30   13.40
  -1  -6   9   57.49   19.20
  -1   6  -9   13.90   25.20
   2  -6   9  210.18   34.80
   2  -6   9  329.17   32.60
   2   6  -9  313.87   49.20
  -2   6   9  243.78   38.50
  -2  -6   9  288.87   28.20
  -2  -6   9  300.47   28.50
  -2  -6   9  320.97   29.80
  -2  -6   9  346.17   35.40
   3   6  -9  517.05   54.29
   3  -6   9  516.15   42.30
  -3   6   9  468.35   44.90
  -3  -6   9  444.76   35.60
  -3  -6   9  449.16   39.80
   3   6   9  430.86   51.99
  -3  -6   9  458.85   36.50
  -3  -6   9  456.75   43.70
   4   6  -9  161.98   30.60
   4  -6   9  145.99   23.10
   4  -6   9  114.99   36.00
  -4   6   9  225.78   36.70
   4  -6   9  113.29   33.10
  -4  -6   9  183.18   26.90
   4   6   9  171.78   25.50
  -4  -6   9  166.08   26.00
  -4  -6   9  179.28   35.60
  -4  -6   9  198.78   25.00
  -5   6   9  166.98   23.00
   5  -6   9  134.09   22.50
  -5  -6  -9  143.89   20.20
   5   6   9  133.99   21.60
  -5  -6   9  155.68   24.50
  -5  -6   9  166.08   22.50
  -5  -6   9  163.68   30.60
  -5  -6   9  133.99   25.20
   6  -6   9  730.73   54.49
  -6   6   9  822.42   54.79
  -6  -6  -9  782.72   46.40
  -6  -6   9  650.53   76.59
  -6  -6   9  852.71   48.70
   6   6   9  800.22   53.19
  -6   6  -9  733.03   48.50
  -6  -6   9  811.82   50.09
   7  -6   9    2.70   24.80
   7  -6   9  -12.00   20.90
   7  -6   9   -4.20   16.20
  -7  -6  -9    9.40    7.20
  -7  -6   9   -1.20    9.40
   7   6   9    2.20   12.80
  -7  -6   9   26.30   11.10
  -7   6  -9    7.70   11.40
   8  -6   9   65.19   27.90
   8  -6   9  145.69   22.80
  -8  -6  -9  134.89   18.60
  -8   6  -9  133.99   20.70
  -8  -6   9  183.68   21.00
   8   6   9  108.39   17.40
   9  -6   9   -5.20   15.60
  -9  -6  -9    6.60    5.20
   9  -6   9   -9.50   20.30
  -9  -6   9    6.80   10.30
  -9   6  -9   -6.50    9.80
   9   6   9    5.50   10.00
   0  -7   9  302.77   40.90
   0   7   9  282.97   44.10
   0   7  -9  319.57   55.79
   0  -7   9  313.57   30.40
   0  -7   9  296.67   29.60
   0  -7   9  357.16   49.50
   1  -7   9  155.48   19.90
   1   7  -9  122.89   27.00
  -1   7   9  173.18   26.20
   1  -7   9  149.59   28.80
   1  -7   9  125.79   34.70
   1  -7   9  202.88   33.10
  -1  -7   9  161.38   24.20
  -1  -7   9  164.18   23.20
  -1  -7   9  157.38   27.00
   1   7   9  132.69   26.00
  -1  -7   9  189.08   28.80
   2   7  -9  523.25   56.99
   2  -7   9  452.45   48.50
   2  -7   9  590.04   42.20
  -2   7   9  542.35   48.60
   2   7   9  424.66   54.79
  -2   7  -9  373.16   70.99
  -2  -7   9  571.74   45.20
  -2  -7   9  515.35   37.70
  -2  -7   9  475.35   48.60
  -2  -7   9  580.54   38.40
  -2  -7   9  501.55   37.80
   3  -7   9   35.00   24.40
   3  -7   9   10.20   36.80
  -3   7   9   56.69   21.10
   3  -7   9   30.90   17.10
   3  -7   9   22.60   29.70
   3   7  -9    9.20   23.60
  -3  -7   9   15.80   15.00
  -3  -7   9   23.50   12.80
  -3  -7   9   17.60   14.60
  -3  -7   9   22.30   18.70
  -4   7   9   41.60   21.00
   4  -7   9   53.49   19.00
   4  -7   9    6.70   34.90
   4  -7   9   33.10   25.20
  -4  -7   9   51.09   15.30
   4   7   9   34.90   23.10
  -4  -7   9   38.10   12.70
  -4  -7   9   40.40   14.60
  -4  -7   9   29.20   21.80
   5  -7   9   26.30   26.30
  -5   7   9   47.10   19.10
  -5  -7  -9   53.29   11.60
   5  -7   9   15.20   22.30
   5  -7   9   52.59   18.30
  -5  -7   9   66.89   29.40
   5   7   9   30.70   17.90
  -5  -7   9   48.10   15.10
  -5  -7   9   31.90   12.50
  -5  -7   9   40.50   11.70
   6  -7   9   30.80   21.20
   6  -7   9    8.30   24.80
  -6   7   9   60.39   18.80
   6  -7   9   47.30   17.70
  -6  -7  -9   43.90    9.30
  -6   7  -9   21.90   15.60
  -6  -7   9   52.49   12.20
   6   7   9   39.40   16.10
  -6  -7   9   43.50   11.70
  -7  -7  -9   96.79   14.00
   7  -7   9   55.49   22.70
   7   7   9  103.49   17.00
  -7  -7   9  126.79   14.80
  -7   7  -9  117.99   15.80
  -7  -7   9  114.79   18.50
   8  -7   9   -2.00   18.50
  -8  -7  -9   14.50    7.00
   8  -7   9  -32.80   23.50
   8   7   9   18.30   11.70
  -8  -7   9   37.30   10.90
  -8   7  -9   34.20   13.50
   9  -7   9    7.40   19.30
   9  -7   9   39.30   15.50
  -9  -7  -9   42.60    6.40
  -9  -7   9   55.09   10.70
  -9   7  -9    1.10   12.80
   9   7   9   25.90    9.90
   0  -8   9   25.60   18.30
   0  -8   9   11.00   24.70
   0   8  -9   20.60   27.40
   0  -8   9   41.20   15.40
   0  -8   9   11.20   14.50
   0   8   9   13.80   21.70
   1  -8   9   63.39   24.30
   1  -8   9   79.19   18.20
   1   8  -9   36.70   26.40
   1  -8   9   91.69   17.10
   1  -8   9   91.29   53.09
  -1   8   9   90.99   23.30
   1  -8   9  132.49   29.70
  -1  -8   9   70.49   15.50
  -1  -8   9   89.39   28.70
  -1  -8   9   98.79   22.70
  -1  -8   9   63.29   15.40
  -1  -8   9   82.19   16.30
  -1   8  -9   47.40   30.10
   1   8   9   74.19   24.90
   2  -8   9  299.37   33.10
   2  -8   9  269.07   39.20
   2  -8   9  276.67   38.40
   2  -8   9  169.98   47.40
   2  -8   9  266.27   38.00
   2   8  -9  216.78   36.70
  -2   8   9  275.47   40.50
  -2  -8   9  306.47   28.70
  -2  -8   9  371.76   36.10
  -2  -8   9  270.27   28.60
  -2   8  -9  220.48   40.00
  -2  -8   9  282.67   44.20
   2   8   9  301.17   45.90
   3  -8   9  187.28   37.80
  -3   8   9  217.18   29.10
   3  -8   9  249.58   34.60
   3  -8   9  193.18   38.10
  -3  -8   9  205.48   26.90
  -3  -8   9  233.18   43.70
  -3  -8   9  228.98   29.30
  -3  -8   9  158.18   26.90
   4  -8   9  244.08   33.90
  -4   8   9  217.58   28.10
  -4  -8  -9  239.38   33.60
  -4  -8   9  215.28   25.30
  -4  -8   9  201.48   25.50
  -4  -8   9  191.88   33.30
  -4  -8   9  204.28   24.00
  -5  -8  -9  138.79   23.50
  -5  -8  -9  124.59   18.50
   5  -8   9   72.19   23.40
   5  -8   9   69.19   26.80
   5  -8   9  119.99   24.10
  -5   8   9  136.49   23.60
  -5  -8   9  194.98   21.90
   5   8   9  123.29   22.40
  -5  -8   9  160.28   42.30
  -5  -8   9  121.49   22.10
  -5  -8   9  123.79   19.40
   6  -8   9   77.69   23.10
  -6  -8  -9  126.19   18.60
  -6  -8  -9  134.69   16.70
  -6   8   9  121.29   24.60
   6   8   9  113.09   19.30
  -6  -8   9  115.19   18.90
  -6  -8   9  151.18   19.20
  -6   8  -9  150.18   21.30
  -7  -8  -9   89.89   12.80
   7  -8   9   56.19   24.20
  -7  -8   9   89.09   18.10
   7   8   9   82.29   17.70
  -7  -8   9  100.49   16.50
  -7   8  -9   60.99   19.50
  -8  -8  -9   39.80    7.60
   8  -8   9   20.70   17.00
   8  -8   9   19.00   21.60
  -8   8  -9   62.39   15.60
  -8  -8   9   42.10   10.90
   8   8   9   41.40   12.90
  -9  -8  -9  228.98   14.90
   9  -8   9  205.88   24.90
  -9  -8   9  238.98   20.50
  -9   8  -9  169.68   26.20
   0  -9   9  197.58   27.30
   0  -9   9   90.89   42.80
   0  -9   9  177.08   25.50
   0  -9   9  229.08   29.40
   0  -9  -9  105.69   30.80
   0  -9   9  159.08   24.20
   0   9   9  165.98   27.30
  -1  -9  -9  137.59   25.00
   1  -9   9  184.28   29.20
   1  -9   9  100.79   24.00
  -1   9   9  146.59   27.30
   1  -9   9   87.19   43.50
   1  -9   9   96.79   29.50
  -1  -9   9  170.38   25.40
  -1  -9   9  169.08   24.80
   1   9   9  108.69   26.50
  -1  -9   9  105.59   33.60
  -1  -9   9  134.79   23.00
   2  -9   9   98.39   27.20
  -2   9   9  145.09   26.90
  -2  -9  -9  111.79   21.90
   2  -9   9  162.18   33.20
   2  -9   9  183.08   24.10
   2  -9   9  169.78   31.70
  -2  -9   9  143.39   23.00
   2   9   9  114.29   39.00
  -2  -9   9  114.39   22.20
  -2  -9   9   54.09   29.40
   3  -9   9  225.88   34.60
  -3   9   9  252.37   30.10
   3  -9   9  114.19   58.49
  -3  -9  -9  208.98   31.90
   3  -9   9  181.18   34.50
   3  -9   9  230.78   35.60
  -3  -9   9  271.37   25.00
  -3  -9   9  224.98   26.10
  -3  -9   9  192.08   34.80
   3   9   9  215.58   31.80
  -3  -9   9  229.58   28.00
   4  -9   9   28.60   29.50
   4  -9   9   14.00   20.50
  -4  -9  -9   16.70   14.40
   4  -9   9  -27.20   65.59
   4  -9   9  -17.20   23.50
  -4  -9   9   22.90   11.50
  -4  -9   9   -0.70    9.10
  -4  -9   9   11.20   12.20
  -4  -9   9   18.10   32.00
   5  -9   9  114.79   24.00
  -5  -9  -9  227.58   30.10
  -5  -9  -9  171.28   18.10
  -5  -9   9  157.78   20.50
  -5  -9   9  140.69   22.80
  -5  -9   9  131.69   19.60
  -6  -9  -9   59.69   16.70
   6  -9   9   63.19   19.60
  -6  -9  -9   79.39   10.60
   6  -9   9   44.80   23.00
  -6  -9   9  120.99   16.70
  -6  -9   9   71.69   12.30
   6   9   9   72.59   26.20
  -7  -9  -9  104.19   14.70
   7  -9   9   64.49   21.20
   7  -9   9   29.50   23.40
  -7  -9   9   77.49   13.00
   7   9   9   87.49   17.20
  -7  -9   9   95.59   13.30
   8  -9   9  -14.00   16.50
  -8  -9  -9   11.00    5.80
   8  -9   9   17.20   20.00
  -8  -9   9   33.90    9.30
   8   9   9    1.60   11.90
   0  10   9  162.28   29.40
   0 -10   9  169.08   24.60
   0 -10   9  101.99   19.20
   0 -10  -9  137.09   28.70
   0 -10   9  172.48   24.90
   0 -10   9  158.78   22.20
   0 -10   9  112.59   44.50
   1 -10   9   13.60   18.00
   1 -10   9    7.10   14.00
  -1 -10  -9   11.40   21.10
   1 -10   9   84.29   49.60
   1 -10   9   31.00   18.90
   1 -10   9   -3.90   22.40
  -1 -10   9   13.50   12.40
  -1 -10   9    3.00   16.50
   1  10   9  -11.90   23.70
   1 -10  -9   30.60   27.80
  -1 -10   9   21.50   35.40
  -1 -10   9    4.80   11.10
   2 -10   9   53.19   23.70
   2 -10   9   -9.80   61.79
  -2 -10  -9   49.60   20.00
   2 -10   9   77.59   18.30
   2 -10   9   43.20   25.10
  -2 -10   9   63.09   15.90
  -2 -10   9   43.10   11.70
  -2 -10   9   66.69   14.70
  -2 -10   9   48.50   33.80
   2 -10  -9  118.49   32.70
   2  10   9   96.69   25.40
  -3 -10  -9   78.89   17.30
   3 -10   9   20.80   22.80
   3 -10   9   68.99   27.00
   3 -10   9   87.39   20.10
   3 -10   9   -4.00   64.99
   3  10   9   85.69   25.10
  -3 -10   9   62.09   13.80
  -3 -10   9   59.29   13.90
  -3 -10   9   33.80   35.10
  -3 -10   9   44.10   11.30
   4 -10   9   22.70   26.00
  -4 -10  -9  -10.60   17.90
   4 -10   9   14.40   22.30
  -4 -10   9    9.40    9.20
   4  10   9   15.20   24.30
  -4 -10   9    5.90   10.30
  -4 -10   9   -9.90   12.50
   5 -10   9  150.58   29.90
   5 -10   9   95.49   22.20
  -5 -10  -9  119.89   16.90
  -5 -10  -9  152.98   19.20
  -5 -10   9  139.29   18.50
  -5 -10   9  114.89   19.00
  -6 -10  -9  274.27   29.10
   6 -10   9  298.07   39.00
  -6 -10  -9  276.37   36.80
   6 -10   9  252.47   35.50
  -6 -10   9  289.17   24.20
  -6 -10   9  264.07   29.80
   7 -10   9   15.20   46.40
   7 -10   9   -1.90   18.80
  -7 -10  -9   10.30    6.70
   7 -10   9    6.50   18.30
  -7 -10   9   25.80    9.80
  -7 -10   9   -1.70    8.80
   7  10   9   33.40   19.90
   7  10   9   25.50   22.60
  -8 -10  -9   37.70    6.20
   8 -10   9   25.50   17.80
   8 -10   9   22.50   16.50
   8  10   9   28.90   16.50
  -8 -10   9   54.39    9.50
   0 -11   9   24.80   51.29
   0 -11   9   36.90   14.30
   0 -11   9   21.40   13.60
   0 -11  -9   23.90   23.60
   0 -11   9   50.49   18.40
   1 -11   9   27.00   19.80
  -1 -11  -9   61.19   21.60
   1 -11   9   46.70   15.30
   1 -11   9   52.39   63.79
   1 -11   9   58.79   18.30
   1 -11  -9   60.89   26.80
  -1 -11   9   84.79   52.89
  -1 -11   9   33.70   15.30
  -1 -11   9   38.80   12.00
  -1 -11   9   31.40   13.50
   2 -11   9   33.10   14.90
   2 -11   9    3.20   18.20
  -2 -11  -9   -0.60   17.80
   2 -11   9    4.10   21.50
  -2 -11   9    3.90   12.60
   2  11   9   47.40   27.30
  -2 -11   9    0.30   11.90
   2 -11  -9  -12.10   28.80
  -2 -11   9   13.30   10.50
  -3 -11  -9  -10.50   19.20
   3 -11   9    8.70   19.00
   3 -11   9    9.60   15.10
   3 -11   9    7.40   22.50
  -3 -11   9  -10.20   10.70
   3  11   9   90.19   26.90
  -3 -11   9  -10.80    8.70
  -3 -11   9   10.10   12.90
   4 -11   9  191.28   29.90
  -4 -11  -9  289.77   33.90
   4 -11   9  301.57   31.30
   4 -11   9  192.08   30.20
  -4 -11   9  252.27   23.00
   4  11   9  271.67   33.50
  -4 -11   9  213.68   25.40
  -4 -11   9  246.68   23.30
   5 -11   9   32.80   18.80
   5 -11   9    8.10   24.60
   5 -11   9   10.50   18.40
  -5 -11  -9  -11.00   16.20
  -5 -11  -9   -6.30    7.10
   5  11   9   26.60   24.80
  -5 -11   9   15.50    8.60
   6 -11   9   66.39   22.10
   6 -11   9  132.59   21.70
   6 -11   9  113.89   28.00
  -6 -11  -9   99.79   14.00
   6  11   9  181.98   25.30
  -6 -11   9  117.49   16.90
  -6 -11   9  117.79   16.10
   7 -11   9   65.89   19.20
  -7 -11  -9   81.89   11.10
  -7 -11   9  113.59   13.40
   7  11   9  134.19   20.90
  -7 -11   9   74.39   13.80
   0 -12  -9   85.99   28.30
   0 -12   9  103.59   18.10
   0 -12   9   82.19   16.80
   0 -12   9   81.39   15.30
   1 -12   9  412.36   38.20
  -1 -12  -9  521.05   52.29
   1 -12   9  431.56   41.20
   1 -12   9  403.66   36.50
   1 -12  -9  542.55   62.19
  -1 -12   9  476.65   36.70
  -1 -12   9  453.25   33.90
  -1 -12   9  405.66   34.30
   2 -12   9   80.89   21.00
  -2 -12  -9   77.49   22.20
   2 -12   9   80.09   17.60
   2 -12   9   62.39   17.60
   2 -12  -9   61.49   33.50
  -2 -12   9   57.79   14.70
  -2 -12   9   84.49   14.20
  -2 -12   9   73.69   13.90
   3 -12   9   10.60   15.30
   3 -12   9    7.80   16.70
  -3 -12  -9   22.50   19.20
   3 -12   9   64.09   21.30
  -3 -12   9    1.90   13.30
  -3 -12   9   20.70    9.20
  -3 -12   9   16.90   10.30
   3 -12  -9   57.29   34.00
  -4 -12  -9   64.49   19.10
   4 -12   9   78.89   23.70
  -4 -12  -9   62.29   10.80
   4 -12   9   84.09   20.90
   4 -12  -9   82.79   35.00
  -4 -12   9   35.80   12.80
   4  12   9  115.39   32.50
  -4 -12   9   73.09   11.90
   5 -12   9  268.07   35.50
   5 -12   9  374.96   41.40
   5 -12   9  327.77   32.70
  -5 -12  -9  289.27   22.60
  -5 -12   9  294.27   24.00
   5  12   9  289.87   44.70
  -5 -12   9  293.57   23.10
   6 -12   9   25.20   17.10
  -6 -12  -9   33.10    7.60
   6 -12   9   42.70   16.50
   6 -12   9   66.49   23.10
   6  12   9  -36.60   30.80
  -6 -12   9   12.40    8.20
  -6 -12   9   26.50    9.10
  -7 -12  -9    1.20    5.10
   7 -12   9   16.70   14.30
  -7 -12   9    5.80    8.70
  -7 -12   9    0.10    7.70
   0 -13   9  743.63   48.90
   0 -13   9  728.43   46.90
   0 -13  -9  800.32   63.69
   0 -13   9  668.83   48.20
  -1 -13  -9   24.80   23.00
   1 -13   9   10.80   14.40
   1 -13   9   -1.80   11.10
  -1 -13   9   26.50   24.00
   1 -13  -9  -25.30   26.30
  -1 -13   9   -2.50   11.20
  -1 -13   9   14.50   10.10
   2 -13   9   10.20   12.80
   2 -13   9   19.20   18.20
  -2 -13  -9   12.70   20.40
   2 -13   9   14.70   19.20
  -2 -13   9    1.00    8.50
   2 -13  -9  -20.20   28.20
  -2 -13   9   -2.90   16.70
   3 -13   9   22.70   18.40
   3 -13   9   17.50   19.10
  -3 -13  -9   -2.90   17.40
   3 -13   9   25.90   17.20
  -3 -13   9   31.50   10.90
  -3 -13   9   37.20   16.70
   3 -13  -9   36.50   29.70
  -3 -13   9   22.10    9.90
  -4 -13  -9  183.58   19.40
   4 -13   9  226.88   29.80
  -4 -13  -9  231.98   35.40
   4 -13   9  232.08   29.40
   4 -13   9  261.37   34.40
  -4 -13   9  245.08   20.70
   4 -13  -9  128.09   51.49
  -4 -13   9  223.98   21.00
  -5 -13  -9   39.70    8.20
   5 -13   9   29.00   15.40
   5 -13   9   70.09   20.10
  -5 -13   9   39.70    9.10
  -5 -13   9   20.00    9.20
   6 -13   9  130.49   21.10
  -6 -13  -9  144.39   12.80
   6 -13   9  184.08   22.20
  -6 -13   9  176.08   14.70
  -6 -13   9  134.69   15.30
   0 -14   9   98.79   15.30
   0 -14   9  133.49   23.30
   0 -14  -9  106.99   25.80
   0 -14   9  131.79   17.70
   1 -14   9   74.29   16.20
   1 -14   9   77.79   14.90
   1 -14   9   73.99   22.30
  -1 -14  -9  130.69   24.10
  -1 -14   9   89.39   21.00
  -1 -14   9   72.09   13.40
  -1 -14   9   88.79   14.40
   1 -14  -9   75.79   27.00
   2 -14   9   -6.60   20.30
   2 -14   9    5.40   15.60
   2 -14   9   24.40   12.60
  -2 -14   9   15.70    9.80
  -2 -14   9   28.90   18.70
   2 -14  -9   55.99   38.00
  -2 -14   9   40.80   11.30
   3 -14   9  217.88   23.70
  -3 -14  -9  167.08   25.70
   3 -14   9  189.08   26.30
  -3 -14   9  196.08   19.40
  -3 -14   9  191.68   19.60
  -4 -14  -9   23.60    7.30
   4 -14   9   13.10   15.90
   4 -14   9   36.80   12.50
  -4 -14   9   33.80    9.30
  -4 -14   9   19.50    8.00
   5 -14   9  116.49   18.00
  -5 -14  -9   97.19   11.10
  -5 -14   9  118.89   14.80
  -5 -14   9  110.09   12.50
   0 -15   9   31.20   10.20
   0 -15   9   44.90   12.20
   0 -15  -9  -21.60   24.90
   1 -15   9   -1.80    9.30
   1 -15   9   38.10   12.30
  -1 -15  -9   10.80   27.40
  -1 -15   9  -10.30    9.30
  -1 -15   9   -9.90    8.80
   1 -15  -9    1.30   27.20
   2 -15   9    2.10    9.20
   2 -15   9    2.20   11.90
  -2 -15   9   -4.10    8.30
  -2 -15   9    4.70    8.10
   3 -15   9   47.60   10.90
  -3 -15  -9   32.80    7.50
  -3 -15   9   41.10    9.40
  -3 -15   9   39.30    8.50
   0 -16   9   12.70    8.50
   0 -16   9   26.50   10.50
   1 -16   9   26.90    9.80
   1 -16   9   20.10    8.70
  -1 -16   9   33.00   15.80
   0   0  10   13.70   10.60
   1   0  10   56.99   12.80
  -1   0  10   46.60   11.90
   1   0 -10   25.50   21.60
  -2   0  10  204.38   25.00
   3   0  10  239.38   39.30
  -3   0  10  302.17   37.10
  -3   0  10  338.67   30.60
   4   0  10  200.58   42.50
  -4   0  10  288.57   37.50
   4   0  10  250.27   36.30
  -4   0  10  275.47   33.50
  -4   0 -10  251.07   28.40
  -4   0  10  227.48   31.30
  -5   0  10   79.29   16.60
  -5   0  10   86.89   20.60
   5   0  10   36.90   32.70
  -5   0  10   74.39   21.00
  -5   0 -10   72.39   12.30
   5   0  10   64.09   21.10
   6   0  10   16.30   28.00
  -6   0  10   76.19   26.40
  -6   0 -10   66.79   11.00
   6   0  10   74.19   18.50
  -6   0  10   61.39   16.30
   7   0  10  490.85   40.30
   7   0  10  417.36   51.19
  -7   0 -10  558.44   32.10
  -8   0 -10   -6.50    6.00
   8   0  10   -6.50   19.90
   8   0  10  -22.50   12.10
   9   0  10   34.10   20.00
  -9   0 -10   19.10    7.00
   9   0  10   20.70   13.00
  10   0  10   29.10   11.60
  10   0  10    7.80   21.40
  10   0  10    8.00   14.20
   0   1 -10    5.80   19.70
   0   1  10    9.10   10.10
   0  -1  10    0.60   10.90
  -1   1  10  383.46   31.40
   1  -1  10  406.96   36.00
  -1  -1  10  403.36   32.50
   2  -1  10  608.64   50.79
  -2   1  10  525.05   39.90
  -2  -1  10  588.44   41.40
   3  -1  10   -3.30   19.60
   3   1 -10   12.20   26.80
  -3   1  10   18.90   12.70
  -3   1  10   10.90   17.30
   3  -1  10   47.20   33.90
   3  -1 -10  -12.60   26.40
  -3  -1  10   17.30   16.60
  -3  -1  10  -23.70   15.10
  -3  -1  10    9.00   12.10
   3   1  10   31.70   21.90
  -4   1  10  294.27   32.30
  -4   1  10  284.57   32.80
   4  -1  10  206.48   28.00
   4  -1  10  204.58   40.50
   4   1 -10  156.28   38.00
  -4  -1 -10  261.97   27.40
  -4  -1  10  293.27   35.10
   4   1  10  244.08   36.70
  -4  -1  10  238.48   33.30
   4   1  10  218.78   46.50
  -4  -1  10  264.47   32.20
  -4  -1  10  242.48   36.80
   5  -1  10   -1.40   17.50
  -5  -1 -10   26.00   10.90
  -5   1  10   13.60   14.80
   5  -1  10    5.00   30.60
  -5   1  10   34.00   19.00
  -5   1 -10   15.70   10.90
  -5  -1  10    4.40   16.60
   5   1  10   16.10   33.90
  -5  -1  10   12.30   15.00
  -5  -1  10   24.40   17.10
   5   1  10   22.40   17.70
  -6  -1 -10   17.00    8.90
  -6   1  10   46.00   15.70
   6  -1  10   16.90   25.70
  -6   1  10   12.00   26.50
   6  -1  10   11.90   15.60
  -6  -1  10   14.20   14.20
   6   1  10   29.70   30.50
   6   1  10   20.50   16.10
  -6   1 -10   18.00    9.60
  -6  -1  10   41.70   24.50
   7  -1  10   33.20   24.10
  -7  -1 -10   64.09    9.20
  -7   1  10   46.10   14.90
   7  -1  10   58.39   17.10
   7   1  10   47.00   26.10
   7   1  10   70.89   17.20
  -7   1 -10   51.79    9.20
  -8  -1 -10   15.90    6.60
   8  -1  10   12.20   14.00
   8  -1  10   32.30   21.70
   8   1  10   20.20   13.30
  -8   1 -10   11.10    6.60
   8   1  10    4.20   22.10
   9  -1  10   20.90   18.90
  -9  -1 -10   31.30    7.00
   9  -1  10   20.00   14.50
   9   1  10   23.70   20.60
   9   1  10   31.10   12.40
  -9   1 -10   36.10    7.80
  10  -1  10    4.50   12.20
 -10  -1 -10    1.90    5.10
  10  -1  10   -5.70   14.10
  10   1  10  -10.50   17.60
  10   1  10   29.80   24.70
 -10   1 -10   11.80    6.30
  10   1  10   16.10   10.00
   1  -2  10  281.97   34.70
  -1  -2  10  246.78   28.90
  -2   2  10   41.60   18.60
  -2   2  10   68.99   14.50
   2  -2  10   67.19   23.50
   2  -2  10   85.79   19.90
  -2  -2  10   62.79   15.70
   2  -2 -10   15.00   31.10
   3  -2  10  129.39   24.20
   3  -2  10  147.19   34.40
   3  -2  10   77.09   31.40
  -3   2  10  153.08   21.70
  -3   2  10  117.29   18.90
  -3  -2  10  151.28   25.10
  -3  -2  10  108.99   18.30
   3   2  10  137.99   25.90
  -3  -2  10  139.19   21.60
  -3  -2  10  127.39   21.10
  -4   2  10   91.09   18.50
  -4  -2 -10  123.89   15.60
   4   2 -10   48.60   30.20
   4  -2  10   82.09   32.30
  -4   2  10   95.99   18.80
   4  -2  10   98.19   21.90
  -4  -2  10   87.89   19.10
  -4  -2  10   98.59   20.10
  -4   2 -10   12.90   34.70
  -4  -2  10   75.59   16.40
  -4  -2  10   99.39   17.90
   4   2  10  107.89   22.10
  -5   2  10   70.09   23.70
   5  -2  10   11.70   27.30
   5  -2  10   49.90   20.10
  -5  -2 -10   60.49   12.40
  -5   2  10   70.49   18.00
  -5  -2  10   28.40   20.80
   5   2  10   25.30   38.10
  -5  -2  10   69.69   16.70
   5   2  10   52.19   18.40
  -5   2 -10   32.90   12.80
  -5  -2  10   57.99   19.30
  -5  -2  10   68.49   17.10
  -6   2  10  284.57   33.80
  -6   2  10  272.07   40.20
   6  -2  10  288.17   34.60
  -6  -2 -10  346.87   24.10
   6  -2  10  203.88   38.90
  -6  -2  10  284.97   36.80
   6   2  10  312.97   33.00
  -6  -2  10  317.67   49.90
  -6  -2  10  311.27   30.80
   6   2  10  281.97   42.90
  -6   2 -10  304.97   23.90
  -6  -2  10  327.17   33.50
   7  -2  10  448.26   38.90
  -7   2  10  463.25   38.20
  -7  -2 -10  424.96   27.70
   7   2  10  344.67   51.69
  -7  -2  10  409.96   38.40
  -7   2 -10  434.36   27.60
   7   2  10  349.67   35.00
   8  -2  10    4.40   19.80
  -8  -2 -10   19.90    6.70
   8  -2  10   36.10   14.60
  -8   2 -10    7.00    7.20
   8   2  10   14.10   23.30
   8   2  10   19.00   12.50
   9  -2  10   61.89   15.80
  -9  -2 -10   36.90    6.90
   9  -2  10   35.40   18.30
   9   2  10   34.40   12.30
   9   2  10   26.00   21.80
  -9   2 -10   33.80    7.80
  10  -2  10    0.10   13.50
  10  -2  10    9.60   13.40
 -10  -2 -10    6.60    4.90
 -10   2 -10  -14.20    6.90
  10   2  10  -22.30   20.60
  10   2  10   13.90    9.10
   0  -3  10   63.29   18.20
   0   3 -10   11.90   22.80
  -1   3  10   74.59   25.50
   1  -3  10   90.69   19.40
   1   3 -10   25.20   23.80
   1  -3  10   79.29   21.60
  -1  -3  10   68.49   16.80
   1   3  10   88.09   25.50
  -2   3  10  376.16   39.60
   2  -3  10  282.37   51.99
  -2   3  10  413.46   37.40
   2  -3  10  346.77   37.60
  -2  -3  10  384.06   30.60
  -2  -3  10  388.46   35.30
  -2  -3  10  326.97   33.30
  -3  -3 -10  131.79   18.40
   3  -3  10   93.79   31.60
   3  -3  10  144.19   22.60
  -3   3  10  189.38   33.90
   3  -3  10   93.19   36.50
  -3   3  10  154.58   20.90
  -3  -3  10  175.08   25.60
   3   3  10  126.39   26.40
  -3  -3  10  170.48   23.70
  -3  -3  10  154.88   21.60
  -3  -3  10  185.78   30.70
  -3  -3  10  224.68   28.00
   4  -3  10   11.50   45.50
   4  -3  10   10.30   27.80
  -4  -3 -10   50.69   13.00
   4  -3  10   66.69   19.80
  -4   3  10   60.39   17.80
   4   3 -10   67.99   32.10
  -4   3  10   65.09   21.60
  -4  -3  10   73.49   16.80
   4   3  10   54.59   19.70
  -4  -3  10   49.80   19.30
  -4  -3  10   37.10   17.60
  -4   3 -10  -22.70   34.70
  -4  -3  10   52.09   16.80
  -5   3  10  136.99   32.10
  -5  -3 -10  224.58   23.60
   5   3 -10  223.28   62.09
  -5  -3  10  234.98   28.60
  -5  -3  10  217.88   41.40
  -5   3 -10  243.28   25.20
  -5  -3  10  191.38   28.60
  -5  -3  10  222.28   35.90
  -6  -3 -10  160.08   18.20
   6  -3  10  131.49   21.70
  -6   3  10  152.28   21.00
   6   3  10   96.29   38.90
  -6   3 -10  162.78   19.10
  -6  -3  10  168.78   33.80
   6   3  10  197.48   27.90
  -6  -3  10  155.08   23.80
  -6  -3  10  195.08   21.80
   7  -3  10   54.79   36.90
   7  -3  10   28.50   16.10
  -7   3  10   41.80   14.20
  -7  -3 -10   22.30    7.70
   7  -3  10   12.40   23.10
  -7  -3  10   12.60   15.20
   7   3  10    0.50   29.90
  -7   3 -10   30.30    9.00
   7   3  10   27.20   13.80
   8  -3  10  133.49   21.20
   8  -3  10   77.69   21.70
   8  -3  10   70.99   37.50
  -8  -3 -10  114.49   12.60
  -8  -3  10  134.59   19.00
   8   3  10   99.99   16.40
   8   3  10   85.19   29.60
   9  -3  10   10.00   15.00
   9  -3  10   17.00   17.50
   9  -3  10   18.50   41.30
  -9  -3 -10   -0.40    5.40
   9   3  10    6.80   10.40
   9   3  10   -4.00   23.60
  -9   3 -10    1.50    7.80
   0   4  10  392.56   43.20
   0  -4  10  386.16   38.60
   0  -4  10  454.35   43.90
   0  -4  10  327.77   32.60
   1  -4  10  593.74   42.50
   1  -4  10  621.24   57.09
  -1   4  10  504.85   47.30
   1  -4  10  495.35   49.20
  -1  -4  10  608.44   46.70
  -1  -4  10  541.15   38.10
   1   4  10  516.45   49.99
  -1  -4  10  576.34   41.80
   2  -4  10  107.99   20.00
  -2   4  10  178.28   23.50
   2  -4  10   90.39   26.80
   2  -4  10  121.29   32.70
  -2  -4  10   92.39   19.70
  -2  -4  10  129.69   23.00
  -2  -4  10  121.59   16.90
  -2  -4  10   99.99   19.90
   3  -4  10   26.50   38.80
   3  -4  10    6.10   26.70
   3   4 -10   13.10   25.70
  -3   4  10   18.80   15.80
   3  -4  10   44.50   34.30
   3  -4  10   26.30   17.70
  -3  -4 -10    5.00   13.40
  -3  -4  10   33.50   12.50
   3   4  10   29.20   23.30
  -3  -4  10   21.10   14.60
  -3  -4  10   15.00   20.20
  -3  -4  10    3.60   13.90
  -3  -4  10   19.70   16.10
  -4  -4 -10  141.99   16.30
   4  -4  10   12.80   37.00
   4  -4  10  108.69   49.99
   4   4 -10   93.69   29.80
   4  -4  10   40.00   28.10
  -4   4  10  125.09   21.90
   4  -4  10   99.39   21.60
   4   4  10   94.49   22.10
  -4  -4  10   86.29   20.80
  -4  -4  10   95.09   19.40
  -4  -4  10  116.69   21.80
  -4  -4  10  143.99   26.10
  -5  -4 -10   77.99   13.10
   5  -4  10  133.29   23.20
   5  -4  10   92.09   31.20
  -5   4  10  103.09   19.80
  -5  -4  10   85.59   25.70
  -5  -4  10  156.38   22.40
  -5  -4  10  122.69   17.80
  -5  -4  10  152.88   20.90
   5   4  10   80.99   20.30
  -5  -4  10  119.39   19.70
  -6   4  10  831.42   55.19
  -6  -4 -10  840.32   47.80
   6  -4  10  750.02   55.49
   6   4  10  736.33   54.59
  -6   4 -10  826.22   48.60
  -6  -4  10  822.22   51.69
  -6  -4  10  810.72   75.69
  -6  -4  10  853.91   52.99
   7  -4  10   17.30   15.30
  -7  -4 -10   54.59    9.00
   7  -4  10   21.20   30.50
   7  -4  10   39.60   22.10
  -7   4  10   45.80   16.10
  -7  -4  10   49.99   12.70
  -7   4 -10   56.69   10.90
  -7  -4  10   64.19   15.00
   7   4  10   82.39   16.00
   8  -4  10   52.59   18.50
   8  -4  10   14.90   18.40
  -8  -4 -10   42.90    9.20
   8  -4  10   64.69   31.90
  -8  -4  10   49.40   14.90
   8   4  10   52.09   17.80
  -8   4 -10   24.00   10.70
   8   4  10   57.59   33.50
   9  -4  10   59.59   16.20
   9  -4  10    4.70   27.20
  -9  -4 -10   67.69    9.50
   9  -4  10   33.60   17.10
  -9   4 -10   38.70   10.30
   9   4  10   42.10   11.30
   0  -5  10  191.28   37.40
   0   5  10  138.49   24.10
   0  -5  10  150.08   19.10
   0  -5  10  158.68   23.00
   0  -5  10  155.78   28.80
   1  -5  10  -11.70   29.00
   1  -5  10   23.80   14.50
  -1   5  10   35.60   18.70
   1  -5  10   -3.40   22.90
   1  -5  10    7.30   19.90
   1   5 -10  -16.30   34.40
  -1  -5  10   15.00   17.10
   1   5  10    8.20   21.00
  -1  -5  10   20.90   15.00
  -1   5 -10   -0.80   27.90
  -1  -5  10    7.00   13.40
  -1  -5  10   22.90   12.00
  -2   5  10  269.37   35.80
   2  -5  10  196.78   23.20
   2  -5  10  149.09   35.90
   2   5 -10  134.59   37.80
   2  -5  10  221.08   40.40
   2  -5  10  208.08   38.20
  -2  -5  10  246.18   34.10
   2   5  10  179.48   29.40
  -2  -5  10  218.78   28.70
  -2  -5  10  216.08   25.60
  -2  -5  10  231.08   25.40
   3  -5  10  328.97   34.00
   3   5 -10  263.17   38.90
   3  -5  10  203.68   47.80
  -3   5  10  268.67   36.10
   3  -5  10  203.58   34.80
  -3  -5  10  352.46   42.30
  -3  -5  10  294.97   29.10
  -3  -5  10  301.17   28.10
  -3  -5  10  287.47   30.00
   3   5  10  239.38   32.40
   4  -5  10   70.59   56.19
  -4  -5 -10   97.79   15.40
   4  -5  10   37.80   28.40
  -4   5  10   98.49   19.50
   4  -5  10   49.00   33.90
   4  -5  10   64.39   18.40
  -4  -5  10   64.49   15.20
  -4  -5  10   77.49   16.50
  -4  -5  10   79.69   23.30
   4   5  10   92.79   23.30
  -5   5  10  282.17   34.50
   5  -5  10  276.27   34.60
  -5  -5 -10  300.47   24.20
  -5  -5  10  301.67   31.70
   5   5  10  238.78   35.40
  -5  -5  10  284.57   29.60
  -5  -5  10  300.47   51.49
  -5  -5  10  312.77   28.70
  -6   5  10   77.89   17.90
   6  -5  10   68.89   17.60
  -6  -5 -10   68.89   10.80
  -6   5 -10   80.49   14.50
  -6  -5  10   92.49   15.60
   6   5  10   62.39   17.20
  -6  -5  10  122.59   16.40
  -7  -5 -10  194.98   17.40
   7  -5  10  162.48   21.80
  -7  -5  10  215.38   23.50
  -7   5 -10  140.79   20.30
  -7  -5  10  167.08   21.80
   7   5  10  215.28   25.60
   8  -5  10   23.50   16.70
  -8  -5 -10   12.90    7.20
   8  -5  10   11.50   20.70
   8  -5  10    5.50   26.30
  -8   5 -10   11.40   11.30
   8   5  10   31.50   13.40
  -8  -5  10   37.60   13.30
   9  -5  10   39.20   16.80
  -9  -5 -10   70.69    9.70
   9  -5  10   36.30   24.30
   9   5  10   60.59   12.00
  -9   5 -10   74.49   11.70
   0  -6  10  310.57   31.10
   0  -6  10  290.17   27.60
   0  -6  10  282.67   32.60
   0  -6  10  307.67   48.20
   0   6  10  259.97   40.00
  -1   6  10  154.58   23.50
   1  -6  10  168.68   25.30
   1  -6  10  163.88   32.80
   1   6 -10  115.89   41.40
   1  -6  10  144.99   37.20
   1  -6  10  144.69   25.10
  -1  -6  10  184.98   22.70
  -1  -6  10  148.19   24.30
   1   6  10  134.09   25.30
  -1  -6  10  112.69   18.90
  -1  -6  10  189.78   37.90
   2  -6  10  -10.00   22.40
   2  -6  10    0.30   27.30
   2   6 -10   16.10   25.10
  -2   6  10    6.00   17.60
   2  -6  10    8.90   14.40
  -2  -6  10   12.60   12.90
  -2  -6  10  -10.00   12.60
  -2  -6  10    2.50   17.80
  -2   6 -10   28.20   35.30
  -2  -6  10   13.90   12.10
   2   6  10   30.60   24.10
  -3   6  10  209.88   35.00
   3  -6  10  107.19   52.29
   3  -6  10  143.29   30.00
   3   6 -10  141.59   35.40
   3  -6  10  287.47   30.80
   3  -6  10  155.18   37.80
  -3  -6  10  220.88   26.20
  -3  -6  10  228.68   38.90
  -3  -6  10  270.47   27.70
   3   6  10  218.98   32.30
   4  -6  10  126.09   20.10
   4  -6  10   89.59   61.29
   4  -6  10   34.10   30.80
  -4   6  10   92.49   20.70
   4  -6  10   55.59   25.70
  -4  -6 -10  105.19   14.60
  -4  -6  10  130.79   23.00
  -4  -6  10  109.59   19.90
  -4  -6  10   97.79   16.10
   5  -6  10    1.30   26.00
  -5   6  10   31.10   15.70
   5  -6  10    0.30   21.60
   5  -6  10   -5.20   78.49
   5  -6  10   28.00   15.90
  -5  -6 -10   11.10    9.60
  -5  -6  10   22.90   10.80
  -5  -6  10   24.80   14.30
  -5  -6  10   20.30   13.10
  -5  -6  10   -1.40   28.30
   5   6  10   15.30   17.40
  -6  -6 -10   55.89   10.10
   6  -6  10   42.30   26.90
   6  -6  10   18.80   20.70
  -6   6  10   86.39   17.60
   6  -6  10   71.59   17.10
  -6   6 -10   70.09   15.60
   6   6  10   82.19   17.50
  -6  -6  10   83.49   14.70
  -6  -6  10   68.29   13.60
  -7  -6 -10   84.19   10.90
   7  -6  10   39.70   20.80
   7  -6  10   75.89   18.20
   7  -6  10   69.99   26.70
  -7  -6  10   91.59   14.10
  -7  -6  10   87.09   13.50
   7   6  10   89.79   15.70
   8  -6  10   34.10   19.10
   8  -6  10  -17.50   24.90
  -8  -6 -10   40.70    7.90
  -8  -6  10   54.59   13.50
  -8   6 -10   25.80   13.50
   8   6  10   29.40   13.00
   9  -6  10   25.80   23.20
   9  -6  10   70.79   16.00
   9   6  10   55.59   10.70
  -9   6 -10   90.39   15.30
   0   7  10  157.88   24.80
   0   7 -10  117.69   36.40
   0  -7  10  222.58   26.40
   0  -7  10  193.48   24.80
   0  -7  10  188.78   27.70
   1   7 -10  527.85   71.69
   1  -7  10  653.23   42.80
   1  -7  10  561.24   56.59
  -1   7  10  521.25   49.40
   1  -7  10  637.64   47.70
  -1  -7  10  608.44   42.10
  -1  -7  10  671.43   59.09
  -1  -7  10  565.24   43.70
   1   7  10  535.35   51.79
  -1  -7  10  616.74   40.80
  -1   7 -10  568.54   88.39
   2   7 -10   40.90   35.40
  -2   7  10   11.40   18.30
   2  -7  10   50.99   38.90
   2  -7  10   21.50   25.80
   2  -7  10   -3.90   13.70
   2  -7  10   44.10   20.90
  -2   7 -10  -30.70   38.50
  -2  -7  10   44.90   22.90
   2   7  10   15.00   22.90
  -2  -7  10   30.40   13.80
  -2  -7  10   17.10   13.70
  -2  -7  10    2.00   12.90
   3  -7  10  119.29   26.00
   3  -7  10  195.58   31.60
   3  -7  10   16.70   54.09
  -3   7  10  147.59   27.60
  -3  -7  10  149.09   24.00
  -3  -7  10  124.69   23.50
  -3  -7  10  154.18   20.70
  -3  -7  10  112.89   25.50
  -4  -7 -10  237.88   22.70
  -4   7  10  198.28   25.70
   4  -7  10   81.59   66.49
   4  -7  10  160.18   30.90
   4  -7  10  123.49   31.70
   4  -7  10  202.78   29.60
  -4  -7  10  317.47   54.99
  -4  -7  10  221.78   28.30
   4   7  10  176.38   28.30
  -4  -7  10  203.08   24.00
  -4  -7  10  217.38   25.50
  -5   7  10   27.70   16.40
  -5  -7 -10   12.00    9.50
   5  -7  10   10.50   14.70
   5  -7  10   -8.00   19.10
   5  -7  10   10.60   25.20
  -5  -7  10   11.70   12.60
   5   7  10   -6.30   17.40
  -5  -7  10   20.30   11.00
  -5  -7  10   -1.20   57.99
  -5  -7  10    3.00   12.20
  -6   7  10   49.20   17.10
   6  -7  10   33.00   24.90
   6  -7  10   65.39   15.80
   6  -7  10   22.00   19.90
  -6  -7 -10   54.39   10.10
  -6  -7  10   31.80   12.70
   6   7  10   11.50   15.30
  -6  -7  10   41.40   11.30
  -7  -7 -10   14.20    6.80
   7  -7  10   -3.60   17.00
   7  -7  10   -4.00   16.50
   7  -7  10    5.40   32.80
   7   7  10    7.10   14.70
  -7  -7  10   12.50   12.10
  -7   7 -10    6.50   17.40
  -7  -7  10    2.90    8.90
   8  -7  10   75.79   25.00
  -8  -7 -10   80.29   11.70
   8  -7  10   41.80   18.00
  -8  -7  10   82.99   13.20
  -8   7 -10   79.29   16.80
   8   7  10   64.09   14.30
   9  -7  10   62.49   20.00
   9  -7  10   45.40   14.20
  -9  -7 -10   64.19    8.30
   0  -8  10    1.10   16.90
   0  -8  10  -10.50   12.70
   0  -8  10   -4.10   13.90
   0   8  10  -12.60   19.90
  -1   8  10   37.20   21.00
   1  -8  10   37.50   22.40
   1  -8  10   34.40   25.20
   1  -8  10   71.39   16.00
  -1  -8  10   28.70   13.90
   1   8  10   11.10   20.90
  -1  -8  10   40.50   32.70
  -1  -8  10   21.00   27.90
  -1  -8  10   22.40   13.40
   2  -8  10  228.78   34.30
   2  -8  10  173.08   31.50
  -2  -8  10  141.59   21.90
   2   8  10  132.49   26.70
  -2  -8  10  156.38   23.60
  -2  -8  10  163.88   24.60
   3  -8  10  307.07   38.90
  -3   8  10  287.77   40.90
  -3  -8  10  255.67   28.10
  -3  -8  10  299.87   55.09
  -3  -8  10  318.67   27.30
  -3  -8  10  280.97   31.50
   3   8  10  282.97   44.30
  -4  -8 -10  324.77   25.10
   4  -8  10  198.58   80.09
   4  -8  10  352.36   32.70
   4  -8  10  252.07   38.30
  -4   8  10  322.17   39.80
  -4  -8  10  322.27   27.80
  -4  -8  10  301.07   28.30
  -4  -8  10  229.98   41.20
  -4  -8  10  326.97   29.50
   5  -8  10  146.69   19.30
  -5  -8 -10  108.59   17.20
   5  -8  10   72.09   22.20
   5  -8  10   91.09   27.30
  -5   8  10  134.99   22.20
  -5  -8  10  118.19   19.10
   5   8  10  105.79   22.40
  -5  -8  10  125.29   21.30
   6  -8  10   43.10   23.20
  -6   8  10   51.59   24.10
  -6  -8 -10   55.99    9.90
   6  -8  10   40.90   19.20
  -6  -8  10   71.29   12.60
   6   8  10   46.70   16.90
  -6  -8  10   72.49   12.90
  -7  -8 -10   75.99   10.20
   7  -8  10   66.39   25.30
   7  -8  10   56.69   21.10
  -7  -8  10   94.99   17.40
  -7  -8  10   73.49   13.50
   7   8  10   42.00   16.00
   8  -8  10   27.50   15.90
  -8  -8 -10   17.20    6.30
   8  -8  10   20.20   20.10
  -8  -8  10    7.90   10.20
   8   8  10   11.60   11.20
   0   9  10  638.34   53.09
   0  -9  10  639.34   54.49
   0  -9  10  655.33   45.10
   0  -9  10  646.44   87.29
   0  -9  10  661.43   45.80
   0  -9  10  593.74   48.00
   1  -9  10   23.20   14.50
   1  -9  10   34.10   18.90
   1  -9  10   11.60   15.10
   1  -9  10   29.00   27.40
   1  -9  10   93.29   46.20
  -1   9  10   32.60   21.70
  -1  -9  10   44.00   32.80
  -1  -9  10   32.90   13.20
  -1  -9  10   23.80   14.10
  -1  -9  10   30.00   13.60
  -1  -9  10   22.10   18.60
   1   9  10   41.20   20.30
   2  -9  10   98.99   18.50
  -2   9  10  101.19   23.20
   2  -9  10  123.19   20.80
   2  -9  10  113.19   26.20
   2  -9  10  170.58   63.19
   2   9  10  101.19   23.50
  -2  -9  10  134.79   22.40
  -2  -9  10  132.39   19.60
  -2  -9  10  120.49   21.60
  -2  -9  10   78.59   33.70
   3  -9  10   93.49   21.30
  -3   9  10  126.69   22.90
   3  -9  10   43.80   23.40
   3  -9  10   95.59   18.30
   3  -9  10   57.39   66.19
  -3  -9  10   95.89   17.00
  -3  -9  10   62.19   33.30
   3   9  10   83.69   23.40
  -3  -9  10  110.39   16.60
  -3  -9  10   85.69   14.30
   4  -9  10   90.79   26.40
  -4   9  10  101.59   23.00
  -4  -9 -10  141.79   19.00
   4  -9  10  133.19   23.80
   4  -9  10  152.28   21.10
  -4  -9  10  144.89   22.20
  -4  -9  10  113.19   15.80
  -4  -9  10  127.89   19.80
   4   9  10  121.89   25.80
   5  -9  10   25.40   21.70
   5  -9  10   74.79   21.00
  -5   9  10   83.39   21.90
  -5  -9 -10   64.19   11.00
  -5  -9  10   91.29   13.40
  -5  -9  10   64.19   12.10
  -6  -9 -10   13.00    7.30
  -6  -9  10   35.90    9.70
  -6  -9  10   20.50   11.90
   6   9  10   -6.50   18.90
  -7  -9 -10    4.30    6.70
   7  -9  10    5.50   20.20
   7  -9  10   23.90   17.20
  -7  -9  10    7.80   10.70
   7   9  10   30.40   15.80
  -7  -9  10    3.30    9.00
  -8  -9 -10   24.50    5.90
   8  -9  10   44.90   15.50
   8  -9  10   35.10   17.30
  -8  -9  10   22.60   11.80
   8   9  10    3.90   13.90
   0 -10  10   92.59   22.50
   0  10  10   83.79   23.90
   0 -10  10  115.29   17.70
   0 -10  10  126.39   50.09
   0 -10  10  106.99   18.60
   0 -10  10   88.49   16.70
   1 -10  10  147.69   23.00
   1 -10  10  139.79   24.50
  -1  10  10  151.28   26.50
   1 -10  10  142.09   21.30
   1 -10  10  207.28   63.69
   1 -10  10  134.99   26.20
  -1 -10  10  175.88   49.00
  -1 -10  10  152.28   23.30
  -1 -10  10  135.79   21.60
  -1 -10  10  162.28   21.40
   1  10  10  186.28   26.30
   2 -10  10   75.39   21.40
  -2  10  10   87.09   32.60
   2 -10  10   80.19   16.60
   2 -10  10  118.29   28.40
   2 -10  10   75.89   19.40
  -2 -10  10   46.00   13.00
  -2 -10  10   71.29   15.80
  -2 -10  10   60.19   13.60
   2  10  10   53.89   23.30
   3 -10  10  129.89   31.20
   3 -10  10  118.29   19.70
   3 -10  10   49.30   21.80
  -3 -10  10   87.79   15.40
  -3 -10  10   70.09   14.20
  -3 -10  10   66.79   12.20
   3  10  10   58.29   22.60
   4 -10  10  184.38   28.50
  -4 -10 -10  152.18   18.80
   4 -10  10  130.39   32.10
   4 -10  10  102.49   24.90
  -4 -10  10  132.99   21.10
   4  10  10  158.88   26.70
  -4 -10  10  164.28   21.10
  -4 -10  10  161.28   20.10
  -5 -10 -10   -5.30    7.70
   5 -10  10   -5.40   14.30
   5 -10  10    0.80   18.50
   5  10  10   -8.90   21.50
  -5 -10  10    9.20    9.10
  -6 -10 -10   49.99    9.40
   6 -10  10   35.20   17.20
   6 -10  10   -1.60   20.50
  -6 -10  10   45.10   11.10
   6  10  10   15.60   20.20
  -6 -10  10   44.00   10.90
   7 -10  10   14.20   17.80
   7 -10  10  -15.70   14.40
  -7 -10 -10    7.50    6.40
  -7 -10  10   -0.10    9.20
   7  10  10   15.80   16.50
  -7 -10  10   -6.80    7.80
   0 -11  10 1553.14   91.09
   0 -11  10 1602.24   92.69
   0 -11  10 1656.93   93.49
   1 -11  10    7.60   13.90
   1 -11  10  -25.30   19.00
   1 -11  10    2.00   12.90
   1  11  10   14.70   24.50
  -1 -11  10    5.90   10.10
  -1 -11  10    0.40   12.20
  -1 -11  10   26.40   15.50
   2 -11  10  265.97   40.80
   2 -11  10  226.28   33.50
   2 -11  10  231.38   28.00
  -2 -11  10  236.38   24.60
   2  11  10  284.97   42.70
  -2 -11  10  201.78   27.40
  -2 -11  10  217.78   24.40
   3 -11  10   40.20   18.80
   3 -11  10   80.79   26.60
   3 -11  10   43.80   15.30
  -3 -11  10   47.40   11.30
   3  11  10   51.29   24.50
  -3 -11  10   65.59   13.00
  -3 -11  10   31.60   13.30
  -4 -11 -10  130.49   17.30
   4 -11  10  118.29   23.10
   4 -11  10  186.08   32.80
   4 -11  10  174.68   25.40
   4  11  10  123.29   28.10
  -4 -11  10  127.09   20.90
  -4 -11  10  100.79   17.70
  -5 -11 -10  160.08   17.70
   5 -11  10  137.39   26.20
   5 -11  10  194.48   28.70
   5 -11  10  167.78   50.19
  -5 -11  10  183.48   20.40
   5  11  10  190.88   26.40
  -5 -11  10  149.19   19.40
   6 -11  10   -9.70   14.30
   6 -11  10  -11.60   16.50
  -6 -11 -10   -5.60    6.30
  -6 -11  10    5.20    8.30
   6  11  10  -18.80   18.40
  -6 -11  10   13.50    9.20
   7 -11  10   18.40   14.50
   7 -11  10    5.80   17.60
  -7 -11  10   16.80   14.20
   7  11  10  -20.80   17.80
  -7 -11  10  -10.60    7.70
   0 -12  10  376.36   34.90
   0 -12  10  356.66   31.40
   0 -12  10  359.66   30.30
   1 -12  10  181.68   25.20
   1 -12  10  157.58   23.30
   1 -12  10  143.29   24.90
  -1 -12  10  196.18   22.40
  -1 -12  10  181.88   25.80
  -1 -12  10  179.78   24.00
   2 -12  10  140.49   38.00
   2 -12  10   91.89   18.00
   2 -12  10  143.19   23.50
  -2 -12  10   85.59   14.50
  -2 -12  10  110.89   17.90
  -2 -12  10   78.39   15.60
   3 -12  10   35.60   16.10
   3 -12  10   38.30   23.90
   3 -12  10   37.90   17.30
  -3 -12  10   14.30    8.60
  -3 -12  10   12.40   12.00
   3  12  10   26.20   30.90
  -3 -12  10    6.70   16.10
  -4 -12 -10    4.70    8.70
   4 -12  10   38.70   24.80
   4 -12  10   22.60   15.90
   4 -12  10    6.80   16.00
  -4 -12  10   17.10    9.60
  -4 -12  10  -11.50   10.50
   4  12  10  -19.30   26.00
   5 -12  10   95.79   19.80
  -5 -12 -10   95.99   13.50
   5 -12  10  125.29   18.70
  -5 -12  10  104.59   15.70
   5  12  10  131.39   25.70
  -5 -12  10  110.49   16.10
   6 -12  10   58.29   25.20
   6 -12  10   55.79   15.20
  -6 -12  10   50.49    9.90
  -6 -12  10   34.70    9.60
   0 -13  10  146.59   28.00
   0 -13  10  206.18   27.50
   1 -13  10   84.09   18.60
   1 -13  10   95.09   18.30
   1 -13  10  103.39   19.60
  -1 -13  10   98.29   17.00
  -1 -13  10  107.29   19.10
  -1 -13  10   88.99   15.30
   2 -13  10   36.80   17.40
   2 -13  10   26.70   17.50
   2 -13  10   19.40   13.00
  -2 -13  10   17.40   10.70
  -2 -13  10   27.90   11.80
  -2 -13  10   20.50   15.50
   3 -13  10   48.70   17.60
   3 -13  10   70.69   21.10
   3 -13  10   61.09   15.30
  -3 -13  10   46.20   10.90
  -3 -13  10   62.99   11.70
   4 -13  10   19.40   14.90
   4 -13  10   14.50   13.10
   4 -13  10   20.60   20.10
  -4 -13 -10   15.50    7.50
  -4 -13  10   20.20    8.70
  -4 -13  10   22.60    9.80
  -5 -13 -10   77.69   11.50
   5 -13  10   66.89   18.30
   5 -13  10  130.89   20.70
  -5 -13  10  120.49   13.50
  -5 -13  10   93.99   14.30
   0 -14  10   -0.30   12.10
   0 -14  10   -6.80    9.30
   0 -14  10    6.10   16.90
   1 -14  10   42.40   11.50
   1 -14  10   59.89   18.40
   1 -14  10   30.60   14.20
  -1 -14  10   35.10   10.70
  -1 -14  10   51.19   17.90
  -1 -14  10   37.40   11.70
   2 -14  10  192.08   28.30
   2 -14  10  181.78   21.00
   2 -14  10  151.48   23.20
  -2 -14  10  176.78   18.10
  -2 -14  10  152.18   18.80
   3 -14  10   17.10   21.80
  -3 -14 -10   12.00    7.80
   3 -14  10   12.70   10.20
  -3 -14  10    2.20    7.80
  -3 -14  10    6.70    9.00
  -4 -14 -10   46.80    7.70
   4 -14  10   58.69   11.40
  -4 -14  10   30.30    9.20
  -4 -14  10   44.80    9.40
   0 -15  10   17.20    8.60
   0 -15  10   19.60    9.90
   1 -15  10   20.50   12.50
   1 -15  10   -4.10    8.50
  -1 -15  10   -4.00    8.90
  -1 -15  10    7.10    8.30
   2 -15  10  471.65   28.00
   2 -15  10  305.97   29.80
  -2 -15  10  356.96   30.80
  -2 -15  10  417.96   27.10
   0   0  11   -4.60   17.10
   0   0  11   -4.80   14.30
   0   0  11    5.90   21.10
  -1   0  11   24.50   14.50
   1   0  11   19.30   18.90
   1   0  11   43.40   22.80
  -1   0  11   54.89   16.30
  -1   0  11   41.10   17.90
  -2   0  11  754.72   49.80
   2   0  11  640.84   54.69
   2   0  11  771.82   59.99
  -2   0  11  751.82   51.39
  -2   0  11  778.22   54.59
  -3   0  11  179.48   30.20
   3   0  11  125.39   29.40
  -3   0  11  158.48   26.00
   3   0  11  101.89   37.90
  -3   0  11  159.48   22.20
   3   0  11  128.29   25.30
  -3   0  11  179.58   21.40
   4   0  11  103.49   36.40
  -4   0  11  174.48   22.90
  -4   0  11  200.98   36.60
   4   0 -11  172.18   49.70
   4   0  11  105.99   24.00
   5   0  11  -12.70   17.50
  -5   0 -11   -6.80   12.50
   5   0  11   16.20   29.90
  -5   0  11  -19.70   13.50
  -6   0 -11   39.50    9.80
   6   0  11   36.50   26.80
   6   0  11   43.40   17.10
  -6   0  11   80.49   34.30
  -6   0  11   31.00   13.80
   7   0  11   -2.60   22.80
  -7   0 -11   19.70    7.90
   7   0  11   -5.80   13.00
  -8   0 -11   33.30    8.60
   8   0  11    9.20   25.10
   8   0  11   37.20   23.00
  -9   0 -11  150.98   13.50
   9   0  11  115.89   20.40
   9   0  11  128.59   23.40
   0  -1  11  112.99   18.60
   0   1  11  100.99   22.40
   0  -1  11  108.29   18.60
   0  -1  11  165.48   31.80
   1  -1  11   50.69   17.60
   1  -1  11   69.39   24.00
  -1   1  11   67.39   20.00
   1   1 -11   14.70   28.30
  -1   1  11   61.09   16.10
   1  -1  11   64.19   18.30
   1   1  11   71.79   21.60
   1   1  11   14.00   21.80
  -1  -1  11   46.70   14.60
  -1   1 -11    7.40   23.90
  -1  -1  11   46.00   15.90
  -1  -1  11   51.09   20.70
   2  -1  11  644.84   68.19
  -2   1  11  787.12   55.09
  -2   1  11  914.61   58.09
  -2   1  11  837.52   55.79
   2  -1  11  781.12   66.09
   2  -1  11  760.42   57.19
   2   1  11  710.13   59.29
   2   1  11  866.91   65.09
  -2  -1  11  903.11   58.19
  -2  -1  11  885.91   56.39
  -2  -1  11  833.42   52.19
  -2  -1  11  941.31   58.19
  -3   1  11  348.27   36.70
  -3   1  11  424.96   37.60
   3  -1  11  283.27   44.00
   3  -1  11  293.17   35.80
  -3   1  11  301.57   36.80
   3  -1  11  285.37   38.20
  -3  -1  11  272.37   37.40
   3   1  11  227.88   46.00
  -3  -1  11  385.76   37.40
  -3  -1  11  374.16   33.00
   3   1  11  319.87   41.80
  -3  -1  11  365.76   35.40
   4  -1  11  159.08   26.20
  -4   1  11  209.58   31.20
   4   1 -11   94.09   46.90
  -4  -1 -11  184.88   25.30
  -4  -1  11  187.58   31.50
   4   1  11  133.19   39.60
  -4  -1  11  194.48   35.30
   4   1  11  180.78   28.20
  -4  -1  11  180.58   31.20
  -5   1  11   20.10   14.40
   5  -1  11    8.20   17.40
  -5  -1 -11   13.60   10.80
   5  -1  11   28.50   28.50
   5   1  11   -2.90   16.80
  -5  -1  11  -19.50   13.60
  -5  -1  11  -13.40   22.90
   5   1  11  -25.00   32.10
  -5   1 -11    2.50   12.90
   6  -1  11  106.99   28.90
   6  -1  11  169.88   23.40
  -6   1  11  126.39   19.80
  -6  -1 -11  200.08   18.60
  -6   1  11  143.69   40.20
   6   1  11  145.89   22.20
  -6   1 -11  144.09   18.30
  -6  -1  11  174.68   27.80
  -6  -1  11  169.58   36.80
   6   1  11  126.79   32.30
   7  -1  11   43.30   15.80
   7  -1  11   24.70   22.10
  -7  -1 -11   27.10    8.20
   7   1  11   -7.40   24.30
  -7   1 -11   26.30    8.10
   7   1  11   43.80   15.50
   8  -1  11   14.60   23.30
   8  -1  11   13.90   15.20
  -8  -1 -11    8.30    7.20
   8   1  11   17.60   19.60
   8   1  11  -11.30   22.30
  -8   1 -11   -3.80    7.70
   9  -1  11   -0.40   11.50
   9  -1  11   -8.00   15.90
  -9  -1 -11   10.10    6.30
   9   1  11   20.90   19.30
   9   1  11   11.40   11.00
  -9   1 -11    8.40    6.70
   0  -2  11  702.73   54.29
   0  -2  11  686.23   47.50
   0   2  11  730.33   54.49
   0  -2  11  689.93   52.09
   1   2 -11  -22.30   32.00
   1  -2  11   24.70   22.10
   1  -2  11   -2.40   15.40
  -1   2  11   18.90   17.40
   1  -2  11   19.90   20.10
  -1  -2  11   16.30   13.60
  -1  -2  11   49.99   18.40
   1   2  11    7.20   22.60
  -1   2 -11    2.30   24.60
  -1  -2  11  -15.70   22.40
  -1  -2  11    0.80   14.70
   1   2  11   50.79   20.20
   2  -2  11  571.64   57.99
  -2   2  11  459.75   44.40
   2  -2  11  425.86   51.99
   2  -2  11  413.06   58.89
  -2   2  11  468.05   43.90
   2  -2  11  487.45   42.10
   2   2  11  479.35   51.49
  -2  -2  11  466.25   40.90
  -2  -2  11  501.95   36.00
   2   2  11  389.06   47.70
  -2  -2  11  532.75   47.60
  -2  -2  11  538.55   42.00
   3  -2  11   38.60   29.70
  -3  -2 -11   79.59   19.10
   3  -2  11  121.69   30.10
  -3   2  11   61.49   16.30
   3   2 -11   19.80   40.30
  -3   2  11   68.09   20.60
   3  -2  11   92.99   19.80
  -3   2 -11   21.60   33.80
  -3  -2  11   47.30   17.80
  -3  -2  11   67.69   15.00
  -3  -2  11   65.09   17.30
   3   2  11   38.90   21.80
  -4  -2 -11 1051.19   62.29
   4   2 -11 1113.79  106.29
  -4   2  11 1048.50   67.29
   4  -2  11  948.01   68.99
   4  -2  11  992.20   84.69
  -4  -2  11 1115.79   72.59
  -4  -2  11 1105.89   67.99
  -4  -2  11 1074.29   67.09
   4   2  11 1037.40   71.89
  -4  -2  11 1093.89   66.49
  -5  -2 -11  274.87   24.70
  -5   2  11  261.07   31.10
   5  -2  11  264.37   34.30
  -5   2  11  243.68   38.50
  -5  -2  11  287.77   31.10
  -5  -2  11  270.07   47.70
   5   2  11  217.18   44.20
  -5  -2  11  316.17   32.70
   5   2  11  265.87   36.00
  -5   2 -11  279.07   26.10
   6  -2  11   34.00   16.60
   6  -2  11  -17.80   23.50
  -6   2  11   27.60   13.00
  -6   2  11   97.99   52.49
  -6  -2 -11   35.70    9.20
   6   2  11   22.40   13.90
  -6  -2  11   38.00   15.30
   6   2  11   32.40   32.40
  -6  -2  11   27.70   34.50
  -6  -2  11   30.20   14.30
  -6   2 -11   42.40   10.40
   7  -2  11   34.30   22.20
  -7  -2 -11   51.59    8.80
  -7   2  11   43.10   14.30
   7  -2  11   32.30   15.10
  -7   2 -11   71.29   10.10
   7   2  11   43.50   14.80
   7   2  11   47.70   28.30
  -8  -2 -11   88.89   13.20
   8  -2  11   58.09   22.80
   8  -2  11   91.99   18.60
   8   2  11   63.79   15.80
  -8   2 -11   80.89   11.30
   8   2  11   78.49   25.40
  -9  -2 -11   21.10    6.20
   9  -2  11   37.10   13.40
   9  -2  11   26.40   16.00
   9   2  11  -11.70   20.60
   9   2  11    9.70   10.70
  -9   2 -11    7.00    7.50
   0   3  11   59.49   21.10
   0  -3  11   62.89   15.10
   0  -3  11   80.89   20.30
   0  -3  11   75.39   19.50
   1  -3  11  190.18   37.10
   1  -3  11  262.57   29.70
   1  -3  11  239.88   43.70
  -1   3  11  218.68   34.40
   1   3  11  233.98   38.90
  -1  -3  11  224.28   25.10
  -1  -3  11  219.78   29.00
  -1  -3  11  276.27   32.60
   1   3  11  192.18   30.10
  -1  -3  11  260.57   35.30
  -2   3  11  402.76   39.00
   2  -3  11  519.55   62.59
   2  -3  11  338.37   36.90
   2  -3  11  320.37   47.30
  -2  -3  11  414.66   38.60
  -2  -3  11  387.96   34.40
  -2  -3  11  317.77   46.30
  -2  -3  11  368.56   38.40
  -2  -3  11  358.36   30.70
   2   3  11  446.86   48.20
   2   3  11  292.67   43.60
   3   3 -11   81.29   41.00
   3  -3  11  119.89   20.40
  -3   3  11   83.49   25.60
  -3  -3 -11  143.59   19.00
  -3   3  11  124.49   21.50
   3  -3  11   76.69   30.70
  -3  -3  11  148.09   21.00
  -3  -3  11  153.18   23.70
  -3  -3  11  131.19   22.90
  -3  -3  11  140.49   24.00
  -3  -3  11  148.59   20.80
   3   3  11  146.69   26.40
  -3   3 -11   60.59   39.30
   4   3 -11   81.19   60.59
  -4  -3 -11  161.78   23.70
  -4   3  11  101.79   30.40
   4  -3  11   46.40   27.60
  -4   3  11   94.99   19.40
   4  -3  11  119.29   21.60
   4   3  11  107.09   23.80
  -4   3 -11   18.50   48.40
  -4  -3  11  182.98   29.70
  -4  -3  11  142.59   21.90
  -4  -3  11  156.58   26.40
  -5  -3 -11  140.39   19.50
   5  -3  11  148.99   23.20
  -5   3  11  121.29   38.40
   5  -3  11   90.79   29.10
  -5   3  11  130.29   19.30
  -5  -3  11  126.59   20.50
  -5  -3  11  132.99   29.60
  -5  -3  11  130.99   20.40
   5   3  11  108.69   21.10
  -5  -3  11  158.18   25.70
   6  -3  11   65.59   18.10
  -6   3  11   57.19   15.80
   6  -3  11   28.60   22.80
  -6  -3 -11   74.49   10.60
   6   3  11   56.79   17.20
  -6  -3  11   71.39   14.60
  -6   3 -11   57.19   11.70
  -7  -3 -11   20.90    7.80
   7  -3  11    3.70   19.30
   7  -3  11  -15.30   13.20
  -7   3  11   16.80   13.40
   7   3  11  -12.50   29.60
   7   3  11   22.60   14.30
  -7  -3  11   13.20   17.90
  -7   3 -11   22.10    9.40
   8  -3  11  -20.90   18.80
  -8  -3 -11   13.90    7.00
   8  -3  11    4.60   15.00
   8   3  11   21.90   29.60
   8   3  11   -9.30   12.10
  -8   3 -11   11.90    9.60
  -9  -3 -11   73.69    9.70
   9  -3  11   78.89   15.00
   9  -3  11   40.00   17.00
   9   3  11   50.19   11.90
  -9   3 -11   73.19   10.20
   0  -4  11    0.20   19.60
   0   4 -11  -20.30   36.20
   0  -4  11    2.10   16.20
   0  -4  11    5.90   12.60
   0  -4  11   51.19   23.10
   0   4  11   16.90   18.80
   1  -4  11  241.48   36.60
   1  -4  11  257.67   36.50
  -1   4  11  254.17   35.00
   1  -4  11  280.57   29.00
  -1  -4  11  181.38   33.60
  -1  -4  11  254.17   35.50
  -1  -4  11  216.68   28.50
  -1  -4  11  227.08   25.20
   1   4  11  194.78   29.30
  -2   4  11  236.28   34.50
   2   4 -11  172.88   47.20
   2  -4  11  173.78   29.60
   2  -4  11  245.58   42.80
   2  -4  11  205.18   29.30
   2  -4  11  174.08   40.00
  -2  -4  11  214.38   30.90
  -2  -4  11  193.38   35.80
   2   4  11  162.88   30.60
  -2  -4  11  204.48   24.10
  -2  -4  11  220.78   31.50
  -2  -4  11  195.98   26.10
   2   4  11  161.68   27.00
   3  -4  11  268.97   55.09
  -3   4  11  293.87   36.00
   3   4 -11  399.16   76.29
   3  -4  11  331.77   35.20
   3  -4  11  226.28   38.00
  -3  -4 -11  292.67   30.80
  -3  -4  11  344.87   29.80
  -3  -4  11  338.97   40.10
  -3  -4  11  323.67   33.30
   3   4  11  274.27   34.50
  -3  -4  11  336.97   42.10
  -3  -4  11  349.47   33.40
   4  -4  11  483.55   41.10
  -4   4  11  515.05   41.30
  -4  -4  11  516.05   38.40
   4   4  11  320.97   53.99
  -4  -4  11  385.66   50.99
  -4  -4  11  447.66   52.69
  -4  -4  11  520.65   57.89
  -5   4  11  454.55   38.20
   5  -4  11  445.76   39.30
  -5  -4 -11  431.06   31.90
  -5  -4  11  438.96   36.40
  -5  -4  11  452.55   59.19
   5   4  11  355.56   41.40
  -5  -4  11  501.45   35.70
  -5  -4  11  496.95   41.50
  -6  -4 -11  224.78   18.90
   6  -4  11  119.69   26.40
  -6   4  11  168.88   28.40
   6  -4  11  205.58   28.80
  -6   4 -11  198.28   23.50
  -6  -4  11  167.18   23.30
   6   4  11  188.88   29.30
   7  -4  11   -4.90   18.50
  -7  -4 -11   35.20    7.80
  -7   4  11   22.40   14.50
   7  -4  11   48.10   15.20
   7  -4  11    8.70   53.99
  -7   4 -11   21.50   12.20
   7   4  11   43.50   13.50
  -7  -4  11   22.80   31.20
   8  -4  11  -20.20   17.60
  -8  -4 -11   -2.00    6.30
   8  -4  11   40.40   34.60
   8  -4  11    9.50   14.60
  -8   4 -11    2.60   11.10
   8   4  11  -12.90   11.00
   9  -4  11   40.80   15.60
   9  -4  11   10.50   14.50
  -9   4 -11   15.60   16.10
   9   4  11   12.70    9.70
   0  -5  11   90.09   15.30
   0  -5  11   81.09   17.90
   0   5 -11   27.70   42.60
   0  -5  11   38.40   21.10
   0  -5  11   69.39   26.60
   0   5  11   91.99   19.60
   1  -5  11   44.60   13.30
   1  -5  11   40.90   19.90
   1   5 -11   30.40   46.60
   1  -5  11  -25.50   27.10
   1  -5  11   21.70   28.70
  -1   5  11   34.50   17.70
  -1   5 -11  -38.50   38.70
  -1  -5  11   16.80   12.30
  -1  -5  11   11.10   15.50
  -1  -5  11    2.20   13.30
  -1  -5  11   -0.60   24.90
   1   5  11   10.30   20.20
  -2   5  11  440.66   42.20
   2  -5  11  375.96   46.70
   2  -5  11  517.45   38.40
   2  -5  11  431.46   59.99
   2   5  11  452.95   49.90
  -2  -5  11  438.16   35.90
  -2  -5  11  434.36   38.40
  -2  -5  11  441.76   34.00
  -2  -5  11  450.15   54.59
   2   5  11  430.06   53.59
  -3   5  11   32.90   17.30
   3  -5  11   36.60   33.50
  -3  -5 -11   27.10   14.10
   3  -5  11   35.80   15.50
   3  -5  11   52.49   51.79
   3  -5  11   41.80   24.30
  -3  -5  11   37.90   15.10
  -3  -5  11   41.60   15.30
  -3   5 -11  -16.80   46.10
  -3  -5  11   54.69   14.60
  -3  -5  11   44.00   25.00
   3   5  11   43.20   24.60
  -4  -5 -11  151.88   21.00
   4  -5  11  125.39   20.00
   4  -5  11   74.19   35.30
  -4   5  11  109.69   19.60
   4  -5  11  115.79   29.10
   4   5  11  168.28   25.80
  -4  -5  11  151.68   25.00
  -4  -5  11  125.19   29.00
  -4  -5  11  139.79   25.10
  -4  -5  11  151.78   25.10
   5  -5  11  362.46   35.00
  -5  -5 -11  375.96   27.70
  -5   5  11  365.06   35.40
  -5  -5  11  362.66   62.59
   5   5  11  347.27   38.20
  -5  -5  11  358.96   31.80
  -5  -5  11  363.56   31.10
   6  -5  11   76.99   32.30
  -6   5  11  136.59   19.30
  -6  -5 -11  145.79   16.40
   6  -5  11  157.88   25.80
  -6  -5  11  135.69   21.40
  -6  -5  11  165.28   20.30
   6   5  11  128.59   20.10
  -7  -5 -11  186.18   16.20
   7  -5  11  108.69   35.60
  -7  -5  11  184.78   28.70
  -7   5 -11  196.58   26.90
  -7  -5  11  157.98   20.60
   7   5  11  172.28   25.10
  -8  -5 -11   25.60    7.00
   8  -5  11   23.30   28.90
   8  -5  11   43.70   15.90
   8  -5  11   25.10   16.80
  -8   5 -11   38.60   14.30
  -8  -5  11   26.70   16.90
   8   5  11   23.30   12.10
   9  -5  11    7.90   12.90
  -9  -5 -11   22.90    5.40
   9   5  11    4.20   13.00
   9   5  11   24.20    9.00
  -9   5 -11   27.20   15.20
   0  -6  11  405.16   43.60
   0  -6  11  414.36   33.40
   0  -6  11  437.66   69.49
   0   6  11  439.96   44.90
   0  -6  11  455.15   37.70
   1   6 -11  287.27   62.19
   1  -6  11  433.46   75.39
   1  -6  11  423.96   51.29
   1  -6  11  501.65   42.00
   1  -6  11  422.06   34.30
  -1   6  11  334.37   42.00
  -1  -6  11  417.46   32.70
  -1  -6  11  418.06   34.50
   1   6  11  360.06   45.10
  -1  -6  11  386.86   35.70
  -1  -6  11  445.66   52.89
  -2   6  11    7.70   16.90
   2  -6  11   -7.60   28.40
   2  -6  11   38.50   22.10
   2  -6  11  -26.80   41.50
   2  -6  11   17.60   14.00
  -2  -6  11   -2.80   22.70
  -2  -6  11   32.30   14.70
  -2   6 -11   38.00   47.00
  -2  -6  11   43.30   15.10
  -2  -6  11   13.40   12.70
   2   6  11   25.20   22.00
   3  -6  11   37.80   60.79
  -3   6  11   14.50   16.70
   3  -6  11    0.20   20.60
   3  -6  11    1.30   13.50
   3  -6  11   -5.70   28.40
  -3  -6  11    1.40   13.50
  -3  -6  11   17.30   12.30
   3   6  11   18.70   22.50
   3   6  11   -1.00   27.20
   4  -6  11  130.29   35.00
   4  -6  11   82.39   78.19
  -4  -6 -11  214.58   22.50
   4  -6  11  172.88   30.70
   4  -6  11  245.98   28.40
  -4   6  11  203.68   31.50
   4   6  11  158.48   27.40
  -4  -6  11  339.17   60.19
  -4  -6  11  200.68   26.10
  -4  -6  11  202.38   25.50
  -5  -6 -11  132.89   17.10
   5  -6  11   47.10   30.40
   5  -6  11  108.79   17.50
  -5   6  11  125.29   18.70
   5  -6  11   84.19   22.80
  -5  -6  11  126.49   21.70
  -5  -6  11  103.59   19.00
   5   6  11   88.89   20.70
  -5  -6  11  105.69   15.60
  -6  -6 -11   -5.10    7.40
   6  -6  11  -13.50   27.10
   6  -6  11   -6.70   13.00
  -6   6  11   -8.50   13.80
   6  -6  11   -7.60   17.70
   6   6  11  -14.10   14.20
  -6  -6  11  -25.40   15.30
  -6  -6  11    4.90   10.20
   7  -6  11   10.70   14.90
  -7  -6 -11    8.90    8.20
   7  -6  11   38.80   26.90
  -7  -6  11   -5.70   10.50
   7   6  11    6.70   14.50
  -7  -6  11   -4.70   15.10
   8  -6  11  131.19   17.70
   8  -6  11   37.40   24.20
   8  -6  11   77.79   18.60
  -8  -6 -11   96.09   11.40
  -8  -6  11   85.29   16.80
   8   6  11   58.69   13.50
   0  -7  11   64.59   19.60
   0  -7  11   43.40   14.90
   0   7  11   59.29   20.20
   0  -7  11   -8.30   32.60
  -1   7  11   36.40   27.60
   1  -7  11   94.19   26.80
   1  -7  11   70.69   18.80
   1  -7  11  122.79   45.90
  -1  -7  11  113.79   22.00
  -1  -7  11  105.99   17.50
  -1  -7  11   50.99   30.20
  -1  -7  11   87.39   25.60
   2  -7  11   90.79   27.70
   2  -7  11   97.39   17.20
   2  -7  11   86.69   22.40
  -2   7  11   92.59   20.20
  -2  -7  11   46.60   29.50
  -2  -7  11  102.09   16.90
   2   7  11   68.49   21.40
  -2  -7  11   85.69   15.10
  -2  -7  11   90.29   16.80
   3  -7  11  290.87   50.59
   3  -7  11  416.26   33.30
   3  -7  11  325.57   76.29
   3  -7  11  438.46   44.50
  -3   7  11  326.47   37.90
   3   7  11  355.96   43.70
  -3  -7  11  373.96   32.10
  -3  -7  11  365.86   31.40
  -3  -7  11  358.36   62.09
   4  -7  11  216.08   26.40
   4  -7  11  135.99   26.50
   4  -7  11  169.58   32.40
  -4  -7 -11  216.28   22.20
  -4   7  11  191.08   32.20
   4  -7  11  111.99   87.69
  -4  -7  11  237.48   24.40
  -4  -7  11  202.78   24.70
  -4  -7  11  153.78   38.00
   4   7  11  168.68   30.00
   4   7  11  173.18   28.40
  -4  -7  11  276.87   31.30
   5  -7  11   51.59   26.40
  -5  -7 -11   68.59   10.60
   5  -7  11   41.50   20.10
   5  -7  11   75.99   14.80
  -5   7  11   91.19   18.40
  -5  -7  11   42.50   13.40
   5   7  11   43.90   19.10
  -5  -7  11   65.89   16.70
  -5  -7  11   48.20   11.70
   6  -7  11   22.10   17.30
   6  -7  11   42.30   15.70
  -6   7  11   37.50   15.50
   6  -7  11   31.70   23.40
  -6  -7 -11   32.00    8.40
  -6  -7  11   38.20   11.40
   6   7  11   32.70   15.90
   7  -7  11  175.68   29.80
   7  -7  11  113.59   22.90
   7  -7  11  100.79   26.70
  -7  -7 -11  146.59   15.60
   7   7  11  115.89   18.00
  -7  -7  11  145.29   19.10
  -7  -7  11  163.98   24.20
  -8  -7 -11   41.10    6.70
   8  -7  11   26.30   14.60
   8  -7  11  -11.20   20.30
   8   7  11   27.00   11.30
  -8  -7  11   26.30   17.40
   8   7  11   28.30   14.70
   0   8  11   82.89   19.70
   0  -8  11  104.69   19.80
   0  -8  11   84.19   15.60
   0  -8  11   66.79   15.70
   0  -8  11   42.80   38.20
   1  -8  11   50.59   15.90
  -1   8  11   79.89   20.00
   1  -8  11   54.89   15.80
   1  -8  11   43.00   20.70
   1  -8  11   93.89   48.70
   1   8  11   72.59   21.10
  -1  -8  11   60.29   15.10
  -1  -8  11   49.90   14.20
  -1  -8  11   77.69   15.10
  -1  -8  11   38.60   34.80
   2  -8  11  651.93   42.40
   2  -8  11  545.85   54.19
  -2   8  11  512.65   46.50
   2  -8  11  459.65   76.69
   2  -8  11  698.53   47.70
  -2  -8  11  575.34   40.80
  -2  -8  11  544.95   73.19
  -2  -8  11  555.34   41.30
   2   8  11  579.94   50.59
   3  -8  11    5.70   13.90
   3  -8  11   52.99   24.40
   3  -8  11   21.60   18.40
   3  -8  11   36.90   71.99
  -3   8  11   26.80   17.40
  -3  -8  11   14.40   11.20
   3   8  11  -11.60   18.20
  -3  -8  11   13.50   33.90
  -3  -8  11    4.30   12.40
  -3  -8  11  -18.10   16.20
  -4   8  11  153.98   22.40
  -4  -8 -11  129.19   19.50
   4  -8  11   89.59   26.50
   4  -8  11  186.38   33.30
  -4  -8  11  164.38   22.60
  -4  -8  11  228.48   26.60
  -4  -8  11  151.58   21.80
   4   8  11  177.68   25.80
   5  -8  11   95.89   23.00
  -5  -8 -11  140.39   17.00
  -5   8  11  139.39   21.10
   5  -8  11  155.98   25.70
   5  -8  11   76.59   25.10
   5   8  11   96.49   22.30
  -5  -8  11  157.58   18.20
  -5  -8  11  126.69   21.00
   5   8  11   80.69   23.60
  -5  -8  11  132.89   19.20
  -6  -8 -11  173.98   21.70
   6  -8  11  189.98   31.70
  -6   8  11  149.79   23.70
   6  -8  11  131.09   27.20
   6   8  11  202.38   44.40
  -6  -8  11  170.88   29.10
  -6  -8  11  186.88   25.70
  -7  -8 -11   -0.20    6.50
   7  -8  11   19.60   16.50
   7  -8  11   -9.20   21.40
   7   8  11  -14.70   16.70
  -7  -8  11   19.20   13.10
  -7  -8  11   15.30    9.40
   7   8  11    2.30   14.00
   8  -8  11   15.60   19.40
   8  -8  11   44.90   14.70
  -8  -8 -11   38.50    6.40
   8   8  11   39.50   13.40
   8   8  11   34.70   12.90
   0  -9  11   59.19   16.30
   0  -9  11   67.49   15.60
   0   9  11   63.79   19.70
   0  -9  11   94.69   51.29
   0  -9  11   46.10   14.50
   1  -9  11  505.75   43.70
   1  -9  11  539.65   39.30
  -1   9  11  398.66   44.50
   1  -9  11  510.55   38.30
   1  -9  11  432.86   71.09
  -1  -9  11  514.15   37.50
  -1  -9  11  472.55   36.70
  -1  -9  11  528.15   83.89
  -1  -9  11  467.75   37.10
   1   9  11  446.56   45.50
   2  -9  11  215.18   39.20
   2  -9  11  244.98   28.80
   2  -9  11  289.97   30.00
  -2   9  11  243.48   35.60
   2   9  11  198.38   27.30
  -2  -9  11  172.88   59.29
  -2  -9  11  228.78   25.80
  -2  -9  11  244.88   33.90
  -2  -9  11  242.08   25.30
  -3   9  11   58.99   19.00
   3  -9  11   67.29   19.00
   3  -9  11   68.29   16.90
   3  -9  11   52.09   22.10
  -3  -9  11   62.19   12.60
  -3  -9  11   65.09   14.30
   3   9  11   67.09   20.30
  -3  -9  11   76.99   16.40
   4  -9  11   90.49   17.90
   4  -9  11   89.19   19.80
  -4  -9 -11  115.29   17.00
   4  -9  11   69.49   22.70
  -4   9  11   94.59   21.60
  -4  -9  11  120.99   17.10
  -4  -9  11   86.99   14.00
  -4  -9  11   92.49   15.60
   4   9  11   93.99   21.60
   5  -9  11   84.99   23.80
  -5   9  11  127.79   24.70
   5  -9  11  112.69   20.30
  -5  -9 -11  174.88   16.80
   5   9  11   91.29   22.00
  -5  -9  11  150.18   24.20
  -5  -9  11  144.89   17.80
   6  -9  11   33.70   22.40
  -6  -9 -11   20.50    8.20
   6  -9  11   20.80   17.40
  -6  -9  11   22.10   12.90
   6   9  11   17.80   19.20
  -6  -9  11   22.40   10.20
   7  -9  11    9.80   19.10
   7  -9  11   -3.40   13.60
  -7  -9 -11   -0.40    6.20
   7   9  11    7.30   15.30
   7   9  11   31.70   20.90
  -7  -9  11    7.20   12.30
  -7  -9  11   -8.20    8.40
   0 -10  11   85.69   16.90
   0 -10  11   67.89   15.40
   0 -10  11  116.99   28.40
   0 -10  11   92.49   16.50
   0  10  11  105.09   22.50
   1 -10  11  144.09   20.30
  -1  10  11  198.68   25.30
   1 -10  11  169.18   28.30
   1 -10  11  172.08   24.60
  -1 -10  11  168.68   22.80
   1  10  11  137.39   23.90
  -1 -10  11  154.08   22.30
  -1 -10  11  156.08   21.90
   2 -10  11   42.40   18.60
   2 -10  11   40.10   17.20
  -2  10  11   24.40   23.30
   2 -10  11   47.80   15.10
  -2 -10  11   34.70   12.80
  -2 -10  11   35.60   15.60
  -2 -10  11   47.70   12.20
   2  10  11   13.80   18.70
   3 -10  11    0.40   13.70
  -3  10  11  -13.20   21.70
   3 -10  11    3.30   17.40
   3 -10  11  -12.70   16.30
  -3 -10  11   11.80   11.60
   3  10  11   -1.00   19.30
  -3 -10  11    8.40    9.80
  -3 -10  11   11.10   13.80
  -4 -10 -11   38.20    9.60
   4 -10  11   46.10   19.20
   4 -10  11   49.99   15.60
   4  10  11   62.59   18.90
  -4 -10  11   54.29   11.80
  -4 -10  11   63.99   19.10
  -4 -10  11   53.29   13.60
   5 -10  11  109.39   24.90
  -5 -10 -11  132.19   17.90
   5 -10  11  179.28   29.40
  -5 -10  11  155.48   22.10
   5  10  11  211.08   34.80
  -5 -10  11  118.59   19.10
   6 -10  11   42.00   16.80
  -6 -10 -11   46.50    8.80
   6 -10  11   31.00   17.90
  -6 -10  11   50.79   12.60
  -6 -10  11   32.80   10.00
   6  10  11   51.69   18.00
   7 -10  11   46.50   13.10
  -7 -10 -11   36.80    6.60
   7 -10  11   77.09   16.80
  -7 -10  11    2.60   13.40
  -7 -10  11   52.79    9.90
   7  10  11   36.70   15.80
   0 -11  11   35.60   12.20
   0 -11  11   30.60   18.80
   0  11  11   31.20   23.50
   0 -11  11   36.40   13.30
   1 -11  11   52.39   14.40
   1 -11  11   21.00   20.20
   1 -11  11   45.60   14.10
  -1 -11  11   57.59   14.20
   1  11  11   56.59   23.00
  -1 -11  11   31.80   16.00
  -1 -11  11   33.70   11.80
   2 -11  11  225.58   30.00
   2 -11  11  259.87   27.70
   2  11  11  272.37   38.90
  -2 -11  11  278.57   24.20
  -2 -11  11  241.88   26.30
  -2 -11  11  244.08   27.50
   3 -11  11   34.40   14.00
   3 -11  11   13.50   15.70
  -3 -11  11    5.90    8.50
   3  11  11   25.70   22.00
  -3 -11  11   21.40   11.70
  -3 -11  11   27.90   14.10
   4 -11  11   86.29   21.40
  -4 -11 -11  115.29   17.70
   4 -11  11  108.59   19.00
   4  11  11   58.99   21.60
  -4 -11  11  135.29   18.90
  -4 -11  11   82.09   16.30
  -4 -11  11   93.19   14.60
   5 -11  11   34.30   15.00
  -5 -11 -11   23.20    8.20
   5 -11  11   33.40   17.20
  -5 -11  11   28.40    9.50
   5  11  11   59.59   20.00
  -5 -11  11   41.80   11.60
   6 -11  11   47.80   13.20
   6 -11  11    9.50   14.80
  -6 -11 -11   44.60    7.80
   6  11  11   67.79   18.30
  -6 -11  11   66.49   13.40
  -6 -11  11   46.10    9.80
   0 -12  11  116.09   19.20
   0 -12  11  140.59   20.80
   0 -12  11   82.09   19.60
   1 -12  11   -6.50   10.90
   1 -12  11    6.20   21.20
   1 -12  11   15.00   19.10
  -1 -12  11    8.30    9.80
  -1 -12  11   13.10   14.30
  -1 -12  11  -14.10   19.60
   2 -12  11   44.20   16.10
   2 -12  11   -8.70   22.90
   2 -12  11    3.10   15.00
  -2 -12  11    8.80   12.60
  -2 -12  11   33.50   15.00
  -2 -12  11   17.30   13.20
   3 -12  11  132.79   24.80
   3 -12  11  124.39   23.70
  -3 -12  11  109.59   15.20
   3  12  11   90.09   26.90
  -3 -12  11  123.39   18.30
  -3 -12  11  101.19   17.60
   4 -12  11  134.99   22.50
  -4 -12 -11  103.89   14.90
   4 -12  11  134.99   24.70
  -4 -12  11  115.09   18.70
   4  12  11  145.59   24.70
  -4 -12  11  119.89   17.10
   5 -12  11   62.39   15.00
  -5 -12 -11   28.60    7.70
   5 -12  11   34.70   12.80
   5  12  11   74.59   23.20
  -5 -12  11   26.00    9.40
   0 -13  11    1.60   14.70
   0 -13  11   25.30   14.90
   0 -13  11   -5.20   10.30
   1 -13  11   33.40   15.40
   1 -13  11   21.00   17.30
   1 -13  11    1.10   10.40
  -1 -13  11   17.80   13.50
  -1 -13  11    9.00   14.70
  -1 -13  11    0.10    9.10
   2 -13  11  206.68   25.90
   2 -13  11  209.18   31.30
   2 -13  11  214.18   23.10
  -2 -13  11  211.68   22.60
  -2 -13  11  138.19   24.50
  -2 -13  11  184.98   19.60
   3 -13  11   -1.60   13.30
   3 -13  11   -4.50   11.30
  -3 -13 -11  -14.20    7.80
  -3 -13  11  -11.40   10.40
  -3 -13  11   -1.30    9.00
   4 -13  11   -2.40   15.00
   4 -13  11   18.80   11.00
  -4 -13 -11   25.60    7.60
  -4 -13  11   11.10   11.50
  -4 -13  11   15.80    8.90
   0 -14  11  105.09   17.70
   0 -14  11  113.89   15.20
   0 -14  11  107.09   16.70
   1 -14  11  100.39   17.70
   1 -14  11  103.89   16.40
   1 -14  11   31.80   23.20
  -1 -14  11   97.99   15.40
  -1 -14  11   76.39   16.70
   2 -14  11   75.09   19.70
  -2 -14  11  102.89   18.10
  -2 -14  11   69.19   11.10
   3 -14  11   67.69   19.50
   3 -14  11   36.80   10.30
  -3 -14 -11   40.40    8.40
  -3 -14  11   61.39   10.00
   0 -15  11   86.89   13.30
   0   0  12   50.79   16.70
   0   0  12   23.90   21.10
   0   0 -12  -12.90   35.30
   1   0  12   14.90   28.30
   1   0 -12  -25.70   38.60
  -1   0  12  -10.30   20.40
   1   0  12   35.60   20.50
  -1   0  12   -7.20   18.30
  -1   0  12   11.20   15.20
   1   0  12    9.70   16.20
  -2   0  12  103.09   17.70
  -2   0  12  120.39   19.80
   2   0 -12   50.09   46.90
   2   0  12   86.69   20.00
   2   0  12   67.69   30.70
   2   0  12   71.19   21.80
  -2   0  12   74.99   21.40
  -3   0  12   74.09   28.50
   3   0 -12  -20.70   53.29
   3   0  12   71.39   21.30
   3   0  12   68.29   33.30
   3   0  12   57.09   25.00
  -3   0  12   93.49   19.90
  -3   0  12   84.09   16.90
  -4   0  12  123.69   25.90
   4   0  12   71.29   48.00
  -4   0  12   87.19   27.60
  -4   0  12  136.39   20.90
   4   0  12   88.59   26.50
   4   0  12   89.59   22.00
  -5   0  12  304.77   31.10
  -5   0 -12  269.17   26.10
  -5   0  12  329.97   64.09
   5   0  12  227.58   33.40
  -6   0  12  185.28   25.00
  -6   0 -12  168.88   19.10
   6   0  12  172.78   28.40
   6   0  12  129.39   29.80
   7   0  12   59.69   22.40
   7   0  12   29.80   13.30
  -7   0 -12   57.79    9.50
   7   0  12   22.40   21.90
   8   0  12   50.39   14.50
   8   0  12   72.79   22.60
   8   0  12   31.00   21.00
  -9   0 -12    1.10    6.60
   9   0  12   15.50   16.80
   9   0  12   10.90    9.60
   0   1 -12   18.50   37.00
   0  -1  12   -4.40   19.40
   0   1  12   -3.30   16.30
   0  -1  12   15.10   15.10
   0  -1  12    9.80   23.90
   0   1  12   -9.70   18.20
   0  -1  12    6.60   22.10
  -1   1  12  119.49   18.50
   1  -1  12   66.09   17.40
   1   1 -12   16.80   43.70
   1  -1  12  113.19   27.80
  -1   1  12  103.19   19.80
   1  -1  12   83.29   24.50
  -1  -1  12   86.09   16.10
   1   1  12   61.79   20.80
  -1  -1  12   54.59   21.40
  -1  -1  12   98.79   20.80
   1   1  12   87.09   20.70
   1  -1 -12   41.70   39.60
  -1  -1  12  119.09   21.60
   2  -1  12   98.29   19.70
  -2   1  12  115.29   19.50
  -2   1  12  126.29   20.00
   2   1 -12   24.30   46.70
   2  -1  12   80.79   29.00
   2  -1  12  101.49   25.10
  -2  -1  12  105.49   21.00
   2   1  12  145.79   24.70
  -2  -1  12  131.19   23.00
  -2  -1  12   82.89   16.00
  -2  -1  12   92.49   21.70
   2   1  12   93.99   21.70
   2  -1 -12   20.70   45.70
   3  -1  12   37.40   29.40
  -3   1  12   56.69   25.00
   3  -1  12  115.79   22.10
  -3   1  12  104.69   19.00
  -3   1  12   92.99   18.70
   3  -1  12   67.79   25.50
   3   1 -12   29.60   52.69
  -3  -1  12   97.89   25.10
  -3   1 -12    7.40   42.90
   3  -1 -12   55.29   57.39
   3   1  12  110.59   26.90
  -3  -1  12   71.59   16.00
  -3  -1  12   78.79   19.90
   3   1  12   77.59   22.60
  -3  -1  12   64.89   18.10
  -4   1  12  369.76   36.10
   4  -1  12  245.78   39.50
   4  -1  12  267.47   36.60
  -4   1  12  386.56   58.19
   4  -1  12  333.77   48.80
   4   1  12  277.57   37.90
  -4  -1  12  275.27   36.00
  -4  -1  12  346.67   39.80
   4   1  12  389.46   49.60
  -5   1  12  472.75   39.00
  -5   1  12  496.35   73.99
  -5  -1 -12  502.05   33.30
   5  -1  12  471.55   40.00
   5  -1  12  498.25   55.19
  -5  -1  12  394.26   65.39
   5   1  12  397.46   40.20
  -5  -1  12  494.45   39.60
  -6  -1 -12    4.10    8.60
  -6   1  12  -16.00   12.00
   6  -1  12   17.10   14.40
   6  -1  12   -7.10   24.70
   6  -1  12  -10.40   21.70
   6   1  12   12.10   27.10
  -6   1 -12   -2.20    9.50
  -6  -1  12  -10.60   12.50
   6   1  12    2.10   13.50
   7  -1  12   30.90   14.00
   7  -1  12   24.60   40.40
   7  -1  12   23.60   20.50
  -7  -1 -12   29.20    8.30
   7   1  12   26.30   31.70
   7   1  12   25.60   12.50
  -8  -1 -12  158.08   15.20
   8  -1  12  199.18   29.50
   8  -1  12  165.08   24.30
   8   1  12  154.48   24.80
  -8   1 -12  148.19   16.50
   8   1  12  137.19   22.20
   9  -1  12   46.80   11.50
   9  -1  12   33.80   15.80
  -9  -1 -12   51.59    7.30
   9   1  12   33.30   10.00
  -9   1 -12   36.50   11.80
   9   1  12   37.60   20.80
   0  -2  12   90.19   16.50
   0   2  12  130.39   22.00
   0   2  12   79.59   20.20
   0  -2  12   94.89   24.50
   0  -2  12  125.99   26.30
   0  -2  12   85.29   22.60
   0   2 -12   20.30   35.40
  -1   2  12  201.28   26.50
   1   2 -12  128.29   49.70
   1  -2  12  204.28   28.40
   1  -2  12  187.68   28.90
   1  -2  12  208.68   29.10
  -1   2  12  159.98   23.50
  -1  -2  12  167.28   25.60
  -1  -2  12  255.97   29.60
  -1  -2  12  175.68   24.90
   1   2  12  195.68   34.20
  -1  -2  12  223.08   31.50
   1   2  12  247.38   35.90
   2  -2  12  140.29   26.60
  -2   2  12   77.99   17.70
   2   2 -12  111.59   50.29
   2  -2  12  130.29   29.20
   2  -2  12  108.79   19.40
   2   2  12  134.69   24.20
  -2  -2  12  107.89   16.30
  -2  -2  12  131.99   23.10
  -2   2 -12   35.40   38.60
   2   2  12  124.29   23.30
   2  -2 -12  107.49   49.30
  -2  -2  12  107.09   20.80
   3  -2  12  134.49   21.40
   3  -2  12  100.09   28.70
   3   2 -12  140.99   94.99
  -3   2  12  104.39   19.40
   3  -2  12   75.19   30.00
   3   2  12  125.29   25.00
   3   2  12  170.98   28.40
  -3   2 -12   -1.70   51.09
  -3  -2  12  124.89   25.90
  -3  -2  12  214.98   35.50
  -3  -2  12  150.08   25.00
  -3  -2  12  112.99   21.00
  -4  -2 -12  350.36   30.80
   4  -2  12  239.48   39.90
  -4   2  12  374.66   34.50
  -4   2  12  296.17   43.70
   4  -2  12  432.56   37.70
   4  -2  12  383.66   54.79
  -4  -2  12  377.96   36.70
   4   2  12  285.27   39.20
  -4  -2  12  370.46   35.20
  -4  -2  12  323.77   51.29
   5  -2  12  403.86   55.29
  -5   2  12  276.37   48.60
  -5  -2 -12  325.07   26.20
  -5   2  12  351.76   33.20
   5  -2  12  311.87   34.10
  -5  -2  12  360.66   33.90
   5   2  12  298.17   36.00
  -5  -2  12  300.37   35.40
  -5  -2  12  305.87   59.59
  -6   2  12   90.49   16.30
   6  -2  12   88.09   28.50
  -6  -2 -12   76.59   11.10
   6  -2  12   47.90   15.90
  -6  -2  12   94.59   17.00
   6   2  12   87.79   17.60
   6   2  12   87.99   33.80
  -6   2 -12   92.69   12.60
   7  -2  12   36.90   13.40
   7  -2  12   18.40   19.30
  -7  -2 -12   50.19    8.50
   7   2  12   84.69   30.90
  -7   2 -12   65.59   12.20
   7   2  12   29.70   13.80
  -8  -2 -12   55.19    8.40
   8  -2  12   38.60   14.00
   8   2  12   68.79   19.50
   8   2  12   61.49   13.50
  -8   2 -12   62.39   10.90
   8   2  12   10.70   25.80
   9  -2  12   48.60   14.90
   9  -2  12   85.79   12.60
  -9  -2 -12   74.19    9.30
   9   2  12   53.99   10.60
   9   2  12   59.49   15.80
  -9   2 -12   31.20   10.70
   0   3  12  460.75   43.70
   0   3  12  414.06   42.20
   0  -3  12  440.66   39.10
   0  -3  12  481.75   51.19
   0  -3  12  359.96   60.79
   0  -3  12  431.66   35.00
   1  -3  12   48.10   21.60
   1   3 -12   42.50   49.90
  -1   3  12   54.79   17.40
   1  -3  12   28.20   14.10
   1  -3  12   45.20   27.90
  -1  -3  12   30.30   16.40
   1   3  12   22.80   21.10
  -1  -3  12   22.60   11.40
  -1  -3  12   52.69   24.10
   1   3  12   24.80   19.60
  -1   3 -12    1.40   48.50
  -1  -3  12   21.00   20.30
   2  -3  12   37.00   22.80
  -2   3  12   44.80   18.10
   2   3 -12   18.80   52.99
   2  -3  12   39.10   17.00
   2   3  12   49.50   23.10
   2  -3 -12    0.90   51.89
   2   3  12   45.50   21.30
  -2  -3  12   36.00   23.10
  -2  -3  12   48.20   17.30
  -2  -3  12   48.10   13.90
  -2   3 -12   33.40   43.10
  -3   3  12    1.00   22.70
   3  -3  12  -11.00   25.60
  -3  -3 -12   -0.30   16.90
   3  -3  12  -27.00   24.10
  -3  -3  12   -3.60   18.00
   3   3  12  -28.30   20.40
  -3  -3  12   12.70   18.20
  -3  -3  12   16.60   15.50
  -3  -3  12   43.50   19.40
  -4   3  12  796.12   51.39
  -4  -3 -12  707.73   46.10
   4  -3  12  707.23   51.19
  -4  -3  12  744.83   50.29
  -4  -3  12  724.23   66.39
  -4  -3  12  759.92   50.99
  -4  -3  12  726.23   51.99
   4   3  12  619.54   54.49
  -5   3  12  257.07   29.50
   5  -3  12  143.39   30.20
   5  -3  12  233.68   29.80
  -5  -3 -12  229.88   21.80
   5   3  12  186.38   32.20
  -5  -3  12  230.68   29.70
  -5  -3  12  165.28   38.50
  -5  -3  12  223.38   30.90
  -6   3  12  160.48   26.10
  -6  -3 -12  194.88   17.30
   6  -3  12   96.69   24.30
   6  -3  12  173.58   26.20
  -6  -3  12  134.19   24.90
   6   3  12  123.29   20.90
   7  -3  12  212.68   25.90
  -7   3  12  185.58   25.50
   7   3  12  190.48   24.80
  -7   3 -12  187.38   23.90
  -8  -3 -12    4.70    6.60
   8  -3  12   -4.30   17.00
   8  -3  12   17.80   13.00
   8   3  12    2.50   11.90
  -8   3 -12   -1.60   10.50
   9  -3  12   24.00   18.40
  -9  -3 -12   -8.90    4.90
   9  -3  12    4.80   12.50
   9   3  12    4.50    8.20
   9   3  12   -8.40   12.90
   0  -4  12  102.59   16.80
   0  -4  12   59.59   28.10
   0   4 -12   42.10   53.49
   0  -4  12  171.58   28.00
   0   4  12  133.59   24.20
   1  -4  12  118.99   24.90
  -1   4  12   94.99   20.00
   1  -4  12  120.19   18.30
   1   4 -12   12.30   55.69
  -1  -4  12  164.18   25.40
   1   4  12  135.39   23.40
  -1  -4  12  134.29   21.50
  -1  -4  12  112.69   16.50
  -1   4 -12   74.69   51.29
   1   4  12   93.19   24.20
  -2  -4 -12   64.79   21.10
   2  -4  12   60.59   22.00
   2  -4  12   71.69   53.69
   2  -4  12  101.09   18.80
  -2   4  12   60.29   19.60
   2  -4 -12   54.49   63.49
  -2  -4  12   76.99   15.10
  -2  -4  12   77.29   25.50
   2   4  12   46.70   22.70
  -2  -4  12   88.39   18.40
  -2  -4  12   41.80   16.60
   2   4  12  103.29   23.00
  -2  -4  12   50.69   27.10
   3  -4  12   95.59   17.60
   3  -4  12  131.79   29.10
  -3   4  12  119.29   20.10
  -3  -4 -12   93.89   25.00
   3   4  12  120.79   27.40
   3   4  12   63.09   26.70
  -3  -4  12  146.89   26.40
  -3  -4  12  100.49   16.20
  -4  -4 -12   27.90   11.90
   4  -4  12   20.70   14.00
  -4   4  12   15.10   14.80
   4  -4  12   20.50   22.20
  -4  -4  12   20.50   17.10
   4   4  12  -14.90   18.50
  -4  -4  12   22.10   13.80
  -4  -4  12   18.70   29.20
  -4  -4  12   18.60   14.00
   4   4  12   23.30   24.00
  -5  -4 -12  399.06   28.90
  -5   4  12  407.96   35.60
   5  -4  12  416.96   36.40
  -5  -4  12  433.26   39.20
  -5  -4  12  413.06   34.10
  -5  -4  12  376.66   33.20
   5   4  12  382.06   37.90
  -6  -4 -12    6.20    7.30
   6  -4  12   31.40   19.10
   6  -4  12   18.40   13.40
  -6   4  12    9.20   13.30
  -6  -4  12    3.00   11.50
   6   4  12   -0.60   14.70
   7  -4  12   17.80   15.60
   7  -4  12   25.70   26.80
  -7  -4 -12    6.50    8.30
   7   4  12    2.80   13.50
   8  -4  12   20.20   12.80
   8  -4  12    9.90   15.40
  -8  -4 -12   12.80    6.80
   8   4  12   18.00   11.00
   8   4  12    5.30   16.30
   0  -5  12   32.50   16.30
   0  -5  12   25.60   13.60
   0   5  12   50.79   19.10
   0  -5  12   27.30   29.00
   0  -5  12   17.60   18.20
   1  -5  12   80.89   20.80
  -1   5  12   45.10   18.50
   1  -5  12   62.49   26.60
   1  -5  12   66.59   16.50
   1  -5  12   39.80   36.30
  -1  -5  12   57.79   15.10
  -1  -5  12   65.29   28.60
   1   5  12   79.59   21.40
  -1  -5  12   54.29   15.90
  -1  -5  12   70.19   18.70
   2  -5  12  292.37   58.79
  -2   5  12  308.27   36.40
   2  -5  12  431.96   34.30
   2  -5  12  323.47   41.30
   2  -5  12  450.75   61.49
  -2  -5  12  337.17   32.70
  -2  -5  12  331.37   36.80
   2   5  12  392.66   42.40
   2   5  12  356.86   47.60
  -2  -5  12  381.66   31.00
  -2  -5  12  387.86   55.69
   3  -5  12  266.37   28.70
  -3   5  12  216.58   32.40
   3  -5  12  201.28   39.20
  -3  -5 -12  203.38   26.50
   3  -5  12  212.58   39.40
  -3  -5  12  218.68   36.60
  -3  -5  12  208.08   24.60
[truncated: 83,621 more chars]
